# Supplementary material for: De novo profiling of RNA viruses in Anopheles malaria vector mosquitoes from forest ecological zones in Senegal and Cambodia
Source: BMC Genomics. 2019 Aug 20;20:664. doi: 10.1186/s12864-019-6034-1 (PMC6702732; doi:10.1186/s12864-019-6034-1)
Supplement: Supplementary file 1 — Table S1. Anopheles mosquito taxa represented in the collections from Senegal and Cambodia, as detected by comparison to Anopheles sequences from the Barcode of Life COI-5P database. Data corresponds to pie charts of Anopheles taxa by country and sample pool depicted in Fig. 1. (XLSX 29 kb) [file 12864_2019_6034_MOESM1_ESM.xlsx]

## Sheet: Sheet1
	Cam10-01	Cam10-02	Cam5-01	Cam5-02	Dak10-03	Dak10-04	Dak5-03	Dak5-04	processid	sampleid	bin_uri	sp. name	sp. taxid
A. aconitus	0	0.287185	0.0688732	0.116965	0	0	0.000342647	0	GBDP1898-06;GBDP1895-06;GBDP1897-06;GBDP1904-06;GBDP1893-06;GBDP1900-06;GBMIN35311-13;GBANO744-12;GBDP1901-06;GBDP1903-06;GBDP1899-06;GBDP1223-06;GBDP1896-06;GBDP1894-06;GBDP1902-06	DQ000258;DQ000255;DQ000257;DQ000264;DQ000253;DQ000260;HQ877378;JN832673;DQ000261;DQ000263;DQ000259;AY423055;DQ000256;DQ000254;DQ000262	BOLD:ACE3810;BOLD:AAB2519;BOLD:ACB9181	Anopheles aconitus	25533
A. albitarsis	0.000359005	0	0	0	0	0	0	0	MBIIA146-12;MBIE344-09;MBIE171-09;MBIE178-09;MBII250-09;GBDP14652-13;GBMIN12948-13;GBDP14641-13;GBDP14656-13;MBIIA155-12;MBIIA199-12;GBDP14628-13;GBDP2012-06;CYTC4996-12;CYTC4999-12;MBIE162-09;MBII252-09;MBIK145-10;MBII239-09;GBANO974-14;MBIE163-09;MBII223-09;MBIE030-09;GBDP2019-06;MBIE026-09;MBIE065-09;MBIE352-09;MBIK094-10;MBII212-09;GBDP2038-06;MBIE062-09;MBII494-09;MBIE342-09;MBII213-09;MBII2…	MT25_100;51911005;51918357;51918424;51918297;KC840001;JN413685;KC840012;KC839997;PA45_107;SP100_6_1;KC840025;DQ076204;HQ335346;HQ335349;51918350;51918785;WRBU-DNAFR-484;51918751;KC555068;51918430;51918761;51911514;DQ076211;51911740;51918689;51910992;WRBU-DNAFR-431;51910778;DQ076231;51911771;51918602;51911029;51911488;51918729;51918998;NHM10681;AE1_F_4;2012-ALB62;2012-ALB8;51918406;2012-ALB39;2012…	BOLD:ABZ7348;BOLD:AAA6436;BOLD:ACE5103;BOLD:ABZ7347;BOLD:ACE6832;BOLD:ACR9781;BOLD:ACF1612;BOLD:AAA3194;BOLD:ACE6835;BOLD:ACR9855;	Anopheles albitarsis H;Anopheles albitarsis F;Anopheles albitarsis s.s.;Anopheles albitarsis G;Anopheles albitarsis;Anopheles albitarsis B;Anopheles albitarsis E;Anopheles albitarsis I;Anopheles albitarsis J;Anopheles albitarsis s. l. MLQ-2012	454913;282872;282844;454912;79443;79444;81412;454914;606742;508899
A. annularis	0	0	0.00145927	0	0	0	0	0	MAMOS168-12;GBANO742-12;MAMOS173-12;GBDP1874-06;MAMOS174-12	NIBGE MOS-00168;JN832671;NIBGE MOS-00173;AY917197;NIBGE MOS-00174	BOLD:AAR3272;BOLD:ACB9444	Anopheles annularis A;Anopheles annularis;Anopheles annularis B	466731;80795;466732
A. annulipes	0	0.00536866	0.0162575	0.0129462	0.0036595	0.000103732	0.0047579	0.00321318	MOAV029-15;MOAV030-15;MOAV034-15;MOAV028-15;MOAV033-15	VAITC4309B;VAITC4309C;VAITC4311B;VAITC4309A;VAITC4311A	BOLD:AAB2268;BOLD:ACE8700;BOLD:AAC1156	Anopheles annulipes	168819
A. arabiensis	0	0	0	0	0	0.119129	0	0	GBDP6364-09;GBDP3804-07;GBDP0529-06;GBDP3805-07;GBDP3806-07;GBDP3822-07;GBDP3823-07;GBDP3836-07;GBDP6361-09;GBDP6357-09;GBDP6356-09;GBDP6365-09;GBDP6508-09;GBDP3815-07;GBDP3818-07;GBDP3817-07;GBDP6360-09;GBDP3814-07;GBDP3824-07;GBDP3799-07;GBDP3800-07;GBDP3825-07;GBDP3834-07;GBDP3831-07;GBDP3795-07;GBDP3819-07;GBDP3813-07;GBDP6363-09;GBDP3803-07;GBDP6362-09;GBDP6366-09;GBDP3820-07;GBDP3808-07;GBD…	DQ465258;DQ465282;AF252877;DQ465281;DQ465280;DQ465264;DQ465263;DQ465250;DQ465275;DQ465293;DQ465294;DQ465257;DQ792576;DQ465271;DQ465268;DQ465269;DQ465276;DQ465272;DQ465262;DQ465287;DQ465286;DQ465261;DQ465252;DQ465255;DQ465291;DQ465267;DQ465273;DQ465259;DQ465283;DQ465274;DQ465256;DQ465266;DQ465278;DQ465254;DQ465251;DQ465290;DQ465289;DQ465284;DQ465292;DQ465288;DQ465285;DQ465260;DQ465253;DQ465277	;BOLD:AAA3436	Anopheles arabiensis	30909
A. baimaii	0	0	0	0	0	0	0	0.0107677	GBDP5474-08;GBDP5312-08;GBDP5313-08;GBDP5332-08;GBDP5301-08;GBDP5318-08;GBDP5368-08;GBDP5404-08;GBDP5391-08;GBDP5302-08;GBDP5343-08;GBDP5375-08;GBDP5401-08;GBDP5360-08;GBDP5339-08;GBDP5370-08;GBDP5361-08;GBDP5546-08;GBDP5337-08;GBDP5326-08;GBDP5347-08;GBDP5311-08;GBDP5319-08;GBDP5508-08;GBDP5331-08;GBDP5350-08;GBDP5411-08;GBDP5340-08;GBDP5359-08;GBDP5413-08;GBDP5338-08;GBDP5357-08;GBDP5334-08;GBD…	AJ877403;AJ877565;AJ877564;AJ877545;AJ877576;AJ877559;AJ877509;AJ877473;AJ877486;AJ877575;AJ877534;AJ877502;AJ877476;AJ877517;AJ877538;AJ877507;AJ877516;AJ877331;AJ877540;AJ877551;AJ877530;AJ877566;AJ877558;AJ877369;AJ877546;AJ877527;AJ877466;AJ877537;AJ877518;AJ877464;AJ877539;AJ877520;AJ877543;AJ877442;AJ877554;AJ877480;AJ877528;AJ877533;AJ877531;AJ877462;AJ877550;AJ877547;AJ877525;AJ877519;AJ8…		Anopheles baimaii	168725
A. barbirostris	0	0	0	0	0	0	0.000580868	0	GBDP4367-08;GBDP4689-08;GBDP6779-09;GBDP6771-09;GBDP6793-09;GBDP17076-15;GBDP6788-09;GBDP17078-15;GBDP6777-09;GBDP6773-09;GBDP6795-09;GBDP6786-09;GBDP4366-08;GBDP4691-08;GBDP4363-08;GBDP6798-09;GBDP6784-09;GBDP4362-08;GBDP6782-09;GBDP4683-08;GBDP4690-08;GBDP5833-09;GBDP6794-09;GBDP6769-09;GBDP4686-08;GBDP4694-08;GBDP4692-08;GBDP6783-09;GBDP4687-08;GBDP6806-09;GBDP4688-08;GBDP6791-09;GBDP6801-09;G…	AB362235;AB331575;AB436024;AB436032;AB436010;KF564681;AB436015;KF564683;AB436026;AB436030;AB436008;AB436017;AB362236;AB331573;AB362239;AB436005;AB436019;AB362240;AB436021;AB331581;AB331574;AB373943;AB436009;AB436034;AB331578;AB331570;AB331572;AB436020;AB331577;AB435997;AB331576;AB436012;AB436002;AB331579;AB436013;AB436031;AY729982;AB436029;AB331580;AB436000;AB436023;AB436004;AB373942;AB436016;KF5…	BOLD:AAA5684;BOLD:ACE8609;BOLD:ACV7590;BOLD:AAA5683;BOLD:ABY7576; ;BOLD:AAA5682	Anopheles barbirostris	24538
A. braziliensis	0	0	0.000448056	0	0	0.00012603	0.00070161	0.0104202	GBDP4781-08;GBDP4765-08;GBDP4813-08;GBDP4776-08;GBANO474-12;GBDP4791-08;GBDP4790-08;GBDP4778-08;GBDP4770-08;GBANO978-14;GBDP4808-08;GBDP4809-08;GBDP4786-08;GBDP4767-08;GBDP4780-08;GBDP4758-08;GBDP4763-08;GBDP4768-08;GBDP4802-08;GBDP2044-06;GBDP4785-08;GBDP4764-08;GBDP4773-08;GBDP4798-08;GBDP4799-08;GBDP4779-08;GBDP4787-08;GBDP4793-08;GBDP4789-08;GBDP4784-08;GBDP4810-08;GBDP4766-08;GBDP4801-08;GBD…	DQ913857;DQ913873;DQ913825;DQ913862;HM022398;DQ913847;DQ913848;DQ913860;DQ913868;KC555062;DQ913830;DQ913829;DQ913852;DQ913871;DQ913858;DQ913880;DQ913875;DQ913870;DQ913836;DQ076237;DQ913853;DQ913874;DQ913865;DQ913840;DQ913839;DQ913859;DQ913851;DQ913845;DQ913849;DQ913854;DQ913828;DQ913872;DQ913837;DQ913850;DQ913864;DQ913856;HM022399;DQ913832;DQ913827;DQ913855;DQ913838;DQ913844;DQ913842;DQ076238;DQ9…	;BOLD:AAA5669	Anopheles braziliensis	81413
A. campestris	0.000460723	0	0	0	0	0	0	0	GBANO043-12;GBANO037-12;GBDP4679-08;GBANO049-12;GBANO052-12;GBANO034-12;GBANO030-12;GBANO749-12;GBANO035-12;GBANO051-12;GBANO750-12;GBDP4680-08;GBANO044-12;GBANO050-12;GBANO028-12;GBDP4682-08;GBANO042-12;GBANO029-12;GBANO046-12;GBANO040-12;GBDP4681-08;GBANO031-12;GBANO032-12;GBANO041-12;GBANO026-12;GBANO053-12;GBDP4678-08;GBDP4677-08;GBANO047-12;GBDP4676-08;GBANO039-12;GBANO045-12;GBANO048-12;GBA…	AB436119;AB436113;AB331585;AB436125;AB436128;AB436110;AB436106;JQ003058;AB436111;AB436127;JQ003059;AB331584;AB436120;AB436126;AB436104;AB331582;AB436118;AB436105;AB436122;AB436116;AB331583;AB436107;AB436108;AB436117;AB436102;AB436129;AB331586;AB331587;AB436123;AB331588;AB436115;AB436121;AB436124;AB436112;AB436114;AB436109;AB436103	BOLD:AAA5682;BOLD:AAA5684	Anopheles campestris	154086
A. coustani	0.0640974	0	0.0369955	0	0	0	0	0.297003	GBANO1016-14;GBANO1013-14;GBANO1007-14;GBANO995-14;GBANO1011-14;GBANO1009-14;GBANO990-14;GBANO1008-14;GBANO1003-14;GBANO996-14;GBANO1002-14;GBANO999-14;GBANO1004-14;GBANO1014-14;GBANO997-14;GBANO1017-14;GBANO1006-14;GBANO1000-14;GBANO992-14;GBANO998-14;GBANO1015-14;GBANO991-14;GBANO1012-14;GBANO1005-14;GBANO1001-14;GBANO1010-14;GBANO994-14;GBANO993-14	KM097027;KM097024;KM097018;KM097006;KM097022;KM097020;KM097001;KM097019;KM097014;KM097007;KM097013;KM097010;KM097015;KM097025;KM097008;KM097028;KM097017;KM097011;KM097003;KM097009;KM097026;KM097002;KM097023;KM097016;KM097012;KM097021;KM097005;KM097004	BOLD:AAN9442	Anopheles coustani	172816
A. crawfordi	0.0145607	0	0	0	0	0	0	0.0321671	GBANO1873-15;GBANO1106-14;GBANO1895-15;GBANO1902-15;GBANO1103-14;GBANO1886-15;GBANO1872-15;GBANO1888-15;GBANO1894-15;GBANO1887-15;GBANO1875-15;GBANO1889-15;GBANO1901-15;GBANO1089-14;GBANO1871-15;GBANO1898-15;GBANO1877-15;GBANO1105-14;GBANO1884-15;GBANO1893-15;GBANO1891-15;GBANO1896-15;GBANO1892-15;GBANO1899-15;GBANO1885-15;GBDP5996-09;GBANO1874-15;GBANO1876-15;GBANO1890-15;GBANO1900-15;GBANO1107-…	AB779184;AB781755;AB779173;AB779180;AB781752;AB779164;AB779183;AB779166;AB779172;AB779165;AB779186;AB779167;AB779179;AB779181;AB779182;AB779176;AB779188;AB781754;AB779162;AB779171;AB779169;AB779174;AB779170;AB779177;AB779163;EU256338;AB779185;AB779187;AB779168;AB779178;AB781756;AB779160;AB779161;AB779175;AB781753	BOLD:AAJ2803;BOLD:ACQ6900;BOLD:ACS5446; ;BOLD:ACS5445	Anopheles crawfordi	200521
A. culicifacies	0	0	0	0.000324927	0	0	0	0.0102792	GBDP17116-15;GBDP4059-07;GBDP17112-15;MAMOS167-12;LGEN122-14;GBDP1811-06;GBDP17113-15;MAMOS145-12;GBDP17110-15;GBDP10898-12;GBDP6188-09;MAMOS171-12;GBDP6187-09;GBDP17108-15;MAMOS1330-12;GBDP17103-15;GBDP17104-15;MAMOS1614-13;GBDP10897-12;GBDP17111-15;GBDP17106-15;GBDP17105-15;GBDP17109-15;GBANO650-12;MAMOS1232-12;GBDP17115-15;GBDP1875-06;GBDP10896-12;GBDP17114-15;GBDP17107-15;GBDP10895-12;GBDP171…	KP197036;DQ424962;KP197032;NIBGE MOS-00167;BIOMTWLINS-201;AY834239;KP197033;NIBGE MOS-00145;KJ010898;GQ259185;EU143300;NIBGE MOS-00171;EU143301;KJ010896;NIBGE MOS-01330;KJ010891;KJ010892;NIBGE MOS-01614;GQ259184;KP197031;KJ010894;KJ010893;KJ010897;JF966744;NIBGE MOS-01232;KP197035;AY917198;GQ259183;KP197034;KJ010895;GQ259182;KJ010890	;BOLD:AAR3300;BOLD:AAF0681	Anopheles culicifacies;Anopheles culicifacies A;Anopheles culicifacies s.l. NPK-2007	81506;80716;201016
A. darlingi	0	0.00156377	0	0	0	0	0	0.00332902	GBDP2391-06;GBANO810-12;GBDP10923-12;GBDP2377-06;GBDP2385-06;GBDP2394-06;GBDP2398-06;GBANO809-12;GBDP10704-12;GBDP10933-12;GBDP2043-06;GBDP2381-06;GBDP2389-06;GBDP2403-06;GBDP12019-12;GBDP10930-12;GBDP7970-09;GBDP2396-06;GBDP2410-06;GBDP2401-06;GBANO482-12;GBDP10926-12;GBDP10698-12;GBDP13069-13;GBANO808-12;GBDP2399-06;GBDP2384-06;GBANO803-12;GBANO813-12;GBDP2407-06;GBANO807-12;GBDP10703-12;GBANO8…	DQ298224;JX435791;GQ285645;DQ298210;DQ298218;DQ298227;DQ298231;JX435790;FJ952577;GQ285655;DQ076236;DQ298214;DQ298222;DQ298236;JF923694;GQ285652;FJ550356;DQ298229;DQ298243;DQ298234;HM022406;GQ285648;FJ952571;KC894594;JX435789;DQ298232;DQ298217;JX435784;JX435794;DQ298240;JX435788;FJ952576;JX435792;DQ298212;JF923693;DQ298225;DQ298216;KC555065;JX435785;DQ298241;JX435797;KC894593;JX435780;DQ298235;FJ9…	;BOLD:AAA2442	Anopheles darlingi	79447
A. dirus	0	0.108862	0	0.241997	0	0	0	0.00769049	GBDP5436-08;GBDP5463-08;GBDP5486-08;GBDP5488-08;GBDP5489-08;GBDP5513-08;GBDP5544-08;GBDP5460-08;GBDP5509-08;GBDP5519-08;GBDP5459-08;GBDP5516-08;GBDP5558-08;GBDP5462-08;GBDP5443-08;GBDP5520-08;GBDP5526-08;GBDP5529-08;GBDP5475-08;GBDP5532-08;GBDP5484-08;GBDP5469-08;GBDP5470-08;GBDP5481-08;GBDP5514-08;GBDP5407-08;GBDP5451-08;GBDP5543-08;GBDP5431-08;GBDP5522-08;GBDP5448-08;GBDP5556-08;GBDP5417-08;GBD…	AJ877441;AJ877414;AJ877391;AJ877389;AJ877388;AJ877364;AJ877333;AJ877417;AJ877368;AJ877358;AJ877418;AJ877361;AJ877319;AJ877415;AJ877434;AJ877357;AJ877351;AJ877348;AJ877402;AJ877345;AJ877393;AJ877408;AJ877407;AJ877396;AJ877363;AJ877470;AJ877426;AJ877334;AJ877446;AJ877355;AJ877429;AJ877321;AJ877460;AJ877352;AJ877367;AJ877387;AJ877448;AJ877468;AJ877392;AJ877350;AJ877347;AJ877320;AJ877349;AJ877344;AJ8…	;BOLD:ABZ2357	Anopheles dirus;Anopheles dirus A	127291;670324
A. dravidicus	0	0.00308572	0	0.00685737	0	0	0	0	MAMOS1613-13	NIBGE MOS-01613	BOLD:ABY9593	Anopheles sp nr dravidicus YML2012	467552
A. fluviatilis	0	0	0	0	0.000574095	0	0.00143259	0.00114828	GBDP2256-06;GBANO370-12;GBDP1879-06;GBDP5971-09;GBANO462-12;GBDP5969-09;GBMIN12970-13;GBDP5972-09;GBMIN12964-13;GBDP4549-08;GBMIN12979-13;GBMIN12977-13;GBANO359-12;GBANO380-12;GBDP4390-08;GBDP6179-09;GBMIN12971-13;GBDP5990-09;GBMIN12978-13;GBDP5993-09;GBDP5992-09;GBMIN12965-13;GBDP4389-08;GBANO360-12;GBDP5977-09;GBDP6200-09;GBMIN12972-13;GBDP6178-09;GBDP4547-08;GBANO366-12;GBDP6198-09;GBMIN12982-…	DQ154158;GQ906987;AY917202;EU256363;GU992954;EU256365;JX020717;EU256362;JX020729;EF394819;JX020722;JX020726;GQ906976;GQ906997;EF423573;EU137723;JX020715;EU256344;JX020724;EU256341;EU256342;JX020727;EF423574;GQ906977;EU256357;EU131899;JX020713;EU137724;EF394821;GQ906983;EU131901;JX020716;GQ906981;GQ906986;EU256366;EU256343;GQ906982;EU131902;EU256356;EU137725;JX020725;GQ906984;JX020723;JX020721;EU2…	;BOLD:AAA8687	Anopheles fluviatilis;Anopheles fluviatilis S;Anopheles fluviatilis T	79674;152108;174441
A. fragilis	0	0	0	0	0	0	0	0.00539895	GBDP17132-15;GBDP17137-15;GBDP17135-15;GBDP17133-15;GBDP17134-15;GBDP17136-15	KF564689;KF564703;KF564701;KF564690;KF564700;KF564702	BOLD:ACV9416	Anopheles fragilis	310515
A. funestus	0	0	0	0	0.564078	0	0	0.400681	GBMIN14779-13;GBMIN14681-13;GBMIN14665-13;GBMIN14676-13;GBMIN14674-13;GBMIN14688-13;GBMIN14697-13;GBMIN14750-13;GBMIN14780-13;GBMIN14771-13;GBMIN14776-13;GBMIN14748-13;GBMIN14691-13;GBMIN14683-13;GBMIN14672-13;GBMIN14678-13;GBMIN14689-13;GBMIN14764-13;GBMIN14754-13;GBMIN14762-13;GBMIN14773-13;GBMIN14777-13;GBDP2373-06;GBMIN14679-13;GBMIN14675-13;GBMIN14701-13;GBMIN14759-13;GBMIN14770-13;GBMIN1466…	JQ424643;JQ424676;JQ424708;JQ424686;JQ424690;JQ424662;JQ424644;JQ424701;JQ424641;JQ424659;JQ424649;JQ424705;JQ424656;JQ424672;JQ424694;JQ424682;JQ424660;JQ424673;JQ424693;JQ424677;JQ424655;JQ424647;DQ287358;JQ424680;JQ424688;JQ424636;JQ424683;JQ424661;JQ424704;JQ424665;JQ424653;JQ424657;JQ424642;JQ424654;JQ424674;JQ424679;JQ424667;JQ424697;JQ424664;JQ424675;JQ424663;JQ424670;JQ424650;JQ424645;JQ4…	BOLD:AAE4015;BOLD:ACD6291;	Anopheles funestus;Anopheles cf. funestus	15299;521116
A. gambiae	0	0	0	0	0	0.865737	0	0	GBDP3753-07;GBDP3766-07;GBDP3786-07;GBDP6350-09;GBDP3768-07;GBDP3788-07;GBDP3770-07;GBDP3764-07;GBDP3765-07;GBDP3780-07;GBDP3787-07;GBDP3759-07;GBDP3750-07;GBDP3779-07;GBDP3761-07;GBDP6355-09;GBDP3821-07;GBDP6347-09;GBDP3771-07;GBDP1229-06;GBDP3224-07;GBDP3789-07;ACMC299-04;GBDP3784-07;GBANO752-12;GBDP3754-07;GBDP3785-07;GBDP3783-07;GBDP3760-07;GBDP3781-07;GBDP6352-09;GBDP3767-07;GBDP3751-07;GBDP…	DQ465333;DQ465320;DQ465300;DQ465328;DQ465318;DQ465298;DQ465316;DQ465322;DQ465321;DQ465306;DQ465299;DQ465327;DQ465336;DQ465307;DQ465325;DQ465295;DQ465265;DQ465331;DQ465315;AY423063;DQ792578;DQ465297;NC084a;DQ465302;JQ003061;DQ465332;DQ465301;DQ465303;DQ465326;DQ465305;DQ465312;DQ465319;DQ465335;DQ465311;DQ465308;PRJNA9553;DQ465314;DQ465279;DQ465310;DQ465304;DQ465270;DQ465296;DQ465334;DQ792577;AF25…	;BOLD:AAA3436	Anopheles gambiae	15348
A. hyrcanus	0.036451	0	0.0258228	0	0	0	0	0	GBANO586-12;GBANO582-12;GBANO575-12;GBANO588-12;GBMIN17608-13;GBANO581-12;GBANO593-12;GBDP4985-08;GBANO580-12;GBANO583-12;GBMIN17609-13;GBANO576-12;GBDP14482-13;GBANO591-12;GBDP5706-09;GBANO584-12;GBANO592-12;GBANO587-12;GBDP14480-13;GBDP14481-13;GBANO594-12;GBMIN17589-13;GBANO578-12;GBANO598-12;GBANO600-12;GBDP14470-13;GBANO585-12;GBDP14478-13;GBANO579-12;GBMIN17588-13;GBDP14479-13;GBANO595-12;G…	HQ197444;HQ197440;HQ197433;HQ197446;JX255715;HQ197439;HQ197451;AM773814;HQ197438;HQ197441;JX255713;HQ197434;KC855638;HQ197449;FJ210895;HQ197442;HQ197450;HQ197445;KC855640;KC855639;HQ197452;JX255716;HQ197436;HQ197456;HQ197458;KC855650;HQ197443;KC855642;HQ197437;JX255718;KC855641;HQ197453;HQ197447;HQ197455;HQ197454;AM773816;JX255714;KC855644;HQ197459;KC855654;KC855645;HQ197457;JX255717;HQ197435;HQ1…	;BOLD:ABZ6827	Anopheles hyrcanus	165006
A. insulaeflorum	0	0	0	0	0.000613688	0	0.00190577	0	GBDP10903-12	GQ259191		Anopheles insulaeflorum	299199
A. jeyporiensis	0	0.370471	0	0.241745	0.00433541	0	0	0.00599828	GBDP2257-06;GBANO764-12;GBANO747-12;GBDP4082-07;GBMIN35199-13;GBANO766-12;GBDP2255-06;GBDP4081-07;GBDP10907-12;GBDP4080-07;GBANO765-12	DQ154159;JQ915197;JN881334;DQ317591;HQ877379;JQ915199;DQ154157;DQ317592;GQ259195;DQ317593;JQ915198	;BOLD:AAC5306;BOLD:ACB4703	Anopheles jeyporiensis	82512
A. karwari	0	0.103915	0.211861	0.157841	0	0	0	0	GBDP17141-15;GBDP17140-15;GBDP17139-15	KF564711;KF564710;KF564709	BOLD:AAE5352	Anopheles karwari	208293
A. leesoni	0	0	0	0	0.000328054	0	0	0	GBDP1224-06	AY423056	BOLD:AAR3249	Anopheles leesoni	27244
A. lesteri	0.000418839	0	0	0	0	0	0	0	GBDP7889-09;GBDP4893-08;GBDP4914-08;GBDP13491-13;GBANO1021-14;GBDP4870-08;GBDP4898-08;GBDP4901-08;GBDP4909-08;GBDP4885-08;GBDP4896-08;GBDP4892-08;GBDP4911-08;GBDP14456-13;GBDP13293-13;GBDP4888-08;GBDP4913-08;GBDP4869-08;GBDP4915-08;GBDP4880-08;GBDP4923-08;GBDP4916-08;GBDP4906-08;GBDP4890-08;GBDP4899-08;GBDP4874-08;GBDP4920-08;GBDP14467-13;GBDP4908-08;GBANO055-12;GBDP4884-08;GBDP4902-08;GBANO1020-…	FJ556998;EU699031;EU699010;AB738151;AB733030;EU699054;EU699026;EU699023;EU699015;EU699039;EU699028;EU699032;EU699013;KC855664;AB738317;EU699036;EU699011;EU699055;EU699009;EU699044;EU699001;EU699008;EU699018;EU699034;EU699025;EU699050;EU699004;KC855653;EU699016;AB690834;EU699040;EU699022;AB733029;EU699019;EU699014;EU699029;AB738286;EU699037;AB733028;EU699042;EU699012;AB738298;EU699051;EU699027;EU6…	BOLD:AAA5748;BOLD:AAA5749;BOLD:AAA5339	Anopheles lesteri	164696
A. letifer	0	0	0	0	0	0	0	0.00351536	GBDP17146-15;GBDP17147-15	KF564694;KF564695	BOLD:AAA8537	Anopheles letifer	208288
A. longirostris	0	0	0	0	0	0.000277266	0	0.00693	GBDP8910-10;GBDP8940-10;GBDP8943-10;GBDP8926-10;GBDP8885-10;GBDP8932-10;GBDP8930-10;GBDP8901-10;GBDP8911-10;GBDP8882-10;GBDP8916-10;GBDP8891-10;GBDP8924-10;GBDP8922-10;GBDP8918-10;GBDP8928-10;GBDP8929-10;GBDP8902-10;GBDP8912-10;GBDP8938-10;GBDP8899-10;GBDP8919-10;GBDP8920-10;GBDP8933-10;GBDP8915-10;GBDP8887-10;GBDP8917-10;GBDP8913-10;GBDP8921-10;GBDP8900-10;GBDP8914-10;GBDP8894-10;GBDP8925-10;GBD…	GU247086;GU247056;GU247053;GU247070;GU247111;GU247064;GU247066;GU247095;GU247085;GU247114;GU247080;GU247105;GU247072;GU247074;GU247078;GU247068;GU247067;GU247094;GU247084;GU247058;GU247097;GU247077;GU247076;GU247063;GU247081;GU247109;GU247079;GU247083;GU247075;GU247096;GU247082;GU247102;GU247071;GU247091;GU247073;GU247059;GU247062;GU247092;GU247089;GU247112;GU247055;GU247098;GU247104;GU247093;GU2…		Anopheles longirostris D NWB-2009;Anopheles longirostris A NWB-2009;Anopheles longirostris C1 NWB-2009;Anopheles longirostris G NWB-2009;Anopheles longirostris B NWB-2009;Anopheles longirostris E NWB-2009;Anopheles longirostris H NWB-2009;Anopheles longirostris C2 NWB-2009;Anopheles longirostris F NWB-2009;Anopheles longirostris	303229;303233;303231;303226;303232;303228;303225;303230;303227;667411
A. maculatus	0	0.118328	0	0.211197	0	0	0	0.0101583	GBDP5998-09;GBDP17149-15;GBANO694-12;GBDP10904-12;GBDP17150-15;GBDP2371-06;GBDP17153-15;GBDP17151-15;GBDP17152-15;GBDP17148-15	EU256336;KM669759;JN596972;GQ259192;KM669760;DQ267690;KM669763;KM669761;KM669762;KM669758	;BOLD:AAC3408;BOLD:AAJ2796	Anopheles maculatus	83242
A. maculipennis	0.000323105	0	0	0.00748462	0	0	0	0	GBDP1188-06;GBDP0597-06;GBDP0594-06;GBDP0593-06;CULBE160-14;ACMC314-04;GBDP0598-06;CULBE165-14;GBANO652-12;GBDP4314-07;GBANO1870-15;CULBE158-14;GBDP2239-06;CULBE156-14;CULBE163-14;CULBE166-14;GBDP2238-06;GBANO1022-14;CULBE159-14;CULBE161-14;GBDP0596-06;GBDP0595-06;CULBE157-14;GBANO1907-15;GBANO439-12;CULBE162-14;CULBE164-14	AY258190;AF342721;AF342717;AF342716;CULBE-046032;AF491733;AF342722;CULBE-941006;JF966746;AF342719;KM457608;CULBE-046002;DQ118177;CULBE-018002;CULBE-268015;CULBE-941010;DQ118176;KF318189;CULBE-046016;CULBE-046033;AF342720;AF342718;CULBE-046001;LK054514;GU908009;CULBE-268005;CULBE-941001	BOLD:AAA9632; ;BOLD:ABY8239	Anopheles maculipennis;Anopheles maculipennis sensu lato BTLHVDV2014;Anopheles maculipennis complex sp. GB2013	15344;683201;649286
A. melas	0	0	0	0	0	0.0140465	0	0	GBDP3223-07;GBDP3222-07	DQ792579;DQ792580	BOLD:AAA3436	Anopheles melas	104159
A. minimus	0	0	0.0201091	0	0.0137076	0	0	0	GBDP10902-12;GBDP4386-08;GBDP6196-09;GBDP6189-09;GBDP4387-08;GBMIN35203-13;GBANO378-12;GBDP10894-12;GBANO622-12;GBMIN35200-13;GBDP10893-12;GBANO375-12;GBDP6193-09;GBDP6192-09;GBDP1226-06;GBDP4383-08;GBDP6194-09;GBDP1225-06;GBMIN35202-13;GBDP4380-08;GBDP6195-09;GBDP4388-08;GBANO372-12;GBANO374-12;GBMIN35314-13;GBANO373-12;GBDP10891-12;GBDP6191-09;GBANO381-12;GBDP10900-12;GBDP1873-06;GBANO379-12;GB…	GQ259189;EF423579;EU143292;EU143299;EF423578;HQ877371;GQ906995;GQ259181;HQ398936;HQ877377;GQ259180;GQ906992;EU143295;EU143296;AY423058;EF423582;EU143294;AY423057;HQ877373;EF423585;EU143293;EF423577;GQ906989;GQ906991;HQ877372;GQ906990;GQ259178;EU143297;GQ906998;GQ259187;AY917196;GQ906996;GQ906993;GQ259177;EF423583;HQ398937;GQ259179;EF423580;GQ906988;GQ259188;HQ877369;EU143298;EF423584;HQ877375;JN8…	BOLD:ACF2762; ;BOLD:AAB5964;BOLD:ACF2761	Anopheles minimus;Anopheles minimus A;Anopheles minimus s.l. NPK-2007;Anopheles minimus C	79673;27242;201017;27243
A. nitidus	0.068579	0	0	0	0	0	0	0	GBANO1056-14;GBANO1057-14;GBANO1919-15;GBANO1058-14;GBANO1914-15;GBANO1926-15;GBANO1115-14;GBANO1920-15;GBANO1912-15;GBANO1922-15;GBANO1909-15;GBANO1913-15;GBANO1917-15;GBANO1060-14;GBANO1916-15;GBANO1918-15;GBANO1925-15;GBANO1910-15;GBANO1908-15;GBANO1915-15;GBANO1927-15;GBANO1924-15;GBANO1059-14;GBANO1921-15;GBANO1911-15;GBANO1923-15	AB781762;AB781763;AB777815;AB781764;AB777810;AB777822;AB777803;AB777816;AB777808;AB777818;AB777805;AB777809;AB777813;AB781766;AB777812;AB777814;AB777821;AB777806;AB777804;AB777811;AB777823;AB777820;AB781765;AB777817;AB777807;AB777819	BOLD:AAA5749	Anopheles nitidus	310525
A. nivipes	0.000732969	0	0.00080979	0	0	0	0	0	GBANO696-12	JN596974		Anopheles nivipes	208291
A. parensis	0	0	0	0	0.102774	0	0	0.065976	GBMIN14741-13;GBDP1227-06;GBMIN14734-13;GBMIN14661-13;GBMIN14738-13;GBMIN14743-13;GBMIN14659-13;GBMIN14654-13;GBMIN14733-13;GBMIN14650-13;GBMIN14742-13;GBMIN14656-13;GBMIN14740-13;GBMIN14744-13;GBMIN14732-13;GBMIN14660-13;GBMIN14736-13;GBMIN14653-13;GBMIN14737-13;GBMIN14651-13;GBMIN14658-13;GBMIN14655-13;GBMIN14662-13;GBMIN14739-13;GBMIN14652-13;GBMIN14735-13;GBMIN14657-13	JQ424719;AY423061;JQ424733;JQ424716;JQ424725;JQ424715;JQ424720;JQ424730;JQ424735;JQ424738;JQ424717;JQ424726;JQ424721;JQ424713;JQ424737;JQ424718;JQ424729;JQ424732;JQ424727;JQ424736;JQ424722;JQ424728;JQ424714;JQ424723;JQ424734;JQ424731;JQ424724	BOLD:AAE4015;BOLD:ACD6291	Anopheles parensis	27241
A. peditaeniatus	0.795789	0	0.608502	0	0	0	0	0.0603555	GBANO1065-14;GBDP8466-10;GBMIN14561-13;GBMIN14617-13;GBMIN14622-13;GBDP8470-10;GBMIN14611-13;GBMIN14621-13;MAMOS190-12;GBDP10899-12;GBANO692-12;MAMOS184-12;GBMIN14614-13;GBMIN14552-13;GBMIN14551-13;MAMOS185-12;GBMIN14566-13;GBDP8467-10;GBMIN14548-13;GBANO1064-14;GBMIN14568-13;GBMIN14623-13;MADIP318-10;GBANO1063-14;GBMIN14549-13;GBMIN14609-13;GBMIN14563-13;GBMIN14612-13;GBDP8468-10;GBMIN14606-13;G…	AB781776;AB539068;AB715064;AB715057;AB715047;AB539064;AB715069;AB715049;NIBGE MOS-00190;GQ259186;JN596970;NIBGE MOS-00184;AB715063;AB715082;AB715084;NIBGE MOS-00185;AB715054;AB539067;AB715090;AB781775;AB715050;AB715045;NIBGE DIP-00318;AB781774;AB715088;AB715073;AB715060;AB715067;AB539066;AB715079;AB715081;AB715089;AB715056;AB715058;AB715077;AB715043;AB539069;AB715059;AB715072;AB715053;AB715044;AB…	BOLD:AAD3070	Anopheles peditaeniatus	81085
A. pseudopictus	0.015521	0	0.00669618	0	0	0	0	0.00835528	GBDP4984-08;GBDP5704-09;GBANO1928-15;GBDP5705-09	AM773815;FJ210897;KM389468;FJ210896	BOLD:ABZ6827	Anopheles pseudopictus	165007
A. pulcherrimus	0	0	0	0	0.00109163	0	0	0.000916613	GBMIN17591-13;GBMIN17592-13;MAMOS159-12;MAMOS169-12;MAMOS156-12;MAMOS158-12;MAMOS161-12;GBMIN17610-13;GBMIN17611-13;MAMOS163-12;MAMOS160-12;MAMOS162-12	JX255712;JX255710;NIBGE MOS-00159;NIBGE MOS-00169;NIBGE MOS-00156;NIBGE MOS-00158;NIBGE MOS-00161;JX255711;JX255709;NIBGE MOS-00163;NIBGE MOS-00160;NIBGE MOS-00162	BOLD:ACB2796	Anopheles pulcherrimus	310571
A. pursati	0.00146295	0	0.00109753	0	0	0	0	0	GBANO1031-14;GBANO1024-14;GBANO1086-14;GBANO1026-14;GBANO1032-14;GBANO1033-14;GBANO1085-14;GBANO1087-14;GBANO1083-14;GBANO1028-14;GBANO1029-14;GBANO1088-14;GBANO1084-14;GBANO1027-14;GBANO1025-14;GBANO1030-14	AB826089;AB826082;AB781780;AB826084;AB826090;AB826091;AB781779;AB781781;AB781777;AB826086;AB826087;AB826092;AB781778;AB826085;AB826083;AB826088	BOLD:ACQ5333	Anopheles pursati	299207
A. quadriannulatus	0	0	0	0	0	0.000461464	0	0	GBDP3221-07	DQ792581	BOLD:AAA3436	Anopheles quadriannulatus	104158
A. rangeli	0	0	0	0	0	0	0	0.000911577	GBANO468-12;GBANO789-12;GBDP12050-12;GBANO602-12;GBANO788-12;GBANO467-12;GBANO469-12;GBANO791-12;GBANO787-12;GBANO466-12;GBMIN12951-13;GBANO470-12;GBMIN12936-13;GBANO790-12	HM022392;JX205119;JF923725;HQ315865;JX205118;HM022391;HM022393;JX205121;JX205117;HM022390;JN413708;HM022394;JN413709;JX205120	BOLD:AAB0504;BOLD:AAA2443	Anopheles rangeli	208278
A. sinensis	0.00124455	0	0.00106876	0	0	0	0	0	GBANO1969-15;GBDP13425-13;GBDP13292-13;GBDP17168-15;GBDP13335-13;GBDP13389-13;GBDP17164-15;GBANO1036-14;GBDP17167-15;GBDP13368-13;GBDP13310-13;GBDP13313-13;GBDP13342-13;ACMC017-04;GBDP17166-15;GBDCU715-13;GBANO1970-15;GBANO989-14;GBMIN17526-13;GBDP13367-13;GBDP17163-15;GBDP13485-13;GBDP7930-09;GBDP17165-15;GBDP13311-13;GBANO1035-14;GBDP13476-13;GBANO1038-14;GBDP13388-13;GBDP13328-13;GBANO1037-14;…	KM502246;AB738185;AB738318;KM609457;AB738275;AB738221;KF564685;AB781784;KM609456;AB738242;AB738300;AB738297;AB738268;AY444351;KF564704;JQ728388;KM502247;KJ617052;JX988757;AB738243;KF564684;AB738157;GQ265918;KF564686;AB738299;AB781783;AB738166;AB781786;AB738222;AB738282;AB781785;JQ728389;AB738198;AB781782	BOLD:AAA5339;	Anopheles sinensis	16386
A. rufipes	0	0	0	0	0.307121	0	0.990279	0	GBANO1018-14	KM097029	BOLD:AAN9444	Anopheles sp.	208290
A. stephensi	0	0.000735891	0	0.00199194	0	0	0	0	MAMOS053-12;MAMOS910-12;MAMOS165-12;GBDP1679-06;MAMOS122-12;MAMOS1324-12;MAMOS121-12;GBDP5708-09;MADIP309-10;MAMOS051-12;MAMOS893-12;MADIP281-10;MAMOS123-12;MAMOS1744-13;MAMOS1297-12;MAMOS1227-12;MAMOS070-12;GBDP17170-15;LGEN121-14;GBDP17177-15;MAMOS125-12;ACMC005-04;GBDP17169-15;GBDP0489-06;GBDP17176-15;MAMOS119-12;MAMOS1186-12;GBDP17173-15;GBDP17174-15;MADIP312-10;MAMOS124-12;MAMOS1072-12;GBDP4…	NIBGE MOS-00053;NIBGE MOS-00910;NIBGE MOS-00165;AY729980;NIBGE MOS-00122;NIBGE MOS-01324;NIBGE MOS-00121;FJ210893;NIBGE DIP-00309;NIBGE MOS-00051;NIBGE MOS-00893;NIBGE DIP-00281;NIBGE MOS-00123;NIBGE MOS-01744;NIBGE MOS-01297;NIBGE MOS-01227;NIBGE MOS-00070;KJ528888;BIOMTWLINS-200;KJ528895;NIBGE MOS-00125;AF425844;KJ528887;AF181268;KJ528894;NIBGE MOS-00119;NIBGE MOS-01186;KJ528891;KJ528892;NIBGE …	BOLD:AAC5735;	Anopheles stephensi	24540
A. subpictus	0	0.000485019	0	0.000649853	0	0	0	0	MADIP280-10;GBDP8491-10;MAMOS636-12;MADIP282-10;GBANO1938-15;GBDP6183-09;GBDP1669-06;MADIP278-10;GBANO1941-15;MADIP308-10;MAMOS1090-12;GBANO1971-15;MAMOS233-12;GBDP4087-07;MAMOS992-12;GBANO1936-15;GBDP8496-10;GBANO1937-15;MAMOS1123-12;MAMOS141-12;MAMOS1615-13;GBANO1935-15;MADIP317-10;GBANO1930-15;GBANO743-12;GBDP7988-09;MADIP284-10;GBDP6180-09;MAMOS447-12;MAMOS1596-13;GBDP7986-09;GBDP2369-06;MAMO…	NIBGE DIP-00280;GQ395922;NIBGE MOS-00636;NIBGE DIP-00282;KJ461787;EU143305;AY729970;NIBGE DIP-00278;KJ461791;NIBGE DIP-00308;NIBGE MOS-01090;KJ461789;NIBGE MOS-00233;DQ310145;NIBGE MOS-00992;KJ461785;GQ395917;KJ461786;NIBGE MOS-01123;NIBGE MOS-00141;NIBGE MOS-01615;KJ461784;NIBGE DIP-00317;KJ461779;JN832672;FM992375;NIBGE DIP-00284;EU143308;NIBGE MOS-00447;NIBGE MOS-01596;FM994156;DQ267688;NIBGE …	BOLD:AAD2613; ;BOLD:ACS5831;BOLD:ACB9544;BOLD:AAD2562;BOLD:AAA4214	Anopheles subpictus;Anopheles subpictus s.l. NPK-2007	24550;201015
A. triannulatus	0	0	0	0	0	0.000118274	0	0.00235701	GBMIN11395-13;GBDP12058-12;GBMIN11381-13;GBDP12060-12;GBMIN11426-13;GBANO463-12;GBMIN11382-13;GBMIN11399-13;GBMIN11383-13;GBMIN11438-13;GBMIN11392-13;GBMIN11393-13;GBMIN11427-13;GBMIN11423-13;GBMIN11380-13;GBANO782-12;GBMIN11417-13;GBMIN11378-13;GBMIN11386-13;GBMIN11390-13;GBMIN11428-13;GBMIN11419-13;GBANO464-12;GBMIN11432-13;GBDP12061-12;GBMIN11439-13;GBANO465-12;GBANO783-12;GBMIN11379-13;GBDP12…	KC167679;JF923733;KC167707;JF923735;KC167696;HM022387;KC167705;KC167671;KC167703;KC167672;KC167685;KC167683;KC167694;KC167702;KC167709;JX205112;KC167714;KC167713;KC167697;KC167689;KC167692;KC167710;HM022388;KC167684;JF923736;KC167670;HM022389;JX205113;KC167711;JF923732;KC167693;KC167706;KC167712;KC167708;KC167686;KC167691;KC167704;KC167698;KC167674;KC167677;KM507315;KC167673;KC167687;JF923734;KC1…	BOLD:AAA9749	Anopheles triannulatus	172820
A. vaneedeni	0	0	0	0	0.00171663	0	0	0.0524283	GBMIN14719-13;GBMIN14707-13;GBMIN14720-13;GBMIN14629-13;GBMIN14640-13;GBMIN14639-13;GBMIN14714-13;GBMIN14626-13;GBMIN14630-13;GBMIN14637-13;GBMIN14709-13;GBMIN14715-13;GBMIN14721-13;GBMIN14710-13;GBMIN14636-13;GBMIN14635-13;GBDP1228-06;GBMIN14713-13;GBMIN14711-13;GBMIN14634-13;GBMIN14716-13;GBMIN14627-13;GBMIN14638-13;GBMIN14708-13;GBMIN14628-13;GBMIN14631-13;GBMIN14633-13;GBMIN14632-13;GBMIN1471…	JQ424763;JQ424787;JQ424761;JQ424780;JQ424758;JQ424760;JQ424773;JQ424786;JQ424778;JQ424764;JQ424783;JQ424771;JQ424759;JQ424781;JQ424766;JQ424768;AY423062;JQ424775;JQ424779;JQ424770;JQ424769;JQ424784;JQ424762;JQ424785;JQ424782;JQ424776;JQ424772;JQ424774;JQ424765;JQ424777;JQ424767	BOLD:AAE4015	Anopheles vaneedeni	27240
