# Supplementary material for: De novo profiling of RNA viruses in Anopheles malaria vector mosquitoes from forest ecological zones in Senegal and Cambodia
Source: BMC Genomics. 2019 Aug 20;20:664. doi: 10.1186/s12864-019-6034-1 (PMC6702732; doi:10.1186/s12864-019-6034-1)
Supplement: Supplementary file 2 — Table S2. List of 115 assembled virus contigs displaying sequence similarity to known virus families. (XLSX 11 kb) [file 12864_2019_6034_MOESM2_ESM.xlsx]

## Sheet: Sheet1
Source	Virus	Full-length contig vs. Reference?	Functional status (genes present and no frameshifted=yes; frameshifted genes or no gene coded=No)
Cambodia	GP_CulexRhabdovCamb	No	Yes
Cambodia	GP1.1_PCLVCamb	No	Yes
Cambodia	GP1.1_Wuhan1virCamb	No	Yes
Cambodia	GP1.1_Wuhan9virCamb	No	Yes
Cambodia	GP1.1_XinchengVirCamb	No	Yes
Cambodia	GP1.2_PCLVCamb	No	Yes
Cambodia	GP1.2_Wuhan9virCamb	No	Yes
Cambodia	GP1.2_XinchengVirCamb	No	Yes
Cambodia	GP1.3_Wuhan1virCamb	No	No (pseudogene)
Cambodia	GP1.3_Wuhan9virCamb	No	No (pseudogene)
Cambodia	GP1.3_XinchengVirCamb	No	No (small ORF)
Cambodia	GP1.5_Wuhan1virCamb	Yes	Yes
Cambodia	GP1.5_XinchengVirCamb	No	Yes
Cambodia	GP1.6_Wuhan1virCamb	Yes	Yes
Cambodia	GP1.6_XinchengVirCamb	No	Yes
Cambodia	GP1.7_Wuhan1virCamb	Yes	Yes
Cambodia	GP1.7_XinchengVirCamb	No	Yes
Cambodia	GP1.8_XinchengVirCamb	No	Yes
Cambodia	GP1.9_XinchengVirCamb	No	No (pseudogene)
Cambodia	LP1.1_CulexRhabdovCamb	No	No (pseudogene)
Cambodia	LP1.2_CulexRhabdovCamb	No	Yes
Cambodia	Lprot1.1_PAvirCamb	No	Yes
Cambodia	Lprot1.2_PAvirCamb	No	Yes
Cambodia	NProt_BivArmsVirCamb	No	Yes
Cambodia	Nprot_PAvirCamb	No	No (pseudogene); multigene
Cambodia	NuclCap1.1_PCLVCamb	Yes	Yes
Cambodia	NuclCap1.1_Wuhan1virCamb	Yes	Yes
Cambodia	NuclCap1.10_Wuhan1virCamb	Yes	Yes
Cambodia	NuclCap1.11_Wuhan1virCamb	Yes	Yes
Cambodia	NuclCap1.12_Wuhan1virCamb	Yes	Yes
Cambodia	NuclCap1.2_PCLVCamb	No	Yes
Cambodia	NuclCap1.2_Wuhan1virCamb	No	Yes
Cambodia	NuclCap1.3_PCLVCamb	No	Yes
Cambodia	NuclCap1.3_Wuhan1virCamb	No	Yes
Cambodia	NuclCap1.4_Wuhan1virCamb	No	Yes
Cambodia	NuclCap1.5_Wuhan1virCamb	No	Yes
Cambodia	NuclCap1.7_Wuhan1virCamb	No	Yes
Cambodia	NuclCap1.8_Wuhan1virCamb	Yes	Yes
Cambodia	NuclCap1.9_Wuhan1virCamb	Yes	Yes
Cambodia	Nuclprot1.1_WBvirCamb	No	Yes
Cambodia	Nuclprot1.2_WBvirCamb	Yes	Yes
Cambodia	Nuclprot1.3_WBvirCamb	Yes	Yes
Cambodia	ORF1_XinchengVirCamb	No	No (pseudogene)
Cambodia	ORF1.1_Wuhan9virCamb	No	Yes
Cambodia	ORF1.2_Wuhan9virCamb	No	Yes
Cambodia	ORF1.3_Wuhan9virCamb	No	Yes
Cambodia	PolProt1.1_FlavivirusCamb	No	Yes
Cambodia	PolProt1.2_FlavivirusCamb	No	Yes
Cambodia	PolProt1.3_FlavivirusCamb	No	No (pseudogene)
Cambodia	PolProt1.4_FlavivirusCamb	Yes	Yes
Cambodia	RdRP_JuronaVirCamb	No	Yes
Cambodia	RdRP_XinzhouVirCamb	Yes	Yes
Cambodia	RdRP1.1_BeaumontVirCamb	No	Yes
Cambodia	RdRP1.1_UncVir2Camb	No	Yes
Cambodia	RdRP1.1_Wuhan1virCamb	Yes	Yes
Cambodia	RdRP1.1_XinchengVirCamb	No	Yes
Cambodia	RdRP1.2_BeaumontVirCamb	No	Yes
Cambodia	RdRP1.2_UncVir2Camb	No	No (pseudogene)
Cambodia	RdRP1.2_XinchengVirCamb	No	Yes
Cambodia	RdRP1.3_BeaumontVirCamb	No	Yes
Cambodia	RdRP1.3_UncVir2Camb	No	No (pseudogene)
Cambodia	RdRP1.3_Wuhan1virCamb	No	Yes
Cambodia	RdRP1.3_XinchengVirCamb	No	Yes
Cambodia	RdRP1.4_BeaumontVirCamb	No	No (pseudogene)
Cambodia	RdRP1.4_UncVir2Camb	No	Yes
Cambodia	RdRP1.4_XinchengVirCamb	No	No (pseudogene)
Cambodia	RdRP1.5_BeaumontVirCamb	No	No (pseudogene)
Cambodia	RdRP1.5_Wuhan1virCamb	No	Yes
Cambodia	RdRP1.5_XinchengVirCamb	No	No (pseudogene)
Cambodia	RdRP1.6_BeaumontVirCamb	No	Yes
Cambodia	RdRP1.6_UncVir2Camb	No	No (pseudogene)
Cambodia	RdRP1.6_Wuhan1virCamb	Yes	Yes
Cambodia	RdRP1.6_XinchengVirCamb	No	No (pseudogene)
Cambodia	RdRP1.7_BeaumontVirCamb	No	No (pseudogene)
Cambodia	RdRP1.7_Wuhan1virCamb	Yes	Yes
Cambodia	RdRP1.7_XinchengVirCamb	No	No (pseudogene)
Cambodia	Replicase_OatGSvirCamb	No	Yes
Cambodia	Replicase_TSvirCamb	No	Yes
Senegal	CP_HVreovirusDak	Yes	No (pseudogene)
Senegal	GP_PCLVDak	Yes	Yes
Senegal	GP_Wuhan1virDak	Yes	No (pseudogene)
Senegal	GP_XinchengVirDak	No	Yes
Senegal	HP1.1_IxodesVirDak	Yes	Yes
Senegal	HP1.2_IxodesVirDak	Yes	Yes
Senegal	LP_CulexRhabdovDak	No	No (pseudogene)
Senegal	NuclCap1.1_ADTphlebovirusDak	Yes	Yes
Senegal	NuclCap1.2_ADTphlebovirusDak	Yes	Yes
Senegal	NuclCap1.2_PCLVDak	Yes	No (small ORF)
Senegal	NuclCap1.3_PCLVDak	Yes	No (pseudogene)
Senegal	NuclCap1.4_PCLVDak	Yes	Yes
Senegal	Nuclprot1.1_WBvirDak	Yes	No (pseudogene)
Senegal	Nuclprot1.2_WBvirDak	Yes	Yes
Senegal	ORF1_Wuhan9virDak	No	Yes
Senegal	ORF1_XinchengVirDak	No	Yes
Senegal	ORF2_XinchengVirDak	No	Yes
Senegal	PrAlaRichProt_EnvVirDak	No	No (pseudogene)
Senegal	RdRP_BeaumontVirDak	No	No (pseudogene)
Senegal	RdRP_DaeseondongVirDak	No	Yes
Senegal	RdRP_OmonoVirDak	No	Yes
Senegal	RdRP_PCLVDak	Yes	Yes
Senegal	RdRP_SHMVDak	No	Yes
Senegal	RdRP_UncVir1Dak	Yes	Yes
Senegal	RdRP_UncVir2Dak	No	No (pseudogene)
Senegal	RdRP1.1_WSVDak	No	No (small ORF)
Senegal	RdRP1.1_XinchengVirDak	Yes	Yes
Senegal	RdRP1.1_XinzhouVirDak	Yes	Yes
Senegal	RdRP1.2_WSVDak	No	Yes
Senegal	RdRP1.2_XinchengVirDak	Yes	Yes
Senegal	RdRP1.2_XinzhouVirDak	Yes	Yes
Senegal	RdRP1.3_WSVDak	No	No (pseudogene)
Senegal	RdRP1.3_XinchengVirDak	Yes	Yes
Senegal	RdRP1.4_XinchengVirDak	Yes	Yes
Senegal	RdRP1.5_XinchengVirDak	Yes	Yes
Senegal	RdRP1.6_XinchengVirDak	Yes	Yes
Senegal	RdRP1.7_XinchengVirDak	No	Yes
