# Supplementary material for: De novo profiling of RNA viruses in Anopheles malaria vector mosquitoes from forest ecological zones in Senegal and Cambodia
Source: BMC Genomics. 2019 Aug 20;20:664. doi: 10.1186/s12864-019-6034-1 (PMC6702732; doi:10.1186/s12864-019-6034-1)
Supplement: Supplementary file 3 — Table S3. Predicted open reading frames, peptide annotation and functional status of 115 assembled virus contigs displaying sequence similarity to known virus families. (XLSX 56 kb) [file 12864_2019_6034_MOESM3_ESM.xlsx]

## Sheet: TableS2_v2
Country	Virus	Virus length	Locus_tag	Locus type	Locus Start	Locus End	Protein size	Locus strand	Annotation	Completion/Functional status
Cambodia	GP_CulexRhabdovCamb	2866	GP_CulexRhabdovCamb_CDS01	CDS	1642	2718	358	+	Glycoprotein	Partial
	GP1.1_PCLVCamb	642	GP1.1_PCLVCamb_CDS01	CDS	3	641	212	+	Glycoprotein	Partial
	GP1.1_Wuhan1virCamb	523	GP1.1_Wuhan1virCamb_CDS01	CDS	2	364	120	+	Glycoprotein	Partial
	GP1.1_Wuhan9virCamb	658	GP1.1_Wuhan9virCamb_CDS01	CDS	1	210	69	+	hypothetical protein	Partial
			GP1.1_Wuhan9virCamb_CDS02	CDS	287	565	92	-	hypothetical protein	Partial
	GP1.1_XinchengVirCamb	509	GP1.1_XinchengVirCamb_CDS01	CDS	2	388	128	+	Glycoprotein	Partial
	GP1.2_PCLVCamb	933	GP1.2_PCLVCamb_CDS01	CDS	1	933	310	+	Glycoprotein	Partial
	GP1.2_Wuhan9virCamb	924	GP1.2_Wuhan9virCamb_CDS01	CDS	382	693	103	+	Glycoprotein	Partial
	GP1.2_XinchengVirCamb	953	GP1.2_XinchengVirCamb_CDS01	CDS	2	835	277	+	Glycoprotein	Partial
	GP1.3_Wuhan1virCamb	1282	GP1.3_Wuhan1virCamb_CDS01	CDS	431	676	81	+	Glycoprotein fragment	Fragment	Pseudogene
			GP1.3_Wuhan1virCamb_CDS02	CDS	877	1104	75	+	Glycoprotein fragment	Fragment
	GP1.3_Wuhan9virCamb	2429	GP1.3_Wuhan9virCamb_CDS01	CDS	3	512	169	+	Glycoprotein fragment	Fragment	Pseudogene
			GP1.3_Wuhan9virCamb_CDS02	CDS	880	2427	515	+	Glycoprotein fragment	Fragment
	GP1.3_XinchengVirCamb	1635	GP1.3_XinchengVirCamb_CDS01	CDS	166	390	74	+	hypothetical protein	Fragment	Small ORF
	GP1.5_Wuhan1virCamb	2231	GP1.5_Wuhan1virCamb_CDS01	CDS	154	2226	690	-	Glycoprotein	Complete
	GP1.5_XinchengVirCamb	1313	GP1.5_XinchengVirCamb_CDS02	CDS	525	1052	175	+	Glycoprotein	Partial
	GP1.6_Wuhan1virCamb	2205	GP1.6_Wuhan1virCamb_CDS01	CDS	16	2055	679	+	Glycoprotein	Complete
	GP1.6_XinchengVirCamb	3076	GP1.6_XinchengVirCamb_CDS01	CDS	1	216	71	+	hypothetical protein	Partial
			GP1.6_XinchengVirCamb_CDS02	CDS	435	581	48	-	hypothetical protein	Partial
			GP1.6_XinchengVirCamb_CDS03	CDS	860	1363	167	+	hypothetical protein	Partial
			GP1.6_XinchengVirCamb_CDS04	CDS	2171	2743	190	+	Glycoprotein	Partial
			GP1.6_XinchengVirCamb_CDS05	CDS	2870	3073	67	+	hypothetical protein	Partial
	GP1.7_Wuhan1virCamb	2219	GP1.7_Wuhan1virCamb_CDS01	CDS	22	2055	677	+	Glycoprotein	Partial
	GP1.7_XinchengVirCamb	1314	GP1.7_XinchengVirCamb_CDS01	CDS	345	1313	322	+	Glycoprotein	Partial
	GP1.8_XinchengVirCamb	2660	GP1.8_XinchengVirCamb_CDS01	CDS	662	2293	543	+	Glycoprotein	Complete
	GP1.9_XinchengVirCamb	1757	GP1.9_XinchengVirCamb_CDS01	CDS	29	238	69	+	Glycoprotein fragment	Fragment	Pseudogene
			GP1.9_XinchengVirCamb_CDS02	CDS	562	1140	192	+	Glycoprotein fragment	Fragment
			GP1.9_XinchengVirCamb_CDS03	CDS	1216	1419	67	+	Glycoprotein fragment	Fragment
	LP1.1_CulexRhabdovCamb	755	LP1.1_CulexRhabdovCamb_CDS01	CDS	190	450	86	+	RNA-dependent RNA polymerase fragment	Fragment	Pseudogene
			LP1.1_CulexRhabdovCamb_CDS02	CDS	474	755	93	+	Large protein fragment	Fragment
	LP1.2_CulexRhabdovCamb	1454	LP1.2_CulexRhabdovCamb_CDS01	CDS	3	1160	385	+	Large protein	Partial
	Lprot1.1_PAvirCamb	1869	Lprot1.1_PAvirCamb_CDS01	CDS	122	1867	581	-	L protein	Partial
	Lprot1.2_PAvirCamb	3895	Lprot1.2_PAvirCamb_CDS01	CDS	1	3837	1278	-	L protein	Partial
	NProt_BivArmsVirCamb	516	NProt_BivArmsVirCamb_CDS01	CDS	1	510	169	+	Nucleoprotein	Partial
	Nprot_PAvirCamb	4449	Nprot_PAvirCamb_CDS01	CDS	2	133	43	-	G protein fragment	Fragment	Pseudogene
			Nprot_PAvirCamb_CDS02	CDS	172	1536	454	-	G protein fragment	Fragment
			Nprot_PAvirCamb_CDS03	CDS	1603	2109	168	-	hypothetical protein	Complete
			Nprot_PAvirCamb_CDS04	CDS	2163	2867	234	-	hypothetical protein	Complete
			Nprot_PAvirCamb_CDS05	CDS	2946	4244	432	-	N protein	Complete
	NuclCap1.1_PCLVCamb	1104	NuclCap1.1_PCLVCamb_CDS01	CDS	207	1007	266	+	Nucleocapsid	Complete
	NuclCap1.1_Wuhan1virCamb	645	NuclCap1.1_Wuhan1virCamb_CDS01	CDS	88	645	185	+	hypothetical protein	Partial
	NuclCap1.10_Wuhan1virCamb	1473	NuclCap1.10_Wuhan1virCamb_CDS01	CDS	348	1442	364	+	hypothetical protein	Complete
	NuclCap1.11_Wuhan1virCamb	1791	NuclCap1.11_Wuhan1virCamb_CDS01	CDS	231	719	162	-	hypothetical protein	Complete
			NuclCap1.11_Wuhan1virCamb_CDS02	CDS	722	1765	347	-	hypothetical protein	Complete
	NuclCap1.12_Wuhan1virCamb	2147	NuclCap1.12_Wuhan1virCamb_CDS01	CDS	351	1397	348	+	hypothetical protein	Complete
			NuclCap1.12_Wuhan1virCamb_CDS02	CDS	1451	1924	157	+	hypothetical protein	Complete
	NuclCap1.2_PCLVCamb	533	NuclCap1.2_PCLVCamb_CDS01	CDS	2	532	176	+	Nucleocapsid	Partial
	NuclCap1.2_Wuhan1virCamb	735	NuclCap1.2_Wuhan1virCamb_CDS01	CDS	1	735	244	+	hypothetical protein	Partial
	NuclCap1.3_PCLVCamb	535	NuclCap1.3_PCLVCamb_CDS01	CDS	185	535	116	+	Nucleocapsid	Partial
	NuclCap1.3_Wuhan1virCamb	629	NuclCap1.3_Wuhan1virCamb_CDS01	CDS	59	628	189	+	hypothetical protein	Partial
	NuclCap1.4_Wuhan1virCamb	546	NuclCap1.4_Wuhan1virCamb_CDS01	CDS	3	380	125	+	hypothetical protein	Partial
			NuclCap1.4_Wuhan1virCamb_CDS02	CDS	422	544	40	+	hypothetical protein	Partial
	NuclCap1.5_Wuhan1virCamb	549	NuclCap1.5_Wuhan1virCamb_CDS01	CDS	39	548	169	+	hypothetical protein	Partial
	NuclCap1.7_Wuhan1virCamb	1259	NuclCap1.7_Wuhan1virCamb_CDS01	CDS	1	540	179	+	hypothetical protein	Partial
			NuclCap1.7_Wuhan1virCamb_CDS02	CDS	585	1028	147	+	hypothetical protein	Partial
	NuclCap1.8_Wuhan1virCamb	1015	NuclCap1.8_Wuhan1virCamb_CDS01	CDS	298	1014	238	+	hypothetical protein	Partial
	NuclCap1.9_Wuhan1virCamb	3081	NuclCap1.9_Wuhan1virCamb_CDS01	CDS	3	416	137	+	hypothetical protein	Partial
			NuclCap1.9_Wuhan1virCamb_CDS02	CDS	1207	2232	341	+	hypothetical protein	Complete
	Nuclprot1.1_WBvirCamb	1011	Nuclprot1.1_WBvirCamb_CDS01	CDS	2	829	275	-	Nucleoprotein	Partial
	Nuclprot1.2_WBvirCamb	1139	Nuclprot1.2_WBvirCamb_CDS01	CDS	115	1059	314	+	Nucleoprotein	Complete
	Nuclprot1.3_WBvirCamb	2942	Nuclprot1.3_WBvirCamb_CDS02	CDS	916	2511	531	-	Nucleoprotein	Complete
	ORF1_XinchengVirCamb	1329	ORF1_XinchengVirCamb_CDS01	CDS	285	767	160	+	ORF1 fragment	Fragment	Pseudogene
			ORF1_XinchengVirCamb_CDS02	CDS	823	1113	96	+	ORF1 fragment	Fragment
	ORF1.1_Wuhan9virCamb	1872	ORF1.1_Wuhan9virCamb_CDS01	CDS	592	1380	262	+	Nucleocapsid	Complete
			ORF1.1_Wuhan9virCamb_CDS02	CDS	1384	1692	102	+	hypothetical protein	Partial
	ORF1.2_Wuhan9virCamb	1625	ORF1.2_Wuhan9virCamb_CDS01	CDS	2	301	99	+	hypothetical protein	Partial
			ORF1.2_Wuhan9virCamb_CDS02	CDS	389	859	156	+	hypothetical protein	Complete
			ORF1.2_Wuhan9virCamb_CDS03	CDS	856	1482	208	+	Nucleocapsid	Complete
	ORF1.3_Wuhan9virCamb	1202	ORF1.3_Wuhan9virCamb_CDS01	CDS	2	1081	359	+	Nucleocapsid	Complete
	PolProt1.1_FlavivirusCamb	1008	PolProt1.1_FlavivirusCamb_CDS01	CDS	164	1006	280	+	Genome polyprotein	Partial
	PolProt1.2_FlavivirusCamb	2193	PolProt1.2_FlavivirusCamb_CDS01	CDS	209	1711	500	+	Genome polyprotein	Partial
	PolProt1.3_FlavivirusCamb	1010	PolProt1.3_FlavivirusCamb_CDS01	CDS	3	566	187	+	PHD-finger fragment	Fragment	Pseudogene
			PolProt1.3_FlavivirusCamb_CDS02	CDS	796	1008	70	+	Genome polyprotein fragment	Fragment
	PolProt1.4_FlavivirusCamb	10610	PolProt1.4_FlavivirusCamb_CDS02	CDS	478	10494	3338	-	Genome polyprotein	Complete
	RdRP_JuronaVirCamb	1329	RdRP_JuronaVirCamb_CDS01	CDS	3	884	293	-	Polymerase	Partial
	RdRP_XinzhouVirCamb	8127	RdRP_XinzhouVirCamb_CDS01	CDS	91	7368	2425	+	RNA-dependent RNA polymerase	Complete
	RdRP1.1_BeaumontVirCamb	586	RdRP1.1_BeaumontVirCamb_CDS01	CDS	2	256	84	+	hypothetical protein	Partial
	RdRP1.1_UncVir2Camb	857	RdRP1.1_UncVir2Camb_CDS01	CDS	141	857	238	+	RNA-dependent RNA polymerase-like protein	Partial
	RdRP1.1_Wuhan1virCamb	6393	RdRP1.1_Wuhan1virCamb_CDS01	CDS	1	6324	2107	+	RNA-dependent RNA polymerase	Complete
	RdRP1.1_XinchengVirCamb	925	RdRP1.1_XinchengVirCamb_CDS01	CDS	2	925	307	+	Large structural protein	Partial
	RdRP1.2_BeaumontVirCamb	633	RdRP1.2_BeaumontVirCamb_CDS01	CDS	2	631	209	+	Large structural protein	Partial
	RdRP1.2_UncVir2Camb	797	RdRP1.2_UncVir2Camb_CDS01	CDS	3	290	95	+	RNA-dependent RNA polymerase-like protein fragment	Fragment	Pseudogene
			RdRP1.2_UncVir2Camb_CDS02	CDS	260	796	178	+	RNA-dependent RNA polymerase-like protein fragment	Fragment
	RdRP1.2_XinchengVirCamb	904	RdRP1.2_XinchengVirCamb_CDS01	CDS	407	904	165	+	Large structural protein	Partial
	RdRP1.3_BeaumontVirCamb	594	RdRP1.3_BeaumontVirCamb_CDS01	CDS	193	423	76	+	Large structural protein	Partial
	RdRP1.3_UncVir2Camb	2177	RdRP1.3_UncVir2Camb_CDS01	CDS	83	739	218	+	hypothetical protein	Fragment	Pseudogene
			RdRP1.3_UncVir2Camb_CDS02	CDS	736	2175	479	+	RNA-dependent RNA polymerase-like protein fragment	Fragment
	RdRP1.3_Wuhan1virCamb	3943	RdRP1.3_Wuhan1virCamb_CDS01	CDS	2	3940	1312	+	RNA-dependent RNA polymerase	Partial
	RdRP1.3_XinchengVirCamb	991	RdRP1.3_XinchengVirCamb_CDS02	CDS	225	938	237	+	Large structural protein	Partial
	RdRP1.4_BeaumontVirCamb	1359	RdRP1.4_BeaumontVirCamb_CDS01	CDS	3	377	124	+	Large structural protein fragment	Fragment	Pseudogene
			RdRP1.4_BeaumontVirCamb_CDS02	CDS	729	1289	186	+	Large structural protein fragment	Fragment
	RdRP1.4_UncVir2Camb	2574	RdRP1.4_UncVir2Camb_CDS01	CDS	3	2255	750	+	RNA-dependent RNA polymerase-like protein	Partial
	RdRP1.4_XinchengVirCamb	1065	RdRP1.4_XinchengVirCamb_CDS02	CDS	552	824	90	+	Large structural protein fragment	Fragment	Pseudogene
			RdRP1.4_XinchengVirCamb_CDS03	CDS	908	1063	51	+	Large structural protein fragment	Fragment
	RdRP1.5_BeaumontVirCamb	1606	RdRP1.5_BeaumontVirCamb_CDS01	CDS	1	702	233	+	Large structural protein fragment	Fragment	Pseudogene
			RdRP1.5_BeaumontVirCamb_CDS02	CDS	709	1605	298	+	Large structural protein fragment	Fragment
	RdRP1.5_Wuhan1virCamb	518	RdRP1.5_Wuhan1virCamb_CDS01	CDS	1	516	171	+	RNA-dependent RNA polymerase	Partial
	RdRP1.5_XinchengVirCamb	1354	RdRP1.5_XinchengVirCamb_CDS01	CDS	460	1032	190	+	Large structural protein fragment	Fragment	Pseudogene
			RdRP1.5_XinchengVirCamb_CDS02	CDS	1039	1353	104	+	Large structural protein fragment	Fragment
	RdRP1.6_BeaumontVirCamb	1141	RdRP1.6_BeaumontVirCamb_CDS01	CDS	1	1140	379	+	Large structural protein	Partial
	RdRP1.6_UncVir2Camb	1716	RdRP1.6_UncVir2Camb_CDS01	CDS	1	333	110	+	RNA-dependent RNA polymerase-like protein fragment	Fragment	Pseudogene
			RdRP1.6_UncVir2Camb_CDS02	CDS	579	1418	279	+	RNA-dependent RNA polymerase-like protein fragment	Fragment
	RdRP1.6_Wuhan1virCamb	6431	RdRP1.6_Wuhan1virCamb_CDS01	CDS	63	6350	2095	+	RNA-dependent RNA polymerase	Complete
	RdRP1.6_XinchengVirCamb	2062	RdRP1.6_XinchengVirCamb_CDS01	CDS	413	724	103	+	hypothetical protein	Partial
			RdRP1.6_XinchengVirCamb_CDS02	CDS	703	960	85	+	Large structural protein fragment	Fragment	Pseudogene
			RdRP1.6_XinchengVirCamb_CDS03	CDS	1180	1962	260	+	Large structural protein fragment	Fragment
	RdRP1.7_BeaumontVirCamb	1667	RdRP1.7_BeaumontVirCamb_CDS01	CDS	304	531	75	+	Large structural protein fragment	Fragment	Pseudogene
			RdRP1.7_BeaumontVirCamb_CDS02	CDS	717	1400	227	+	Large structural protein fragment	Fragment
	RdRP1.7_Wuhan1virCamb	6435	RdRP1.7_Wuhan1virCamb_CDS01	CDS	75	6368	2097	-	RNA-dependent RNA polymerase	Complete
	RdRP1.7_XinchengVirCamb	3974	RdRP1.7_XinchengVirCamb_CDS01	CDS	91	387	98	+	Large structural protein fragment	Fragment	Pseudogene
			RdRP1.7_XinchengVirCamb_CDS02	CDS	856	1926	356	+	Large structural protein fragment	Fragment
			RdRP1.7_XinchengVirCamb_CDS03	CDS	2597	3349	250	+	Large structural protein fragment	Fragment
	Replicase_OatGSvirCamb	1661	Replicase_OatGSvirCamb_CDS02	CDS	561	1661	366	+	Replication protein	Partial
	Replicase_TSvirCamb	1565	Replicase_TSvirCamb_CDS02	CDS	289	1563	424	+	Replicase	Partial
Senegal	CP_HVreovirusDak	5674	CP_HVreovirusDak_CDS01	CDS	113	403	96	+	hypothetical protein fragment	Fragment	Pseudogene
			CP_HVreovirusDak_CDS02	CDS	691	1047	118	+	hypothetical protein fragment	Fragment
			CP_HVreovirusDak_CDS03	CDS	1996	2313	105	+	hypothetical protein	Partial
			CP_HVreovirusDak_CDS04	CDS	2774	3127	117	+	hypothetical protein	Partial
			CP_HVreovirusDak_CDS05	CDS	3358	3774	138	+	hypothetical protein	Partial
			CP_HVreovirusDak_CDS06	CDS	4086	4853	255	+	Rice dwarf virus p3	Partial
	GP_PCLVDak	3887	GP_PCLVDak_CDS01	CDS	34	3726	1230	+	Glycoprotein	Partial
	GP_Wuhan1virDak	3547	GP_Wuhan1virDak_CDS01	CDS	342	548	68	+	hypothetical protein fragment	Fragment	Pseudogene
			GP_Wuhan1virDak_CDS02	CDS	533	940	135	+	hypothetical protein fragment	Fragment
			GP_Wuhan1virDak_CDS03	CDS	2020	2430	136	+	Glycoprotein	Fragment	Small ORF
	GP_XinchengVirDak	5993	GP_XinchengVirDak_CDS01	CDS	210	1715	501	+	hypothetical protein	Complete
			GP_XinchengVirDak_CDS02	CDS	1771	2160	129	+	hypothetical protein	Complete
			GP_XinchengVirDak_CDS03	CDS	2224	3471	415	+	hypothetical protein	Complete
			GP_XinchengVirDak_CDS04	CDS	4191	5531	446	+	Glycoprotein	Complete
	HP1.1_IxodesVirDak	2820	HP1.1_IxodesVirDak_CDS01	CDS	72	1043	323	-	Replicase polyprotein P2AB	Complete
			HP1.1_IxodesVirDak_CDS02	CDS	1187	2770	527	-	hypothetical protein	Complete
	HP1.2_IxodesVirDak	2561	HP1.2_IxodesVirDak_CDS01	CDS	48	1184	378	-	Replicase polyprotein P2AB	Complete
			HP1.2_IxodesVirDak_CDS02	CDS	1232	2494	420	-	hypothetical protein	Complete
	LP_CulexRhabdovDak	1526	LP_CulexRhabdovDak_CDS01	CDS	2	277	91	+	Large structural protein fragment	Fragment	Pseudogene
			LP_CulexRhabdovDak_CDS02	CDS	305	556	83	+	Large structural protein fragment	Fragment
			LP_CulexRhabdovDak_CDS03	CDS	570	1424	284	+	Large structural protein fragment	Fragment
	NuclCap1.1_ADTphlebovirusDak	1105	NuclCap1.1_ADTphlebovirusDak_CDS01	CDS	2	856	284	+	Nucleocapsid	Complete
	NuclCap1.2_ADTphlebovirusDak	1148	NuclCap1.2_ADTphlebovirusDak_CDS01	CDS	29	868	279	+	Nucleocapsid	Complete
	NuclCap1.2_PCLVDak	1104	NuclCap1.2_PCLVDak_CDS01	CDS	568	762	64	+	Nucleocapsid	Fragment	Small ORF
	NuclCap1.3_PCLVDak	1125	NuclCap1.3_PCLVDak_CDS01	CDS	104	406	100	+	Nucleocapsid fragment	Fragment	Pseudogene
			NuclCap1.3_PCLVDak_CDS02	CDS	409	729	106	+	Nucleocapsid fragment	Fragment
	NuclCap1.4_PCLVDak	1144	NuclCap1.4_PCLVDak_CDS01	CDS	132	932	266	+	Nucleocapsid	Complete
	Nuclprot1.1_WBvirDak	1973	Nuclprot1.1_WBvirDak_CDS01	CDS	3	158	51	+	hypothetical protein	Partial
			Nuclprot1.1_WBvirDak_CDS02	CDS	468	833	121	+	Nucleoprotein fragment	Fragment	Pseudogene
			Nuclprot1.1_WBvirDak_CDS03	CDS	846	1376	176	+	Nucleoprotein fragment	Fragment
	Nuclprot1.2_WBvirDak	3252	Nuclprot1.2_WBvirDak_CDS01	CDS	1308	2762	484	+	Nucleoprotein	Complete
	ORF1_Wuhan9virDak	1574	ORF1_Wuhan9virDak_CDS01	CDS	177	1547	456	+	Nucleocapsid	Complete
	ORF1_XinchengVirDak	947	ORF1_XinchengVirDak_CDS01	CDS	84	947	287	+	hypothetical protein	Complete
	ORF2_XinchengVirDak	1726	ORF2_XinchengVirDak_CDS01	CDS	1	678	225	+	hypothetical protein	Partial
	PrAlaRichProt_EnvVirDak	1345	PrAlaRichProt_EnvVirDak_CDS01	CDS	1	246	81	+	proline-alanine-rich protein fragment	Fragment	Pseudogene
			PrAlaRichProt_EnvVirDak_CDS02	CDS	355	978	207	+	proline-alanine-rich protein fragment	Fragment
	RdRP_BeaumontVirDak	805	RdRP_BeaumontVirDak_CDS01	CDS	3	62	19	+	RNA-dependent RNA polymerase fragment	Fragment	Pseudogene
	RdRP_DaeseondongVirDak	2530	RdRP_DaeseondongVirDak_CDS01	CDS	836	2413	525	-	Replication protein	Partial
	RdRP_OmonoVirDak	613	RdRP_OmonoVirDak_CDS01	CDS	2	613	203	-	RNA-dependent RNA polymerase	Partial
	RdRP_PCLVDak	6711	RdRP_PCLVDak_CDS01	CDS	109	6645	2178	-	RNA-dependent RNA polymerase	Complete
	RdRP_SHMVDak	1216	RdRP_SHMVDak_CDS01	CDS	2	979	325	-	Replicase large subunit	Partial
	RdRP_UncVir1Dak	1488	RdRP_UncVir1Dak_CDS01	CDS	45	1457	470	-	RNA-dependent RNA polymerase-like protein	Complete
	RdRP_UncVir2Dak	2011	RdRP_UncVir2Dak_CDS01	CDS	1	771	256	+	RNA-dependent RNA polymerase-like protein fragment	Fragment	Pseudogene
			RdRP_UncVir2Dak_CDS02	CDS	761	1042	93	+	RNA-dependent RNA polymerase-like protein fragment	Fragment
			RdRP_UncVir2Dak_CDS03	CDS	1032	1643	203	+	RNA-dependent RNA polymerase-like protein fragment	Fragment
			RdRP_UncVir2Dak_CDS04	CDS	1709	1948	79	+	RNA-dependent RNA polymerase-like protein fragment	Fragment
	RdRP1.1_WSVDak	998	RdRP1.1_WSVDak_CDS01	CDS	3	998	331	+	RNA-dependent RNA polymerase	Fragment	Small ORF
	RdRP1.1_XinchengVirDak	11707	RdRP1.1_XinchengVirDak_CDS01	CDS	2	97	31	+	hypothetical protein	Partial
			RdRP1.1_XinchengVirDak_CDS02	CDS	210	1511	433	+	hypothetical protein	Complete
			RdRP1.1_XinchengVirDak_CDS03	CDS	1908	3278	456	+	hypothetical protein	Complete
			RdRP1.1_XinchengVirDak_CDS04	CDS	3342	5267	641	+	Glycoprotein	Complete
			RdRP1.1_XinchengVirDak_CDS05	CDS	5517	11543	2008	+	Large structural protein	Complete
	RdRP1.1_XinzhouVirDak	7527	RdRP1.1_XinzhouVirDak_CDS02	CDS	76	7386	2436	+	RNA-dependent RNA polymerase	Complete
	RdRP1.2_WSVDak	2083	RdRP1.2_WSVDak_CDS01	CDS	2	2083	693	+	RNA-dependent RNA polymerase	Partial
	RdRP1.2_XinchengVirDak	11722	RdRP1.2_XinchengVirDak_CDS01	CDS	2	97	31	+	hypothetical protein	Partial
			RdRP1.2_XinchengVirDak_CDS02	CDS	210	1511	433	+	hypothetical protein	Complete
			RdRP1.2_XinchengVirDak_CDS03	CDS	1908	3293	461	+	hypothetical protein	Complete
			RdRP1.2_XinchengVirDak_CDS04	CDS	3357	5282	641	+	Glycoprotein	Complete
			RdRP1.2_XinchengVirDak_CDS05	CDS	5532	11558	2008	+	Large structural protein	Complete
	RdRP1.2_XinzhouVirDak	7524	RdRP1.2_XinzhouVirDak_CDS01	CDS	1	7383	2460	+	RNA-dependent RNA polymerase	Complete
	RdRP1.3_WSVDak	1070	RdRP1.3_WSVDak_CDS01	CDS	2	841	279	+	RNA-dependent RNA polymerase fragment	Fragment	Pseudogene
			RdRP1.3_WSVDak_CDS02	CDS	854	1069	71	+	RNA-dependent RNA polymerase fragment	Fragment
	RdRP1.3_XinchengVirDak	11710	RdRP1.3_XinchengVirDak_CDS01	CDS	173	6199	2008	-	Large structural protein	Complete
			RdRP1.3_XinchengVirDak_CDS02	CDS	6439	8364	641	-	Glycoprotein	Complete
			RdRP1.3_XinchengVirDak_CDS03	CDS	8428	9813	461	-	hypothetical protein	Complete
			RdRP1.3_XinchengVirDak_CDS04	CDS	10210	11511	433	-	hypothetical protein	Complete
	RdRP1.4_XinchengVirDak	11694	RdRP1.4_XinchengVirDak_CDS01	CDS	173	6199	2008	-	Large structural protein	Complete
			RdRP1.4_XinchengVirDak_CDS02	CDS	6439	8364	641	-	Glycoprotein	Complete
			RdRP1.4_XinchengVirDak_CDS03	CDS	8428	9798	456	-	hypothetical protein	Complete
			RdRP1.4_XinchengVirDak_CDS04	CDS	10194	11495	433	-	hypothetical protein	Complete
	RdRP1.5_XinchengVirDak	11728	RdRP1.5_XinchengVirDak_CDS01	CDS	3	161	52	+	hypothetical protein	Partial
			RdRP1.5_XinchengVirDak_CDS02	CDS	173	6217	2014	-	Large structural protein	Complete
			RdRP1.5_XinchengVirDak_CDS03	CDS	6457	8382	641	-	Glycoprotein	Complete
			RdRP1.5_XinchengVirDak_CDS04	CDS	8446	9831	461	-	hypothetical protein	Complete
			RdRP1.5_XinchengVirDak_CDS05	CDS	10228	11529	433	-	hypothetical protein	Complete
	RdRP1.6_XinchengVirDak	11716	RdRP1.6_XinchengVirDak_CDS01	CDS	2	97	31	+	hypothetical protein	Partial
			RdRP1.6_XinchengVirDak_CDS02	CDS	210	1511	433	+	hypothetical protein	Complete
			RdRP1.6_XinchengVirDak_CDS03	CDS	1908	3278	456	+	hypothetical protein	Complete
			RdRP1.6_XinchengVirDak_CDS04	CDS	3342	5267	641	+	Glycoprotein	Complete
			RdRP1.6_XinchengVirDak_CDS05	CDS	5507	11551	2014	+	Large structural protein	Complete
	RdRP1.7_XinchengVirDak	6128	RdRP1.7_XinchengVirDak_CDS01	CDS	22	6075	2017	-	Large structural protein	Complete
