# Supplementary material for: De novo profiling of RNA viruses in Anopheles malaria vector mosquitoes from forest ecological zones in Senegal and Cambodia
Source: BMC Genomics. 2019 Aug 20;20:664. doi: 10.1186/s12864-019-6034-1 (PMC6702732; doi:10.1186/s12864-019-6034-1)
Supplement: Supplementary file 6 — Table S4. Anopheles coluzzii candidate piRNA genes differentially represented in small RNA sequence of ONNV infected and uninfected controls. (XLSX 18 kb) [file 12864_2019_6034_MOESM6_ESM.xlsx]

## Sheet: Virus_vs_unuinfected_noSiRNA_si
test_id	gene_id	gene	locus	sample_1	sample_2	status	value_1	value_2	log2(fold_change)	test_stat	p_value	q_value	significant
XLOC_000155	XLOC_000155	AGAP004997	2L:7737072-7738567	Uninfected	ONNVirus	OK	0	5.25441	inf	#NAME?	5e-05	0.00674677	yes
XLOC_001333	XLOC_001333	AGAP007537	2L:47333169-47343167	Uninfected	ONNVirus	OK	1.65544	17.0709	3.36625	3.29257	5e-05	0.00674677	yes
XLOC_002000	XLOC_002000	AGAP005721	2L:19597893-19612250	Uninfected	ONNVirus	OK	9.55136	199.88	4.38728	3.94628	5e-05	0.00674677	yes
XLOC_002165	XLOC_002165	AGAP006020	2L:24907401-24911813	Uninfected	ONNVirus	OK	0	10.0014	inf	#NAME?	5e-05	0.00674677	yes
XLOC_003079	XLOC_003079	AGAP001114	2R:346603-349603	Uninfected	ONNVirus	OK	3.4987	37.0107	3.40305	3.522	5e-05	0.00674677	yes
XLOC_003225	XLOC_003225	AGAP001394	2R:4153646-4168168	Uninfected	ONNVirus	OK	5.77671	96.7533	4.06599	3.98397	5e-05	0.00674677	yes
XLOC_004562	XLOC_004562	AGAP003844	2R:44329770-44333822	Uninfected	ONNVirus	OK	3.74607	128.893	5.10465	4.37215	5e-05	0.00674677	yes
XLOC_004942	XLOC_004942	AGAP013461	2R:57863971-57890966	Uninfected	ONNVirus	OK	24.7067	292.417	3.56506	3.60989	5e-05	0.00674677	yes
XLOC_004949	XLOC_004949	AGAP004590	2R:58128135-58129364	Uninfected	ONNVirus	OK	0	6.26543	inf	#NAME?	5e-05	0.00674677	yes
XLOC_005085	XLOC_005085	AGAP001285	2R:2470906-2472085	Uninfected	ONNVirus	OK	4.09686	42.1259	3.36212	3.44774	5e-05	0.00674677	yes
XLOC_005987	XLOC_005987	AGAP002966	2R:30248369-30250372	Uninfected	ONNVirus	OK	1.98426	77.1493	5.28098	4.25004	5e-05	0.00674677	yes
XLOC_006436	XLOC_006436	AGAP003820	2R:43757213-43760098	Uninfected	ONNVirus	OK	5.42986	53.1772	3.29182	3.51409	5e-05	0.00674677	yes
XLOC_006539	XLOC_006539	AGAP004032	2R:48015212-48044827	Uninfected	ONNVirus	OK	3.64748	41.5233	3.50895	3.49491	5e-05	0.00674677	yes
XLOC_007250	XLOC_007250	AGAP011085	3L:16354718-16363803	Uninfected	ONNVirus	OK	6.67406	59.5623	3.15776	3.02145	5e-05	0.00674677	yes
XLOC_008002	XLOC_008002	AGAP010435	3L:3313174-3329751	Uninfected	ONNVirus	OK	0.253416	12.5473	5.62972	5.31663	5e-05	0.00674677	yes
XLOC_009401	XLOC_009401	AGAP008167	3R:6299173-6302429	Uninfected	ONNVirus	OK	27.9958	266.605	3.25142	2.97685	5e-05	0.00674677	yes
XLOC_009633	XLOC_009633	AGAP008559	3R:12719020-12766771	Uninfected	ONNVirus	OK	0.771825	11.6676	3.91809	3.82043	5e-05	0.00674677	yes
XLOC_009832	XLOC_009832	AGAP008941	3R:21315684-21317276	Uninfected	ONNVirus	OK	12.6366	178.21	3.8179	3.85805	5e-05	0.00674677	yes
XLOC_009857	XLOC_009857	AGAP008976	3R:22409764-22411507	Uninfected	ONNVirus	OK	0	9.51498	inf	#NAME?	5e-05	0.00674677	yes
XLOC_009924	XLOC_009924	AGAP009119	3R:26179707-26180958	Uninfected	ONNVirus	OK	8.61203	74.2894	3.10873	3.24907	5e-05	0.00674677	yes
XLOC_010677	XLOC_010677	AGAP007974	3R:3593157-3604623	Uninfected	ONNVirus	OK	0	9.73612	inf	#NAME?	5e-05	0.00674677	yes
XLOC_011371	XLOC_011371	AGAP009227	3R:28918209-28919685	Uninfected	ONNVirus	OK	0	4.60941	inf	#NAME?	5e-05	0.00674677	yes
XLOC_012158	XLOC_012158	AGAP012794	UNKN:29472658-29472732	Uninfected	ONNVirus	OK	25734.6	299125	3.53897	3.46497	5e-05	0.00674677	yes
XLOC_012754	XLOC_012754	-	UNKN:12712281-12792328	Uninfected	ONNVirus	OK	2800.05	41282.6	3.88201	3.883	5e-05	0.00674677	yes
XLOC_012931	XLOC_012931	-	UNKN:19043685-19043716	Uninfected	ONNVirus	OK	635950	73927.1	-3.10474	-3.23024	5e-05	0.00674677	yes
XLOC_013662	XLOC_013662	AGAP000228	X:4270080-4327087	Uninfected	ONNVirus	OK	2.73737	45.7783	4.06381	3.85526	5e-05	0.00674677	yes
XLOC_013732	XLOC_013732	AGAP000364	X:6757012-6761967	Uninfected	ONNVirus	OK	2.312	88.5342	5.25902	4.57335	5e-05	0.00674677	yes
XLOC_013846	XLOC_013846	AGAP000603	X:10719349-10720140	Uninfected	ONNVirus	OK	5.1317	101.499	4.30588	3.88677	5e-05	0.00674677	yes
XLOC_013946	XLOC_013946	AGAP000793	X:14439437-14439960	Uninfected	ONNVirus	OK	7.15847	0	#NAME?	#NAME?	5e-05	0.00674677	yes
XLOC_013950	XLOC_013950	AGAP000801	X:14618212-14733582	Uninfected	ONNVirus	OK	2.87169	60.4685	4.39621	3.84835	5e-05	0.00674677	yes
XLOC_014107	XLOC_014107	-	Y_unplaced:3836-3949	Uninfected	ONNVirus	OK	695.848	0	#NAME?	#NAME?	5e-05	0.00674677	yes
XLOC_000376	XLOC_000376	AGAP005479	2L:16078707-16080239	Uninfected	ONNVirus	OK	1.415	31.0094	4.45383	3.78825	0.0001	0.0110079	yes
XLOC_001074	XLOC_001074	AGAP006970	2L:40421707-40423973	Uninfected	ONNVirus	OK	6.42285	67.1692	3.38651	3.2588	0.0001	0.0110079	yes
XLOC_005785	XLOC_005785	AGAP002599	2R:23779840-23783717	Uninfected	ONNVirus	OK	14.4803	88.7787	2.61612	2.79817	0.0001	0.0110079	yes
XLOC_007024	XLOC_007024	AGAP010637	3L:7796621-7797782	Uninfected	ONNVirus	OK	2.5666	34.9727	3.7683	3.40929	0.0001	0.0110079	yes
XLOC_010338	XLOC_010338	AGAP009916	3R:45250603-45279514	Uninfected	ONNVirus	OK	0.700899	4.99195	2.83232	3.05517	0.0001	0.0110079	yes
XLOC_011209	XLOC_011209	AGAP008951	3R:21791373-21793413	Uninfected	ONNVirus	OK	1.85034	29.3222	3.98614	3.29973	0.0001	0.0110079	yes
XLOC_013568	XLOC_013568	AGAP000022	X:309045-313230	Uninfected	ONNVirus	OK	7.07769	89.4407	3.65958	3.22664	0.0001	0.0110079	yes
XLOC_000975	XLOC_000975	AGAP006794	2L:38539646-38543818	Uninfected	ONNVirus	OK	1.06446	29.244	4.77995	3.79617	0.00015	0.0136402	yes
XLOC_001171	XLOC_001171	AGAP013557	2L:44242677-44242784	Uninfected	ONNVirus	OK	561.472	0	#NAME?	#NAME?	0.00015	0.0136402	yes
XLOC_002813	XLOC_002813	AGAP007198	2L:44193775-44200750	Uninfected	ONNVirus	OK	1.80071	33.0734	4.19903	3.72876	0.00015	0.0136402	yes
XLOC_006503	XLOC_006503	AGAP003963	2R:47070558-47073431	Uninfected	ONNVirus	OK	4.08276	21.6726	2.40826	2.70786	0.00015	0.0136402	yes
XLOC_008188	XLOC_008188	AGAP010782	3L:10284199-10296516	Uninfected	ONNVirus	OK	0.985345	14.809	3.9097	3.49976	0.00015	0.0136402	yes
XLOC_009676	XLOC_009676	AGAP008640	3R:13823230-13841092	Uninfected	ONNVirus	OK	1.69998	14.3021	3.07263	3.07149	0.00015	0.0136402	yes
XLOC_012881	XLOC_012881	-	UNKN:16855868-16855943	Uninfected	ONNVirus	OK	26714.6	3994.15	-2.74167	-2.92514	0.00015	0.0136402	yes
XLOC_014032	XLOC_014032	AGAP000958	X:18370380-18381700	Uninfected	ONNVirus	OK	8.40155	97.8132	3.5413	3.18141	0.00015	0.0136402	yes
XLOC_003170	XLOC_003170	AGAP013159	2R:2206678-2207523	Uninfected	ONNVirus	OK	5.15807	0	#NAME?	#NAME?	0.0002	0.0164039	yes
XLOC_005339	XLOC_005339	AGAP001766	2R:9595495-9599152	Uninfected	ONNVirus	OK	0.970736	30.7241	4.98415	4.72935	0.0002	0.0164039	yes
XLOC_007766	XLOC_007766	AGAP012104	3L:37739157-37740909	Uninfected	ONNVirus	OK	1.24432	21.2666	4.09516	3.63244	0.0002	0.0164039	yes
XLOC_013018	XLOC_013018	-	UNKN:21393264-21393309	Uninfected	ONNVirus	OK	155175	25359.5	-2.6133	-2.74495	0.0002	0.0164039	yes
XLOC_013265	XLOC_013265	AGAP000512	X:9067174-9086241	Uninfected	ONNVirus	OK	6.95754	43.4702	2.64338	2.85258	0.0002	0.0164039	yes
XLOC_003066	XLOC_003066	-	2L:49358643-49359203	Uninfected	ONNVirus	OK	83.4691	6.45484	-3.69279	-3.54425	0.00025	0.0186741	yes
XLOC_003118	XLOC_003118	AGAP001193	2R:1214535-1215158	Uninfected	ONNVirus	OK	11.0928	94.5411	3.09131	2.66549	0.00025	0.0186741	yes
XLOC_005856	XLOC_005856	AGAP002725	2R:26248499-26263468	Uninfected	ONNVirus	OK	0.647863	27.4159	5.40318	4.64829	0.00025	0.0186741	yes
XLOC_009067	XLOC_009067	AGAP012316	3L:40151687-40152337	Uninfected	ONNVirus	OK	63.347	493.51	2.96173	2.82786	0.00025	0.0186741	yes
XLOC_013634	XLOC_013634	AGAP000161	X:2822717-2830085	Uninfected	ONNVirus	OK	18.6049	140.804	2.91994	2.91297	0.00025	0.0186741	yes
XLOC_000374	XLOC_000374	AGAP005471	2L:16024035-16067199	Uninfected	ONNVirus	OK	3.90664	31.7458	3.02257	2.84024	0.0003	0.0205721	yes
XLOC_009185	XLOC_009185	AGAP007807	3R:1269162-1276293	Uninfected	ONNVirus	OK	4.76588	28.6619	2.58832	2.85996	0.0003	0.0205721	yes
XLOC_012530	XLOC_012530	AGAP012733	UNKN:25901560-25901634	Uninfected	ONNVirus	OK	58151.9	615148	3.40303	2.98813	0.0003	0.0205721	yes
XLOC_012723	XLOC_012723	-	UNKN:13287-13355	Uninfected	ONNVirus	OK	14193.8	154814	3.44721	3.08318	0.0003	0.0205721	yes
XLOC_013099	XLOC_013099	AGAP000153	X:2466315-2477593	Uninfected	ONNVirus	OK	3.62868	34.2534	3.23873	3.06399	0.0003	0.0205721	yes
XLOC_004039	XLOC_004039	AGAP002899	2R:29098112-29099864	Uninfected	ONNVirus	OK	1.92092	34.7746	4.17816	3.39816	0.00035	0.0228758	yes
XLOC_009111	XLOC_009111	AGAP012367	3L:41132772-41134888	Uninfected	ONNVirus	OK	2.74448	15.4118	2.48943	2.60117	0.00035	0.0228758	yes
XLOC_012913	XLOC_012913	-	UNKN:18155787-18227928	Uninfected	ONNVirus	OK	131005	1.16409e+06	3.15151	2.77219	0.00035	0.0228758	yes
XLOC_000179	XLOC_000179	AGAP005048	2L:8818558-8821078	Uninfected	ONNVirus	OK	2.54486	13.4692	2.40401	2.62317	0.0004	0.0253515	yes
XLOC_006567	XLOC_006567	AGAP004089	2R:49539478-49541388	Uninfected	ONNVirus	OK	2.67665	19.1152	2.83622	2.81591	0.0004	0.0253515	yes
XLOC_007549	XLOC_007549	AGAP011679	3L:31282268-31291171	Uninfected	ONNVirus	OK	1.0905	7.18386	2.71978	2.81192	0.00045	0.0272804	yes
XLOC_008857	XLOC_008857	AGAP011940	3L:35411761-35414327	Uninfected	ONNVirus	OK	5.06537	30.3991	2.58529	2.73761	0.00045	0.0272804	yes
XLOC_013939	XLOC_013939	AGAP000779	X:13969856-13978437	Uninfected	ONNVirus	OK	6.96099	44.2185	2.66729	2.8695	0.00045	0.0272804	yes
XLOC_007976	XLOC_007976	AGAP010394	3L:2612104-2635382	Uninfected	ONNVirus	OK	0.649364	6.80942	3.39043	3.07317	0.0005	0.0290486	yes
XLOC_010550	XLOC_010550	AGAP007741	3R:174262-175359	Uninfected	ONNVirus	OK	2.30264	27.8833	3.59804	3.14014	0.0005	0.0290486	yes
XLOC_014019	XLOC_014019	AGAP000932	X:17600516-17626487	Uninfected	ONNVirus	OK	1.55142	84.0543	5.75966	3.97556	0.0005	0.0290486	yes
XLOC_000668	XLOC_000668	AGAP006103	2L:26687470-26689494	Uninfected	ONNVirus	OK	7.42012	52.2227	2.81516	2.6142	0.00055	0.0302717	yes
XLOC_010196	XLOC_010196	AGAP009634	3R:37363064-37364183	Uninfected	ONNVirus	OK	0	4.24369	inf	#NAME?	0.00055	0.0302717	yes
XLOC_012896	XLOC_012896	-	UNKN:17601427-17601819	Uninfected	ONNVirus	OK	456.588	73.4723	-2.63562	-2.60231	0.00055	0.0302717	yes
XLOC_013015	XLOC_013015	-	UNKN:21005541-21006053	Uninfected	ONNVirus	OK	141.232	28.3442	-2.31694	-2.5282	0.00055	0.0302717	yes
XLOC_012808	XLOC_012808	-	UNKN:14354764-14354960	Uninfected	ONNVirus	OK	1224.08	236.904	-2.36932	-2.68354	0.0006	0.0325948	yes
XLOC_012788	XLOC_012788	-	UNKN:13913203-13913289	Uninfected	ONNVirus	OK	69965.9	13685.6	-2.35399	-2.32151	0.0007	0.0375397	yes
XLOC_012827	XLOC_012827	-	UNKN:14872675-14872943	Uninfected	ONNVirus	OK	304.222	57.8351	-2.39511	-2.59354	0.00075	0.039712	yes
XLOC_011959	XLOC_011959	AGAP012443	UNKN:1191148-1197633	Uninfected	ONNVirus	OK	8.41662	71.4601	3.08582	2.63358	0.0008	0.04183	yes
XLOC_003276	XLOC_003276	AGAP001496	2R:5638254-5642700	Uninfected	ONNVirus	OK	1.20935	13.2958	3.45867	2.92038	0.00085	0.0438957	yes
XLOC_012868	XLOC_012868	-	UNKN:16650281-16650527	Uninfected	ONNVirus	OK	353.849	78.9974	-2.16326	-2.41936	0.0009	0.0448179	yes
XLOC_012877	XLOC_012877	-	UNKN:16852075-16852325	Uninfected	ONNVirus	OK	318.32	63.365	-2.32872	-2.58497	0.0009	0.0448179	yes
XLOC_012924	XLOC_012924	-	UNKN:18747438-18747661	Uninfected	ONNVirus	OK	912.636	161.017	-2.50282	-2.50507	0.0009	0.0448179	yes
XLOC_003345	XLOC_003345	AGAP001649	2R:7281481-7283417	Uninfected	ONNVirus	OK	1.92372	12.5225	2.70256	2.4525	0.00095	0.0462076	yes
XLOC_012762	XLOC_012762	-	UNKN:13088289-13088321	Uninfected	ONNVirus	OK	656738	151656	-2.11451	-2.38627	0.00095	0.0462076	yes
