# Supplementary material for: De novo profiling of RNA viruses in Anopheles malaria vector mosquitoes from forest ecological zones in Senegal and Cambodia
Source: BMC Genomics. 2019 Aug 20;20:664. doi: 10.1186/s12864-019-6034-1 (PMC6702732; doi:10.1186/s12864-019-6034-1)
Supplement: Supplementary file 7 — Classified Virus Sequences. Sequence assemblies and annotations for the final 115 novel virus contigs non-redundant contigs > 500 nucleotides, classified by sequence similarity to known viruses. In EMBL flat sequence file format. (ZIP 208 kb) [file 12864_2019_6034_MOESM7_ESM.zip]

Archive with 139 entries (138 files):
- RdRP_UncVir1Dak.embl
- PolProt1.2_FlavivirusCamb.embl
- NProt_BivArmsVirCamb.embl
- RdRP_XinzhouVirCamb.embl
- NuclCap1.7_Wuhan1virCamb.embl
- RdRP_BeaumontVirDak.embl
- __MACOSX/
- __MACOSX/._RdRP_BeaumontVirDak.embl
- RdRP1.5_XinchengVirCamb.embl
- __MACOSX/._RdRP1.5_XinchengVirCamb.embl
- RdRP1.1_BeaumontVirCamb.embl
- PolProt1.3_FlavivirusCamb.embl
- __MACOSX/._PolProt1.3_FlavivirusCamb.embl
- RdRP1.4_BeaumontVirCamb.embl
- __MACOSX/._RdRP1.4_BeaumontVirCamb.embl
- GP1.5_XinchengVirCamb.embl
- RdRP1.1_UncVir2Camb.embl
- PolProt1.1_FlavivirusCamb.embl
- GP1.3_Wuhan1virCamb.embl
- __MACOSX/._GP1.3_Wuhan1virCamb.embl
- RdRP1.2_WSVDak.embl
- RdRP_PCLVDak.embl
- RdRP1.3_Wuhan1virCamb.embl
- ORF1_XinchengVirCamb.embl
- __MACOSX/._ORF1_XinchengVirCamb.embl
- NuclCap1.4_Wuhan1virCamb.embl
- PolProt1.4_FlavivirusCamb.embl
- NuclCap1.9_Wuhan1virCamb.embl
- ORF2_XinchengVirDak.embl
- LP1.1_CulexRhabdovCamb.embl
- __MACOSX/._LP1.1_CulexRhabdovCamb.embl
- ORF1.3_Wuhan9virCamb.embl
- NuclCap1.2_Wuhan1virCamb.embl
- NuclCap1.11_Wuhan1virCamb.embl
- RdRP_OmonoVirDak.embl
- GP1.1_XinchengVirCamb.embl
- RdRP1.4_XinchengVirCamb.embl
- GP1.6_Wuhan1virCamb.embl
- RdRP1.5_Wuhan1virCamb.embl
- RdRP_UncVir2Dak.embl
- __MACOSX/._RdRP_UncVir2Dak.embl
- RdRP1.5_BeaumontVirCamb.embl
- __MACOSX/._RdRP1.5_BeaumontVirCamb.embl
- RdRP1.1_XinchengVirCamb.embl
- NuclCap1.3_PCLVCamb.embl
- GP1.2_Wuhan9virCamb.embl
- ORF1_XinchengVirDak.embl
- RdRP1.1_WSVDak.embl
- RdRP1.4_UncVir2Camb.embl
- GP1.1_Wuhan9virCamb.embl
- GP1.5_Wuhan1virCamb.embl
- RdRP1.6_Wuhan1virCamb.embl
- RdRP_DaeseondongVirDak.embl
- GP_PCLVDak.embl
- NuclCap1.1_Wuhan1virCamb.embl
- NuclCap1.12_Wuhan1virCamb.embl
- RdRP1.7_Wuhan1virCamb.embl
- Nuclprot1.3_WBvirCamb.embl
- RdRP1.2_XinzhouVirDak.embl
- NuclCap1.2_PCLVDak.embl
- NuclCap1.1_PCLVCamb.embl
- LP_CulexRhabdovDak.embl
- __MACOSX/._LP_CulexRhabdovDak.embl
- RdRP1.3_UncVir2Camb.embl
- __MACOSX/._RdRP1.3_UncVir2Camb.embl
- HP1.2_IxodesVirDak.embl
- ORF1.1_Wuhan9virCamb.embl
- RdRP1.3_WSVDak.embl
- __MACOSX/._RdRP1.3_WSVDak.embl
- RdRP1.6_BeaumontVirCamb.embl
- RdRP1.2_XinchengVirCamb.embl
- GP1.8_XinchengVirCamb.embl
- ORF1.2_Wuhan9virCamb.embl
- NuclCap1.10_Wuhan1virCamb.embl
- NuclCap1.3_Wuhan1virCamb.embl
- NuclCap1.3_PCLVDak.embl
- __MACOSX/._NuclCap1.3_PCLVDak.embl
- NuclCap1.4_PCLVDak.embl
- RdRP1.7_XinchengVirCamb.embl
- __MACOSX/._RdRP1.7_XinchengVirCamb.embl
- RdRP1.3_BeaumontVirCamb.embl
- PrAlaRichProt_EnvVirDak.embl
- __MACOSX/._PrAlaRichProt_EnvVirDak.embl
- NuclCap1.2_PCLVCamb.embl
- GP1.3_Wuhan9virCamb.embl
- GP1.2_XinchengVirCamb.embl
- RdRP1.1_XinzhouVirDak.embl
- Nuclprot1.2_WBvirCamb.embl
- RdRP_JuronaVirCamb.embl
- GP1.7_Wuhan1virCamb.embl
- Nprot_PAvirCamb.embl
- __MACOSX/._Nprot_PAvirCamb.embl
- GP1.7_XinchengVirCamb.embl
- Lprot1.2_PAvirCamb.embl
- GP_CulexRhabdovCamb.embl
- RdRP1.2_UncVir2Camb.embl
- __MACOSX/._RdRP1.2_UncVir2Camb.embl
- RdRP1.6_XinchengVirDak.embl
- NuclCap1.2_ADTphlebovirusDak.embl
- RdRP1.7_XinchengVirDak.embl
- GP1.1_Wuhan1virCamb.embl
- Replicase_TSvirCamb.embl
- RdRP1.4_XinchengVirDak.embl
- NuclCap1.5_Wuhan1virCamb.embl
- NuclCap1.8_Wuhan1virCamb.embl
- Replicase_OatGSvirCamb.embl
- GP1.2_PCLVCamb.embl
- GP_Wuhan1virDak.embl
- ORF1_Wuhan9virDak.embl
- RdRP1.5_XinchengVirDak.embl
- Nuclprot1.2_WBvirDak.embl
- RdRP1.3_XinchengVirDak.embl
- GP1.3_XinchengVirCamb.embl
- GP_XinchengVirDak.embl
- GP1.1_PCLVCamb.embl
- GP1.6_XinchengVirCamb.embl
- RdRP1.2_XinchengVirDak.embl
- Nuclprot1.1_WBvirDak.embl
- __MACOSX/._Nuclprot1.1_WBvirDak.embl
- HP1.1_IxodesVirDak.embl
- RdRP_SHMVDak.embl
- Lprot1.1_PAvirCamb.embl
- RdRP1.1_Wuhan1virCamb.embl
- RdRP1.1_XinchengVirDak.embl
- Nuclprot1.1_WBvirCamb.embl
- GP1.9_XinchengVirCamb.embl
- __MACOSX/._GP1.9_XinchengVirCamb.embl
- RdRP1.7_BeaumontVirCamb.embl
- __MACOSX/._RdRP1.7_BeaumontVirCamb.embl
- RdRP1.3_XinchengVirCamb.embl
- RdRP1.6_XinchengVirCamb.embl
- __MACOSX/._RdRP1.6_XinchengVirCamb.embl
- NuclCap1.1_ADTphlebovirusDak.embl
- RdRP1.2_BeaumontVirCamb.embl
- CP_HVreovirusDak.embl
- __MACOSX/._CP_HVreovirusDak.embl
- RdRP1.6_UncVir2Camb.embl
- __MACOSX/._RdRP1.6_UncVir2Camb.embl
- LP1.2_CulexRhabdovCamb.embl
