# Supplementary material for: De novo profiling of RNA viruses in Anopheles malaria vector mosquitoes from forest ecological zones in Senegal and Cambodia
Source: BMC Genomics. 2019 Aug 20;20:664. doi: 10.1186/s12864-019-6034-1 (PMC6702732; doi:10.1186/s12864-019-6034-1)
Supplement: Supplementary file 7 — Classified Virus Sequences. Sequence assemblies and annotations for the final 115 novel virus contigs non-redundant contigs > 500 nucleotides, classified by sequence similarity to known viruses. In EMBL flat sequence file format. (ZIP 208 kb) [file 12864_2019_6034_MOESM7_ESM.zip › RdRP_UncVir1Dak.embl]

ID   XXX; XXX; linear ; XXX; XXX; XXX; XXX.
XX
AC   XXX;
XX
AC * _contig1
XX
PR   Project:PRJEB29993;
XX
DE   XXX
FH   Key             Location/Qualifiers
FH
FT   CDS             complement(45..1457)
FT                   /locus_tag="RdRP_UncVir1Dak_CDS01"
FT                   /inference="ab initio prediction:Prodigal:2.6,similar to
FT                   AA sequence:UniProtKB:U3PWQ5"
FT                   /product="RNA-dependent RNA polymerase-like protein"
FT                   /codon_start=1
SQ   Sequence 1488 BP; 375 A; 346 C; 356 G; 411 T; 0 other;
     ggggtactcc tatattttaa gtcccggagt ttcccaaagg aagcttacag gtagcctagc        60
     ctgtgggcgt agtcatgcat ggttggaaga gttgcagaaa cacaacctat tccaagcata       120
     gtcatgaacc gttcctgatc tcggctcaga attagatcga agtgcttaaa tttaaccact       180
     tcacgcgtcc aaaagtcgac aattggatct acaccaaaat tggcgtagtt aagtccaact       240
     gctcttgaag cgacgtagtc ccagctttta tcaggtcttt caggatagac caaagctgcg       300
     aatgcctttt cacgacttct gagtggaatt ccgctgttga tctgatagcc caagaaggtg       360
     agcctactta gatactcact aaaaccagac ttctgtacat taacaaccat tcccaatggc       420
     gttaatatcg ttgcgatgtc atctggagta agacgtgaag acgtagccat gatagagtcg       480
     tctccaaaca ctttaatgtg tgtcacgtcc acttcggctt gcagtgcggc gtatgtaagt       540
     aacagatagt tacagatgct cccaactaac tgggtaaaat aactaccact ggcgagaccc       600
     cagtccttga ggtatctttc accattgcag atgcggatac gcgtgtagat gcagtagtct       660
     cgcagaatgt aatacattcg cagcatcgcc ttaacgcgcg cagtgccata ctctgcgtag       720
     tacccaaagt tgatgttgga tgccagaaca tcgaacgcta tgtgaattag ccatggcggg       780
     agagttttgt cgaagttctt gaagtctatc ccaagaaagt tacgcccggt gaattcgtga       840
     gtcagctttt tacagccggc gcggcctgtc tcataaccgt atgcgattgg gtgttttcct       900
     ttcttgtatg cgtcgatcag tggtaaagca aagactgctt caccaaatga gacggtggct       960
     ggatagcccc agacagctcg aacttttgtc tctcctcgct tcacaatgtg cgctctcaca      1020
     tatgcacagc agtccggcag acgaacgtct tcaccctgtt tgattctatg ccaaaaccat      1080
     ctaactctct tgattgcatc aggatccctt tgaatgtcac gtttcttcgc gtatccatgg      1140
     tttatccagg gtagaccagg tgaggaagac cagattggaa ggtctttgcg gaagacgtca      1200
     ttcagatgta ccatttttac ctttgtcgga agacggaatg cgtcgaacgt acggcggatg      1260
     gcttcatcta ggattggaga gtctggttta gggatgtttg ttgggacgaa tcttttgaca      1320
     tcatctcgga tcagcttcag ggtaacctga ctacgctcgt gttctcctgc gagcggaatc      1380
     agagtttcca ggtaggggga aggtcttggt tggttgaact gttgtccaaa accgcttttc      1440
     ttcccgagat atttcatgtc gtctattcag aaacgactta aatcagac                   1488
//
