# Supplementary material for: De novo profiling of RNA viruses in Anopheles malaria vector mosquitoes from forest ecological zones in Senegal and Cambodia
Source: BMC Genomics. 2019 Aug 20;20:664. doi: 10.1186/s12864-019-6034-1 (PMC6702732; doi:10.1186/s12864-019-6034-1)
Supplement: Supplementary file 7 — Classified Virus Sequences. Sequence assemblies and annotations for the final 115 novel virus contigs non-redundant contigs > 500 nucleotides, classified by sequence similarity to known viruses. In EMBL flat sequence file format. (ZIP 208 kb) [file 12864_2019_6034_MOESM7_ESM.zip › PolProt1.2_FlavivirusCamb.embl]

ID   XXX; XXX; linear ; XXX; XXX; XXX; XXX.
XX
AC   XXX;
XX
AC * _contig1
XX
PR   Project:PRJEB29993;
XX
DE   XXX
FH   Key             Location/Qualifiers
FH
FT   CDS             209..1711
FT                   /locus_tag="PolProt1.2_FlavivirusCamb_CDS01"
FT                   /inference="ab initio prediction:Prodigal:2.6,similar to
FT                   AA sequence:UniProtKB:H9CH27"
FT                   /product="Genome polyprotein"
FT                   /codon_start=1
SQ   Sequence 2193 BP; 583 A; 481 C; 599 G; 530 T; 0 other;
     agaccaacgc gtagaacagc tggaagaggt cactaacctt acagcagtaa gtgttcctaa        60
     ggcattgagc gggaatctac cttttggtgt gcgagtgggg aagcacttaa gcaagagccg       120
     atcatttcag gtgacagttg catgccatgc gacattgact agtcacgtac tgcaacacgg       180
     cctaaagatt aacttctcca cggttataat ggatgagtgt cacttcctgg atcctctgtc       240
     cattgcagct agaggtatta tggagcacat gcattcgaag gggtcatcac taatgtactt       300
     gagcgccact cccccaggca aagctcccca agcagggtca aaccatccaa ttctggatgt       360
     tcccgctgct cccaaagaat ttgacaaaag tttcgtggct gcccacgccg gtacaaaaac       420
     aattgttttt gttccaacca tcgcccaggc aaggaagttg tccgaacaga tgcctgggtc       480
     ggtggttttg tcgcgtgaaa ctttcgacgt gaatatggcg aaggccgcgg atccggagac       540
     aagggtggta atttcaactg aaataagtga aatgggtgcc aacctgggag tggatactgt       600
     catcgacact agaatgtgtg tcagacctgt ggtggacggg aggatgaggg tgcgattgga       660
     aagagttcca ataacacatg catccgctgt ccagcgacga ggccgcactg gaagacggca       720
     accgggcaag tacgtctacg atgctcgggt tgatccgtct gatgagtgct ccacgtgggt       780
     atgttggaag gaagctcaga tgttgttgga ccagcttgac atgactccaa tgccagagga       840
     ggctgaaaat tttgatcccc cgggccatta taagctcctt tctgaccagt tgaggcaatt       900
     catggatctg atgacaacag agatgccgat ttggttggcg tggaattggg ccaacgcgag       960
     tgcgtctagg cagaaagtga tttttggtgg cactgaagta gtggacaaga aaactcctgt      1020
     aatcatgacg ccatctggta aacagctgta caaccctcag tttgtcgacg accgctttga      1080
     agttgatgac ttgactaagt tccacgctac tgtccaaaag tatcttagaa tgcgtgcaag      1140
     cattaactgg gaggggcttg tccagggttg gtggcatgtt gcgacaaaaa gtgatttctc      1200
     cctcatcaaa caggcttttc acaacacaat ggaacgcttg cacgatttat ctagatggga      1260
     tgatgattca atgcgatcca gtgatatgac tgagtctgtg ggcacgtggt tggtcattat      1320
     tatcacggcc gtggcaacat ttatgttgtc tatcacagtg ttctgtgaaa aagtgggtcc      1380
     gaccagtggc agtgcgctca aagacgtggt gacttatggt ggtggctggc aatttcccct      1440
     aatcaccgaa gatgaagcgg tcgtgaaagt ggtgaatgca gaccaaactg tgtcccactg      1500
     ctttacaaac gtcctcgcgc taaacgtcca gggagaagag tacggcgtaa taggtcatga      1560
     cttccttgaa ggatcctcgg gatcacccgt gttttccacg aacggtgatg tgatgggttt      1620
     atacggttat gggttctatg accgagaaag ccgttacaat tcactaatat cctttatgaa      1680
     ggctgaagaa tgtgcggaaa aaccgatata gtgcttgaac aaccattcac ttgcgggacg      1740
     cgcacattta tcgactggca tccaggaaag ggaaaaaccc gaaaggtaat cctcgaggag      1800
     gctaccagac atgttcagga aaataagtag agaccacggg aaagcactcc atcgacgagc      1860
     tttatgattt tctgcattcc caaacaagaa tactagatgc ggcagcggct gatcatcgcg      1920
     cggcaggtag acagccacaa cggcgtttag tggctaatgt agcagctacg ggttcagtga      1980
     gtgtttgtga aaagtgtggc gagcaacatc atctaggcag gtgtgacgac ttcgtacgac      2040
     tgaatgtgag tgaccgatcc agtttcgtga gatcaaggaa gctgtgcaac aactgcttgt      2100
     cgtatgggca ttgggccaag aaatgtaagt caaggttccg atgcacccgt tgttccggaa      2160
     agcatcatac tcttctgcat ggcagcttag aag                                   2193
//
