# Supplementary material for: De novo profiling of RNA viruses in Anopheles malaria vector mosquitoes from forest ecological zones in Senegal and Cambodia
Source: BMC Genomics. 2019 Aug 20;20:664. doi: 10.1186/s12864-019-6034-1 (PMC6702732; doi:10.1186/s12864-019-6034-1)
Supplement: Supplementary file 7 — Classified Virus Sequences. Sequence assemblies and annotations for the final 115 novel virus contigs non-redundant contigs > 500 nucleotides, classified by sequence similarity to known viruses. In EMBL flat sequence file format. (ZIP 208 kb) [file 12864_2019_6034_MOESM7_ESM.zip › NProt_BivArmsVirCamb.embl]

ID   XXX; XXX; linear ; XXX; XXX; XXX; XXX.
XX
AC   XXX;
XX
AC * _contig1
XX
PR   Project:PRJEB29993;
XX
DE   XXX
FH   Key             Location/Qualifiers
FH
FT   CDS             1..510
FT                   /locus_tag="NProt_BivArmsVirCamb_CDS01"
FT                   /inference="ab initio prediction:Prodigal:2.6,similar to
FT                   AA sequence:UniProtKB:D8V070"
FT                   /product="Nucleoprotein"
FT                   /gene="N_4"
FT                   /codon_start=1
SQ   Sequence 516 BP; 123 A; 135 C; 123 G; 135 T; 0 other;
     gaccaatcgc gcccggttca ggcttttaga gtaccggata aggccactgg ggagtacgcg        60
     ggagactggt ttttgaatca tccgggacaa aaaccggaac ttgtcctcac gcgataccct       120
     gagtcctgct cagcagagtt gatagcagaa acgatcttca agcaagggac tagcaacccc       180
     gtccatgcag atcttgttgt ctatatgatt tcggaggcct ttaaaggctt gcgggcttct       240
     aacacgactg attgggactc atttgggacc cggattgccc ctgcaggagt aaacattacg       300
     ccgatggata tattcgaggt tcggtatgtc gagcctacga cagacgtcat tgtccctgcc       360
     aatattgcgt cccgaactgt aagtcctctt gctttgctct acttggtctt cactccgctc       420
     cgtctctata caaattatgc tgtatataaa gatgctttag tagctcgcat gactgccacc       480
     atgagtgcga tgaaattacc ccctaactag acccct                                 516
//
