# Supplementary material for: De novo profiling of RNA viruses in Anopheles malaria vector mosquitoes from forest ecological zones in Senegal and Cambodia
Source: BMC Genomics. 2019 Aug 20;20:664. doi: 10.1186/s12864-019-6034-1 (PMC6702732; doi:10.1186/s12864-019-6034-1)
Supplement: Supplementary file 7 — Classified Virus Sequences. Sequence assemblies and annotations for the final 115 novel virus contigs non-redundant contigs > 500 nucleotides, classified by sequence similarity to known viruses. In EMBL flat sequence file format. (ZIP 208 kb) [file 12864_2019_6034_MOESM7_ESM.zip › RdRP_XinzhouVirCamb.embl]

ID   XXX; XXX; linear ; XXX; XXX; XXX; XXX.
XX
AC   XXX;
XX
AC * _contig1
XX
PR   Project:PRJEB29993;
XX
DE   XXX
FH   Key             Location/Qualifiers
FH
FT   CDS             91..7368
FT                   /locus_tag="RdRP_XinzhouVirCamb_CDS01"
FT                   /inference="ab initio prediction:Prodigal:2.6,similar to
FT                   AA sequence:UniProtKB:A0A0B5KS04"
FT                   /product="RNA-dependent RNA polymerase"
FT                   /gene="L_1"
FT                   /codon_start=1
SQ   Sequence 8127 BP; 2486 A; 1661 C; 1763 G; 2217 T; 0 other;
     cgacgggaaa aacaacaatc acaatcgcag ctgatttcac agaagaccag cctctaactt        60
     gcaatgtcta tcgcatccat atcttcttcg atgtctggga agagtctagt aaccctcaac       120
     tcttatggcg agctaattct agaagactta tccttgaaga tggctatctg ttacagtggt       180
     ttgtttgatc ttgtggatct atgttgtgag tatgttgagc aagatcttgt tgtcacaaga       240
     gagatgttta tgcatgtgtc tctacctcat tcatgtttca acctaggaaa ggatgtttta       300
     actgatttgt gggaatggtc catcattgtg ccaaaaggtt cttttgagga tgatcctgaa       360
     atggaattca atctgagagg aactaggaat gataatggga tgaggaagct ccgacatgac       420
     attgtgggca tggccatcag tcctgtagag actgatgtga gattatcttc tgttttccga       480
     caattacaag ggacagaaga agggaaattg acccccgact tctactttga aatgaaagga       540
     gtaaatgtct tcattgagat tggcaccacc aaggctgaag atcccactca tggagaatct       600
     gaagtgcggc gtaagatatt caagtattct catgctctaa agagtgtctc ccactccaag       660
     ccttgcattc tgatggtgat catagtgggg aaacactttg tttgtagcaa ttatagtctc       720
     agccccttaa ttataaaacc tctgattttg cacatgaacc ttgctctgtt actggagctg       780
     aggatagctg gcctcaattt gcccgctctg atgtcgcctt ttgactccag taaagaagtc       840
     atgatggagc aaatccgaca ctccattaag agtgttcctg aagttgataa cgtccccaat       900
     ggtgggttgt atataactag tcaattcatt gattctctaa atagctgccc ggacatgggg       960
     aaggtttcca attatttctt acgagaggtt tgtaaagcac gagagtcatt caaagcaacc      1020
     tacaagaagg ggataaatcc ccgagctgat gagaggagag agaagctaat taccactctc      1080
     agaacgcaag acagtaggag ctatcaaaaa gcaattgtga cctatccact gtttgctgta      1140
     aagcgtcaag tggagtttga ctctgaggtg aggccctttg ctgtggggtc tgaggacggg      1200
     agagagactg cagtaactaa gctttgggca gctggtttta gagggtacat ggctagttac      1260
     tatgactatg caggcaagca tgagttgacc ctctcagaga tgtacgagac agacaaggct      1320
     gagcaagata gaatactatt gcggaacaag gaattccgga agatggcaca ccgctgtgat      1380
     gtcaagggtg cattgtctga agaagagttg agaacccttg ctttagatgg tgtgtgggga      1440
     aagaaatacc aagcagatga ggagaaaata gaaaagcaca aaacatcgaa gaagccatat      1500
     cactttgaca cacctattga tgacatagaa agattcttgt cagactcatc tatatatgat      1560
     catatggaag atccagtggt gcgaatggaa actgatctat tagagatggc aatgaccaat      1620
     ctcaaacaag acacaaggag cttgctattc ctcaaagaca ttcagaagag taagatctat      1680
     tgtgcacttg acataatctc agacatagcc atggaactaa ctgtatcaat aaaacagcac      1740
     acaaaacctg gtcaagttct tatcaagaag cttggcttct atgatatcta tctaatgatc      1800
     atcccgacca caagttctga acatctattt tattctattt atattcctcc gcaagagaag      1860
     atagagattt tatgctcttt gccattccgc attttaaagc cagctgtggg tgggggatat      1920
     tacactgagt tctgctctgt gcgtgctgac aagttagcca accaagcaac cattgcgtca      1980
     accttcattg gtttgatctc ttatttctct tatcattaca aaataacaga tgtcaattgc      2040
     cagaacttta agtctgttgc cgatgctgtg actatggcaa atttcactct gctggttagg      2100
     ctagaaaaca aaccaggaac tgaagaatcc ataacagtgt ctcgatacat gtacatggag      2160
     gttctcaaaa gttgcagctt tataaaaccc gacccatatc ggctaatagg gaaactccct      2220
     gtctgcgtcc gatccagatt gcaactattt gtgaccagga ggttgataat agcttttgat      2280
     cgaatgattg agtttggagc aaagaagata actcccgatg atcaagatat gtctgaagac      2340
     aaagaagaag atggccctag caatgattat tggtctggac tcattaatcc atacacactc      2400
     aattcagaga ttaatgctgg cagagtggtg aatctattct atattgggta tgctgttgac      2460
     aaggatcaag tgtcccagga gaattcagac tacaaaacaa tacagaaggc tatacagaag      2520
     gatcgtgaat tcaatgaaga agaagaagaa aggagtagcg gtttgtggga tgagtttgaa      2580
     gacaccccta aggagaaaca attctccccc aatgttataa gagctgggtg caagataatg      2640
     gaaaaagaac tgacaaaaac ctatgggcct gattttaaag aagtcctggc taacaaaata      2700
     attgaaagac tggcaagcca tatgaccaat gatcttgcaa cactaaaagc atcagccaga      2760
     atagatcacc ttccatggga ccagattcca actgctgacc attctcttag agagcgtaaa      2820
     gggaggctta aagttattga agccataatg aaggaaatag gattattcaa acacaatccc      2880
     tttataagct cagatgtgat aatcaatcta atagagaaaa caagcagagg ggtaattagc      2940
     gatctattca agaagaacca acatggaggt ttgcgcgaga tctatgtatt aacgataaag      3000
     tcacgcatgg ttgcattaat aattgaaacc tgctctagag tgatctgcga gcaattcgac      3060
     tgtgaagcca tgactcatcc caacaagaag atggaaatca tcgagaggca caagatcctg      3120
     gcctcaaagc ttgcccatgc taaatcgacg aaagtgtcag aatatcaatg ctcatctgac      3180
     aagaagagct ggaataacaa cctggtaatg ccagctctgg ctatacccct attgatgcta      3240
     ttaccatcct atatgcatgg aatgatacaa cgtatcttaa acatgtggaa tgagcgcctc      3300
     attcaactgc catatggggt gatgaagcta ctggttaata agacaccttt atcttgcgca      3360
     acatttcaag aaatagcaca agaatttgtc agtccaggat cgactggtag agccccacta      3420
     tttccttacc ctggagcaaa ttctgttata attcggactg gaatgatgca aggaattctt      3480
     cattacactt cgtcccttct acatgtgtct taccttaaaa taacaactta cctcattaac      3540
     agatactaca aggtcaattt caaagatagc atatgcatag tagatcagat gtgctcttct      3600
     gatgactcag caactattat tagtgtgagt catccaaaac aagggacaac agacgatgat      3660
     gtgaaattag gcttgtattc agaaatcctt tgccaagctc tcactacatt ctgcaactat      3720
     agttgtttca caaattctga gaaaaccacc tctggatctg ccagccagtt ggaattcaat      3780
     agtgaattca taatgggaaa tacactagca gttccaataa taaagtgggt gctagctagc      3840
     tttggggttt cagagagtca gagtctactc ctgcgacaac agactctata caatctaatg      3900
     agccaagtta gctcatctgg tctgcctgct cagaatacaa ctcttttgca attatctcaa      3960
     gggcttctgc attacaaact catgggatca agtttgaata ggtacttcat cagatactac      4020
     gaggacatcc aatggcaccc tgaccctaat ctgggtttct ttttaataga taacatctat      4080
     gtaccaggtg ttcttggatt tagctaccaa cattggctcc actgcaaagt taagggcctg      4140
     ttccagataa ggaagaagag tgttcttgat ggatctcttg gcttcaatcc tgaaggggga      4200
     ttaatagatt cttttttggt gagacatggt gatagcaagc ggtatgaaac aatgatcacc      4260
     aatatgagtg acggccttag cattcaagag actagagatt ttatcaattc tactccacta      4320
     ttactttata gtcaagcaac tgatgaagct gaagctaggt acaaggtcct agctaaagca      4380
     ttaactcctg gaacagccca agcactttca agaggagtcc cattcctaca agcagttgca      4440
     acctctgttt atggccttca gactttctgc tacactcggt cagaggcaag ctatgactct      4500
     agtgccaaca agatgtctag aagctcaaat aaaatatcac tactaggaga attgcggcgc      4560
     agaagagtag acacagatgt ggttcagcat gatagtatta cctcagaggc cctttgtttc      4620
     ccaaatcata gaatatacaa agaatattat gcatctctgc acaagttcaa gaatgcagag      4680
     atggtcccag ttagaatgat gaggcataag aaatcaacta tgcgattccc tcatgcccat      4740
     tctgccatac ccataaccct attcgatcta gtgagggaga agtgggcaga catacctact      4800
     aggcaatctg ttcaattggt taataagtgc tggaaagaat atcagaagct tatgccatgg      4860
     ttgagagact ccctttcaga aactcttgag aactcccctt tcctagatca cgtcgagcta      4920
     tacaactttg ttagtagtag tagtaagaaa agtcggaaat ttgtcagagt aggtccagct      4980
     attaggtcag ctcaccctca aggtcaaata gagcaaatag cccgcagaac ctattgtgac      5040
     ggccatgttc tgagaataaa ggacaattca ccaacagaaa atcaaaggct gtataaagat      5100
     cgaaggacct gcatgagcct ggcacttgaa atacctgctc gagatcagcg aaagttgatg      5160
     gttgaattcg cagctaagca aaatcctata aacccaggag aactagaatc aattactgaa      5220
     aggggaaaaa gagaagccat tctggcagtt cttgtttcta agattaatgg gactgtggat      5280
     gaagagatct acaacacatt agaatccatg ggtaatggac tgttcataaa ctggattgat      5340
     gcacagaaga aggaggtgat tgacaaagga gggaagatat tgattaactg gagaggtgtt      5400
     ggctcacttc tattgtccaa caaaagcttt gcttgtctag ctagagtgca ggaagatgag      5460
     gtgcagatga tagaagtcaa caacatggat atgatgagga agcaccagtt tatggttctc      5520
     aagattttca aagagcaagg actgaggact agttccaaag ctttgagtag atcatgccga      5580
     gtcttcctct ccaattcagg cctagcaggt caatcccctg gaactccggt tttggagaac      5640
     ccgaataaaa cgatattaca acctagcaga gccaagaatg caaggttttc aattaagata      5700
     gatcaaggct gtctatccct ggttcagcac ttccctgaac ttaagccatc cacagtaata      5760
     tcctaccgag tccatcaaca agagtttggc tcataccaag attccagcat cactcggaat      5820
     gtgtgggatg catggtacaa ccaatcaaag ctagactcaa gtgttgcaaa tgatttagta      5880
     atctctaccg tctctgacag ctcagaaagg aatctacgaa ttatgacaag ggatcagaga      5940
     gcagaagcct tggcaatgag gtcctttgtt cggtcaactc tatcagccag actcaagcat      6000
     aaaggttatt ctgatggagc gacacaccct caaatgagct ggactgaaga agaagaagat      6060
     catgaagatt gggaagatga atttgatgct gatgcatact taaaagatgc agacgactac      6120
     tttgaggaaa cagtagatca tcagtcagaa gtagtcgaat ttcctggctt gctcccaact      6180
     gatgagcatc ctattgagga ggagacagaa aagttgtttg aagattgctt agaggatgaa      6240
     gatctagcag caatattaga ccatcatatg attgatgata gaggagttga gctcacatcc      6300
     aaccggctca tatcccgata cgggataatg catttctggg acgatttgat tgacaaattc      6360
     aacacagtta acccccttgc ctggtcacac atccttaatg gcagggctgt cccagggata      6420
     cttaatagtg attattttgt caagttactc ctagagaagg atgcgcttcc cggaccatct      6480
     tttgggactt ccatacaccg atccctgtca tctgaagctc tggtcgcctc ctatagccct      6540
     agtatttcta gcagtcaccg cagcagaacg tctgttgcgg ctgatgtaat tgatatgttt      6600
     aaatccaata tgaagaaact catggaggaa tcaaagttct ttgttgggaa tgacgagatg      6660
     ctgaggagaa tagaaggtct cttggataca gctgcagaga aaacagtgga tgatgctgag      6720
     gctctcctgg aagatgagga agaggagata gaaaaacacg caacagagac tgatctgcaa      6780
     tcagtcgtat ccaaggttga acagtgggct ttgacttcgg atcttgtatc tagatatatt      6840
     ccttctgatc tccttgcgtc tgatcatcta gactacttga tgaccctgct gggccaaaag      6900
     acccagctgg aactacagga ctctgtgata accatctcta gtgttttgag aggaggagac      6960
     ctctcaatgc tttcaaaaac accagagatg accggaaagc aagcatattt ctgcttgcta      7020
     ggagaccatc aaaatggtca ctgggtatcc tttgtatcag gagtcagaac tgatgggaaa      7080
     ttagagtttg tcgacacagc aaagaatgat cggaacctag gagatgctct agaccagatg      7140
     agacgactat ttccttccat ccaaatggac gacatttctg ttctgccagt tcggcagcag      7200
     agcttgccaa cttgtggtca tgggtctttc atgtactcct cacatagact tcttggctgg      7260
     ccgataccag gagtattcga ctgctataat ctgcaaaaat gggtatacac ttgtctagag      7320
     caaagagaaa ttaaaccaat ggaagagaat ctatctctgt tcgtgtaaga ttaattgtgc      7380
     atgagtgtta atcggagtaa ggaaagagat caaaagttaa gaatcatcta agaggacatt      7440
     ttattgattg gaaattagtg gaatcttgta gcattccatc aatgcgaacc aacgttattt      7500
     agctgttaca ttaaacacgg ttttactttc atgttagtgc tatagccagg tactatgttt      7560
     gatgtatatt tgtgtttttc cgatcaattg tttttcaaat gcacacacgc acacacacac      7620
     actcacacat gcataaatgc attcacacgt gttttttttt tgttgttgct tagtcgccat      7680
     tactgttact gtggctttca cacaatttca agagtactgt acaaaactgt gtccttgtat      7740
     agctgtgctg gctgctgtgt tttctgtggc tgtattttcc ctcgaactaa cacaactctg      7800
     agacgaaatg aaacattaaa catcgccatc tacccatctc atcctcatac ccatctcata      7860
     cccatctcat cctcttttta tcccccgtcg agctaagttc tcgtcctttc ccttttgctg      7920
     gttctcactg acacacaagt tcgatcagtg ggttccacat ggtatgttta cgggtacttt      7980
     tgtaatccct gcgtgactcc tatgcctcct catttgcttt gcttgatatc tctctctttc      8040
     tttttcttat cagacgacgg taacactctt tttaattgtt tgctttgcct cggcctttta      8100
     cactcctccc cttttcgaca aaccgtc                                          8127
//
