# Supplementary material for: De novo profiling of RNA viruses in Anopheles malaria vector mosquitoes from forest ecological zones in Senegal and Cambodia
Source: BMC Genomics. 2019 Aug 20;20:664. doi: 10.1186/s12864-019-6034-1 (PMC6702732; doi:10.1186/s12864-019-6034-1)
Supplement: Supplementary file 7 — Classified Virus Sequences. Sequence assemblies and annotations for the final 115 novel virus contigs non-redundant contigs > 500 nucleotides, classified by sequence similarity to known viruses. In EMBL flat sequence file format. (ZIP 208 kb) [file 12864_2019_6034_MOESM7_ESM.zip › NuclCap1.7_Wuhan1virCamb.embl]

ID   XXX; XXX; linear ; XXX; XXX; XXX; XXX.
XX
AC   XXX;
XX
AC * _contig1
XX
PR   Project:PRJEB29993;
XX
DE   XXX
FH   Key             Location/Qualifiers
FH
FT   CDS             1..540
FT                   /locus_tag="NuclCap1.7_Wuhan1virCamb_CDS01"
FT                   /inference="ab initio prediction:Prodigal:2.6"
FT                   /product="hypothetical protein"
FT                   /codon_start=1
FT   CDS             585..1028
FT                   /locus_tag="NuclCap1.7_Wuhan1virCamb_CDS02"
FT                   /inference="ab initio prediction:Prodigal:2.6"
FT                   /product="hypothetical protein"
FT                   /codon_start=1
SQ   Sequence 1259 BP; 333 A; 261 C; 279 G; 386 T; 0 other;
     ctttgcatta ctgaagatca tgtgctgatg actccactgt gtggtgcgat cttctctaag        60
     tacaacttag aggagttgag tgagctaata catccggctg ctgatggtga cagacgtggc       120
     ctaactttgg tgactctatc acagagttgt cagaacggag ggcattacct tcgcgaatct       180
     gtctgtgctg tggcagttgt tgctgctgtt tgcgcaaccc ggaatatgac ggattctaaa       240
     gtgcgggacc aaatcataac aaagacgtac aaacagtatg tcgcatctgg caaaccattt       300
     gatgctggac tttatgaaag tctatgcaaa tttgccacag gtggagtgcc agctgagcat       360
     tctgctaagc gcctcatcga ccgatatgag gcagtccaaa gaagcatccc tgcataccaa       420
     gtgctgcgcg ccacccaatc ctcaggcatc tcaacagttc ctgagaatgt gcagcagcct       480
     gtgcaggctg cttacaagcc tgctgctgag aaacctggac cttctggttc aaaaaactaa       540
     ttttgagccc acctgagaag gatagcagac atcaggtctt agacatgtct atttcttctg       600
     atccaggatc agcaccagtt gatgctgatg acataccacc agtcaccgtg ttcagaagaa       660
     tgtctgaagg tgggctccgc aaagaaagtg tggaggaggt agtggttggt tcaatagtgg       720
     ggttgtcaga ggtggattat cagtctgcgc acaagatgct caccaaactg attaatgagc       780
     acaaggagtt atataatatt gtgcacactg cccacaaccc taagaagtgc agatgtagga       840
     ccacaaaggt ctaccaaaag atattggaag agctaggcac ttctcgtcct agaattgttt       900
     actgcttcct tacatctttg gtgctgctta acctccataa tgtcgactgg actgcccgga       960
     agatgttatt gtctggagat ttgtcattcc tcaagttata tactgacaat acacctagga      1020
     gccgttaaca tagtttatca ctttttttct cattgacaat tcttgtaatt ttaatacttt      1080
     ctttacttta ttatgtttga ctattataat caatttatta caatccatta tctcttctag      1140
     tttaataact cattcacttc tttgattttt gtatttttgg tgttggttat atctttttaa      1200
     ttacttggta gttttaatga ttgtagaatg tagtttagtt tgtaagggtt gcctcagca       1259
//
