# Supplementary material for: De novo profiling of RNA viruses in Anopheles malaria vector mosquitoes from forest ecological zones in Senegal and Cambodia
Source: BMC Genomics. 2019 Aug 20;20:664. doi: 10.1186/s12864-019-6034-1 (PMC6702732; doi:10.1186/s12864-019-6034-1)
Supplement: Supplementary file 7 — Classified Virus Sequences. Sequence assemblies and annotations for the final 115 novel virus contigs non-redundant contigs > 500 nucleotides, classified by sequence similarity to known viruses. In EMBL flat sequence file format. (ZIP 208 kb) [file 12864_2019_6034_MOESM7_ESM.zip › RdRP_BeaumontVirDak.embl]

ID   XXX; XXX; linear ; XXX; XXX; XXX; XXX.
XX
AC   XXX;
XX
AC * _contig1
XX
PR   Project:PRJEB29993;
XX
DE   XXX
FH   Key             Location/Qualifiers
FH
FT   CDS             3..62
FT                   /locus_tag="RdRP_BeaumontVirDak_CDS01"
FT                   /inference="ab initio prediction:Prodigal:2.6"
FT                   /product="RNA-dependent RNA polymerase fragment"
FT                   /codon_start=1
SQ   Sequence 805 BP; 242 A; 173 C; 178 G; 212 T; 0 other;
     cagacctcat gagaattgaa ggaaatacac ttgttaacaa cactgcagcc atagtctgct        60
     gacaaggtca attgggagga tgtgaggggc tacgacagaa ggggtggagt gtagtcaact       120
     atttcatttt actgcgtcaa tccgaagttc ggaacactga aatgaagtat ttgatgcagg       180
     gcgacaacca tgtcatctgt tgctgtttca agacaagagc atctcgatcc gaacctgaac       240
     taatcgagta tttgaaggaa atccacaata acaatcaagt aaaaatggag cccatcaggt       300
     tagggacaac aaaactggga ttaatcttta atcacgacga gacactccag tcagctcaag       360
     taatggtcta tggaaaggtt atcttgatgg tgcattctta aacatatgtt cgagcggata       420
     tttaacaaaa ttgtctacac tccaaccata ccggattccc tcttcttacc ctgtgtccag       480
     tagtgagata ggtgcattga tgtccaatta cctacgcttt gtctacaaag atttgatcaa       540
     gactggagca ttaaactatc atctaaacaa gccaatgtgg attttcgctg aattccttga       600
     agcctctgtt gcgggaccat atatcttgtc caccgagtgt ctgagaatac tcagtcagag       660
     tgtgctgagt tcagaaaacc aggaccgtct ccgaagtatc ggagcagatg atatcaacct       720
     gcggtcccgc gaagccgaaa ttagtctaat tgctaatctg ccatctcggg catcgattta       780
     tctgtgccca gaagaagttc gtcac                                             805
//
