# Supplementary material for: De novo profiling of RNA viruses in Anopheles malaria vector mosquitoes from forest ecological zones in Senegal and Cambodia
Source: BMC Genomics. 2019 Aug 20;20:664. doi: 10.1186/s12864-019-6034-1 (PMC6702732; doi:10.1186/s12864-019-6034-1)
Supplement: Supplementary file 7 — Classified Virus Sequences. Sequence assemblies and annotations for the final 115 novel virus contigs non-redundant contigs > 500 nucleotides, classified by sequence similarity to known viruses. In EMBL flat sequence file format. (ZIP 208 kb) [file 12864_2019_6034_MOESM7_ESM.zip › RdRP1.5_XinchengVirCamb.embl]

ID   XXX; XXX; linear ; XXX; XXX; XXX; XXX.
XX
AC   XXX;
XX
AC * _contig1
XX
PR   Project:PRJEB29993;
XX
DE   XXX
FH   Key             Location/Qualifiers
FH
FT   CDS             460..1032
FT                   /locus_tag="RdRP1.5_XinchengVirCamb_CDS01"
FT                   /inference="ab initio prediction:Prodigal:2.6,similar to
FT                   AA sequence:UniProtKB:A0A0B5KTS7"
FT                   /product="Large structural protein fragment"
FT                   /gene="L_11"
FT                   /codon_start=1
FT   CDS             1039..1353
FT                   /locus_tag="RdRP1.5_XinchengVirCamb_CDS02"
FT                   /inference="ab initio prediction:Prodigal:2.6,similar to
FT                   AA sequence:UniProtKB:A0A0B5KTS7"
FT                   /product="Large structural protein fragment"
FT                   /gene="L_12"
FT                   /codon_start=1
SQ   Sequence 1354 BP; 401 A; 290 C; 319 G; 344 T; 0 other;
     tttttaaaca aaaaaacatt ttttttttat tttttttccg agggtatgag tcagtaaaag        60
     ctgttgggag gagacaccga tttcttcaat tgcgatctaa ctaagtggtg cttgaattat       120
     cgttgctcat cagtttggag gatgggccgt gtgtacgacc agcttttcgg tttgaacggt       180
     atatacgaac agagtcacaa cttctttgtc aatgcttcag tgttctgcaa ctcacgactc       240
     tgcccaccag attatgatgt ctcgggaaac cctgtcaatg gggcattttt tatggacaac       300
     tttgtgggac ggtgcgaagg cctccatcaa aagaaatgga ctcacataac agtaggtgtt       360
     ataaaacttg ctctggagcg atcagggtgt aagggcacta tgatgggtca aggggacaac       420
     cagattgtca taatacgtta cacgaaagag tagatgccta tgaggagcga ggtgagggct       480
     aggttcctcc agcaatgtga gtccatcttt agaagcatag gacataagct taagaggaca       540
     gagacgtggt actcagccca cctacacgag tacgggaagg tgagaacata cacgggagca       600
     accatctcac agcggactaa gaaatactcc aaacttgttg cagatgtcaa cgacgggttg       660
     tttgcccatg actcaggctt gtctacaacc aacactcaga ccgaggcgat tgcaaaaggg       720
     acgcaaaatc cagacatcgc gtacatcatt aaccagactc tcgtttcgaa ctatctgggc       780
     agaaaagact tgatttgggg aagcaggaga aacaaagctt acaactacag actgttgatg       840
     atgttcctca ctgattttgg ggggatccca atctccagtt accataccca tgcagttcgt       900
     ggtcacgatg atcccgtaac tttgtggtta tccatctata aggtcataga aacagtaaac       960
     aaggattttt tccgggacat cttgaaagta atccagctgt tcccaagcgg cgatgaagtg      1020
     tgtcaagact gaactaggtt gatagaggac ccaagagctt tgcggattag gactcttcct      1080
     acctcaaata gagagattgc agaattatct cttcggtatc tcaaatctga tgaagtcaca      1140
     aaccctgcaa ttaagaggtt gtacgagtgc gaccaatcga cagattacgc cactcttgtt      1200
     aaatatctat ctcaaatgaa acctctgttc ccatctctag cgaatgtaat cctgaaggac      1260
     agcaacgcag gcatagggaa gagcacgcag tcaaagttca ccaacatcaa gaccatcgag      1320
     aaatcagctc agaagtttgg tggagtgtcc ctca                                  1354
//
