# Supplementary material for: De novo profiling of RNA viruses in Anopheles malaria vector mosquitoes from forest ecological zones in Senegal and Cambodia
Source: BMC Genomics. 2019 Aug 20;20:664. doi: 10.1186/s12864-019-6034-1 (PMC6702732; doi:10.1186/s12864-019-6034-1)
Supplement: Supplementary file 7 — Classified Virus Sequences. Sequence assemblies and annotations for the final 115 novel virus contigs non-redundant contigs > 500 nucleotides, classified by sequence similarity to known viruses. In EMBL flat sequence file format. (ZIP 208 kb) [file 12864_2019_6034_MOESM7_ESM.zip › RdRP1.1_BeaumontVirCamb.embl]

ID   XXX; XXX; linear ; XXX; XXX; XXX; XXX.
XX
AC   XXX;
XX
AC * _contig1
XX
PR   Project:PRJEB29993;
XX
DE   XXX
FH   Key             Location/Qualifiers
FH
FT   CDS             2..256
FT                   /locus_tag="RdRP1.1_BeaumontVirCamb_CDS01"
FT                   /inference="ab initio prediction:Prodigal:2.6"
FT                   /product="hypothetical protein"
FT                   /codon_start=1
SQ   Sequence 586 BP; 176 A; 143 C; 99 G; 168 T; 0 other;
     atcgccctcc agcccttcaa cagcttgtga aggattaaaa ttcgccggtg tttactacgt        60
     tcacattacg gaagaaataa acacggtttt actagttctc tcaaccccgc tcggacatgc       120
     acgcatggtt tgtattcgct ttaaacaaac gggattacaa aaattaagct ttacctcaac       180
     ctggattgaa cgtttatgta caatgatatt gccccgttca caatgtttcc acaaaccgtt       240
     tttaaacaaa ttttgagaga ttcgttattg cgtaaaacaa aaaggttaaa acatattttt       300
     ggttctgtac gcatccatac aacacagtac tcatcagtat caattcatac gatcacaaac       360
     atggccgtcc gctgatatca tcgggaaaat tggagacatt tggcaccagt tgcccctagt       420
     caaatgtttt gaacttccgg acgttcttga cccaacttca atttattcag ataagtccca       480
     ctccatggat ctggatgatg ttttagactt catagccaaa acaaaagtcg cacgccctat       540
     ccccacttta tcagtgttaa catcccagat gagccgtccg gcaaca                      586
//
