# Supplementary material for: De novo profiling of RNA viruses in Anopheles malaria vector mosquitoes from forest ecological zones in Senegal and Cambodia
Source: BMC Genomics. 2019 Aug 20;20:664. doi: 10.1186/s12864-019-6034-1 (PMC6702732; doi:10.1186/s12864-019-6034-1)
Supplement: Supplementary file 7 — Classified Virus Sequences. Sequence assemblies and annotations for the final 115 novel virus contigs non-redundant contigs > 500 nucleotides, classified by sequence similarity to known viruses. In EMBL flat sequence file format. (ZIP 208 kb) [file 12864_2019_6034_MOESM7_ESM.zip › PolProt1.3_FlavivirusCamb.embl]

ID   XXX; XXX; linear ; XXX; XXX; XXX; XXX.
XX
AC   XXX;
XX
AC * _contig1
XX
PR   Project:PRJEB29993;
XX
DE   XXX
FH   Key             Location/Qualifiers
FH
FT   CDS             3..566
FT                   /locus_tag="PolProt1.3_FlavivirusCamb_CDS01"
FT                   /inference="ab initio prediction:Prodigal:2.6,protein
FT                   motif:Pfam:PF00628.23"
FT                   /product="PHD-finger fragment"
FT                   /codon_start=1
FT   CDS             796..1008
FT                   /locus_tag="PolProt1.3_FlavivirusCamb_CDS02"
FT                   /inference="ab initio prediction:Prodigal:2.6,similar to
FT                   AA sequence:UniProtKB:C8AWQ6"
FT                   /product="Genome polyprotein fragment"
FT                   /codon_start=1
SQ   Sequence 1010 BP; 290 A; 178 C; 344 G; 198 T; 0 other;
     cggacgagag tgaagatatg gtggcgtgtg atgtatgcca aaaatggtat cactacagct        60
     gcgcgggagt agatgcgacg atagcgcaaa gcgagtggaa gtgcgtaaaa tgtgtcgtga       120
     agaaaccgca gaaggagatc gacgacaagc ggtcgttacg gagcagagta gaggagcaac       180
     ggggagaggg cgataagcga tcagcgcgta gtagtgcaaa ggatcggccg acgatggaag       240
     aacggagatc gttacgcggt agcgtcaagc aggggtggac gcagcaggag gaaagtagtt       300
     tggaccggcg tcaaggatcg agtaagatcg gaagaagaga aagtattccg gatgagaagt       360
     gttcagtgcg tagtggagtg ccgttgtctg gttacgatga agagagtgat gaagaagata       420
     acgacgaagg tttgcaagag aaactattgc gaagtgagat agcgttgctt agacttcaac       480
     taagcaagcg gattcgcaac gagaaggata tgcaggagcg aaagctgata gagcaacgtg       540
     ttggcagaag agtgagagaa ccatgagatg ggggccaatt tgggtgttga cactgtgatc       600
     gacactagaa tgtgcgtccg accagtggtt gacggaagga tgaaggtgcg cctggagaga       660
     gttccgataa cacatgcgtc ggctgtccag cggcgtgggc gaacaggacg acggcaacca       720
     ggcaaatacg tgtatgatgc tcgggtcgat ccttctgatg agtgctccac gtgggtctgt       780
     tggaaagaag cgcaaatgct actggaccag ctggatatga caccgatgcc ggaggaggct       840
     gaaaactttg atccccctgg ccattacaaa ctcctgtcgg atcagttgag gcagttcatg       900
     gacttgatga ctacagaaat gcccgtttgg ttggcttgga attgggctaa ctccagtgca       960
     tcaaagcaga agataagtga gatggaggtt ggagacgttg tattagtgat                 1010
//
