# Supplementary material for: De novo profiling of RNA viruses in Anopheles malaria vector mosquitoes from forest ecological zones in Senegal and Cambodia
Source: BMC Genomics. 2019 Aug 20;20:664. doi: 10.1186/s12864-019-6034-1 (PMC6702732; doi:10.1186/s12864-019-6034-1)
Supplement: Supplementary file 7 — Classified Virus Sequences. Sequence assemblies and annotations for the final 115 novel virus contigs non-redundant contigs > 500 nucleotides, classified by sequence similarity to known viruses. In EMBL flat sequence file format. (ZIP 208 kb) [file 12864_2019_6034_MOESM7_ESM.zip › RdRP1.4_BeaumontVirCamb.embl]

ID   XXX; XXX; linear ; XXX; XXX; XXX; XXX.
XX
AC   XXX;
XX
AC * _contig1
XX
PR   Project:PRJEB29993;
XX
DE   XXX
FH   Key             Location/Qualifiers
FH
FT   CDS             3..377
FT                   /locus_tag="RdRP1.4_BeaumontVirCamb_CDS01"
FT                   /inference="ab initio prediction:Prodigal:2.6,similar to
FT                   AA sequence:UniProtKB:U5N720"
FT                   /product="Large structural protein fragment"
FT                   /codon_start=1
FT   CDS             729..1289
FT                   /locus_tag="RdRP1.4_BeaumontVirCamb_CDS02"
FT                   /inference="ab initio prediction:Prodigal:2.6,similar to
FT                   AA sequence:UniProtKB:U5N720"
FT                   /product="Large structural protein fragment"
FT                   /codon_start=1
SQ   Sequence 1359 BP; 416 A; 283 C; 302 G; 358 T; 0 other;
     attcagataa atctcattct atgaacctag gagatgttgt caattttgtc gcccggactc        60
     aaggaactaa gccaatcact acattgtctg tcctggaaac gcagatgtcg aagcctgcga       120
     cagatatcaa gaaattctta caaaagataa aagatttcgg gttagagaga gaccatttga       180
     ttacaggatt gagggcaaag gaaagagaat tgaaaattgc tggaagattc ttctcactga       240
     tgtcttggga actccgagag tactttgtca taaccgaata cctaataaag acccattttg       300
     taccactatg tcagggacta accatggcgg atgactttaa tacagtgacc tctaagatgc       360
     aaatggcctc aaaatgacaa aatacagcag attacaataa catcaccatc gccaatcatg       420
     tagattacac aaaatggaac aattatcaga gaggagcagc caacaatccc atcttcagag       480
     cgatgggaca atttctgaga ctgcctaacc tttttacccg tacacatgag ttctttgaga       540
     attcgctgtt ttattataaa gaccggcccg acctcatgtc catcgagggg gatgacttgg       600
     tgaataaaca aggcgaattt gtgtgttgga ggggacaact aggcggttgt gagggtcttc       660
     gccagtaagg ctggagtgtg gtcaactact tcagtctact cagacagtcc acagttcgca       720
     acacagagat gagatatctg atgcaaggag ataaccaggt tatatgctgc tactttaaga       780
     tcaaagcctc tcgattccgt cgagagttag acatctacct aaccgagatc ttcaacaata       840
     acatggcgat catggaatct atcagggaag gaacaaacaa gttaggattg ttcttcaatc       900
     acgacgaaac actgcaatct gctcaggtga tggtgtatgg gaaggtgatt ttgataaatg       960
     gttctattat tggactcccg gagaagcgcc tatccagatg cttgtgcaca ccaaatgatc      1020
     aagttccctc cctcggtaca gtttctggaa ctgttgtgac tagtctccta actgtctgtc      1080
     attatgcgaa tgatgctgtg aactctatgt ttcaatacaa ctggatcgga aattttgcca      1140
     gaatccttct agaaaaacat aacccggcaa ttcgcggtcg acttccccag gtcttgacca      1200
     aaaaacgaaa gatccagtac gatatacgct ataagattag atacttatat ctggatccga      1260
     gcctaggagg agtcggtgga gtttcctaga ctcgctttct aataagtcag tttccggatc      1320
     aggttacaga ggccttagcc ttttggaagg tgattaacg                             1359
//
