# Supplementary material for: De novo profiling of RNA viruses in Anopheles malaria vector mosquitoes from forest ecological zones in Senegal and Cambodia
Source: BMC Genomics. 2019 Aug 20;20:664. doi: 10.1186/s12864-019-6034-1 (PMC6702732; doi:10.1186/s12864-019-6034-1)
Supplement: Supplementary file 7 — Classified Virus Sequences. Sequence assemblies and annotations for the final 115 novel virus contigs non-redundant contigs > 500 nucleotides, classified by sequence similarity to known viruses. In EMBL flat sequence file format. (ZIP 208 kb) [file 12864_2019_6034_MOESM7_ESM.zip › GP1.5_XinchengVirCamb.embl]

ID   XXX; XXX; linear ; XXX; XXX; XXX; XXX.
XX
AC   XXX;
XX
AC * _contig1
XX
PR   Project:PRJEB29993;
XX
DE   XXX
FH   Key             Location/Qualifiers
FH
FT   CDS             525..1052
FT                   /locus_tag="GP1.5_XinchengVirCamb_CDS02"
FT                   /inference="ab initio prediction:Prodigal:2.6,similar to
FT                   AA sequence:UniProtKB:A0A0B5KRV1"
FT                   /product="Glycoprotein"
FT                   /gene="G_9"
FT                   /codon_start=1
SQ   Sequence 1313 BP; 419 A; 234 C; 279 G; 381 T; 0 other;
     aatacaaaaa aaaaaagaaa tatttaaaag tgttgagatg tgtagaaatt atttggcatt        60
     cgttttagaa tagaacggat tgcgtatgtt aaaaataaca ctgctataaa tgctcctgta       120
     cacctggata tttggggtga ctgttccctg cattctgtcg accgtccact tcggggacag       180
     agatcaactg aaatcgctgt tgccagtgct gtgttcgtat cgaacaacct agagtagtac       240
     atactatgag cgtcaaggac cacttctatt caagatcttt ccactcgcat cagttgtcgt       300
     aagatgcaca atagtaactc tttttgacac tctttactgt ggttttcgta agggtaaaaa       360
     tgtgattatt gaacaaaaac gaagcgcaaa cgatcgataa ttttagttac caagagttaa       420
     acccggtcat aacgagcgcc ctttttagca aacatcgcat aacgagtaga ctgaaatgct       480
     ataaaagtat acctttaaac aagtctcgca aaacgagcat ttggttgggt ttctggattt       540
     ttctagcttc tcctaggttt ggttttttat gggaaattca ggaccagggc aattccagag       600
     aactcagctt aatgaattat atcaacagta aactagtgta cacaatgagg catactaaga       660
     gggaagttga tagacttttc ctaatattta gaaaagatag atgtgagaca aagaatgata       720
     tagcaaaaac tatgatgtct ctggcagtgt tgtctcctct ttcattcgca tactcctacg       780
     gaggtcctgg atatacggct gtaaacagag gagaagtagt attcctagcc aagtgcaaag       840
     agacgttagt gataccagat actaacagaa cgaattgtta caacgaattg ccggttatca       900
     atgatggaaa aaggcaattt atgtcagcca gatctagaat tttagttgat gtgggaaccg       960
     tggtagactg tctcccagat atgcctccta tgtacctatt cggggataac tggtttcttt      1020
     ccccaacgga gaaacttgta agtactcctt agggtcctgc tttactccga attatggaaa      1080
     catattttgg gagataaaga aaccgacttg tgacgatgca aacaagatcc ttgtttattc      1140
     tggctttgga gaaatggtgg aagacaagga taatgatgcg agattcatac aagtaaatca      1200
     cgatggatat gatttccaga tcctaatgaa agacagtaag ttaactattt gtggatactt      1260
     gtcatatagt actgagcacc ccagactgtt tgtgacacta ctagagaatc ctg             1313
//
