# Supplementary material for: De novo profiling of RNA viruses in Anopheles malaria vector mosquitoes from forest ecological zones in Senegal and Cambodia
Source: BMC Genomics. 2019 Aug 20;20:664. doi: 10.1186/s12864-019-6034-1 (PMC6702732; doi:10.1186/s12864-019-6034-1)
Supplement: Supplementary file 7 — Classified Virus Sequences. Sequence assemblies and annotations for the final 115 novel virus contigs non-redundant contigs > 500 nucleotides, classified by sequence similarity to known viruses. In EMBL flat sequence file format. (ZIP 208 kb) [file 12864_2019_6034_MOESM7_ESM.zip › RdRP1.1_UncVir2Camb.embl]

ID   XXX; XXX; linear ; XXX; XXX; XXX; XXX.
XX
AC   XXX;
XX
AC * _contig1
XX
PR   Project:PRJEB29993;
XX
DE   XXX
FH   Key             Location/Qualifiers
FH
FT   CDS             141..857
FT                   /locus_tag="RdRP1.1_UncVir2Camb_CDS01"
FT                   /inference="ab initio prediction:Prodigal:2.6,similar to
FT                   AA sequence:UniProtKB:V5KE37"
FT                   /product="RNA-dependent RNA polymerase-like protein"
FT                   /codon_start=1
SQ   Sequence 857 BP; 243 A; 148 C; 199 G; 267 T; 0 other;
     tggatgtgtt gttttataat atcaagatgg acaaattgct gcgcgacgat gtcaggcggg        60
     catttggtac tctgtgtaac cactcatttg gagtgagtgc ttctgcatta tgcgagagta       120
     ttgacgatct gttccaacgt atggattctt atattcataa gaaccctagg ggcatcgtct       180
     ccatcggtgg agtttcagtg atctccagct atgaagttag ctggggtgaa aacgtttggt       240
     tagacattgt taaacagaat aagattccga tcaggcacgc attaattaac atcatggata       300
     gacgatcgaa gagcatacct ctcgacccga tttcggtgtt tctggacact tggaaaatcg       360
     atcccgacgc cccctaccac tcttttatga ttggcagggg gactgagaat gctacttatg       420
     gtaccctgca cttatatgaa tggtttggat ttttatcagg actcgtcaag tcagaatcat       480
     gtatagagtt atcctattta gcggggataa taagccggtt taaagaacct atcttcaaga       540
     gcaaacatgc ggataaaagt gtgatagagg gtgttcaggg cttttataat ttgcccaata       600
     tagtagaagc actgttgaac atctgcgtta tacgtctagg tatggaaacc gaattattaa       660
     acattaatgg agttagtact tccttatatg gagtgttgga tgaagtagcg ctacgagtat       720
     gcgtttcacc gaagattatc atgaatgata ttcgtaaata tttagtatat gtagtcagat       780
     attctgggac tttatcagat gaggatatat tgtattattc ccataataca agcgtatctt       840
     ccaacgtgag aagtttc                                                      857
//
