# Supplementary material for: De novo profiling of RNA viruses in Anopheles malaria vector mosquitoes from forest ecological zones in Senegal and Cambodia
Source: BMC Genomics. 2019 Aug 20;20:664. doi: 10.1186/s12864-019-6034-1 (PMC6702732; doi:10.1186/s12864-019-6034-1)
Supplement: Supplementary file 7 — Classified Virus Sequences. Sequence assemblies and annotations for the final 115 novel virus contigs non-redundant contigs > 500 nucleotides, classified by sequence similarity to known viruses. In EMBL flat sequence file format. (ZIP 208 kb) [file 12864_2019_6034_MOESM7_ESM.zip › PolProt1.1_FlavivirusCamb.embl]

ID   XXX; XXX; linear ; XXX; XXX; XXX; XXX.
XX
AC   XXX;
XX
AC * _contig1
XX
PR   Project:PRJEB29993;
XX
DE   XXX
FH   Key             Location/Qualifiers
FH
FT   CDS             164..1006
FT                   /locus_tag="PolProt1.1_FlavivirusCamb_CDS01"
FT                   /inference="ab initio prediction:Prodigal:2.6,similar to
FT                   AA sequence:UniProtKB:M4N641"
FT                   /product="Genome polyprotein"
FT                   /codon_start=1
SQ   Sequence 1008 BP; 236 A; 216 C; 288 G; 268 T; 0 other;
     gccattactg caagagggag aagagggtca taggacatga cttcttggaa ggatcttcag        60
     gctccccggt gttctctaca aatggtgatg tcatgggctt atacggttac ggtttttacg       120
     atcgaagcaa cagattgtgt taaggaattg gcggaaagca cccgtgccct ggcggagctc       180
     tgggaaaaca cacatctcgc agctagcggt atatctcctg acgctgggcc tcgcctacgg       240
     attccacctt ttgagcttgg agattctcgc cggagcctcc gtcttaaccg gattcctgtg       300
     gatacttcta ggggacactc tgttgacagg ggatctggaa ttgaggaaag tgtcatcgct       360
     ggagattccg atgggcctgg agaaggtgac agttgaacgg gacttccgta atgaattcgg       420
     tagattcact gaagccgggg taaaacttga caacttcaac gacgagacaa acattaagtt       480
     caatgttctt gtgctagggt tcgtagcttc gttgataaca gttaacccag tttgcggtgt       540
     cgtgataggt gccgtcattt ggatcctgac tgtttgccct cttgccaggg acttggcctt       600
     cgcagccagc tgctttcggt cagatgatgg tttcgctgtt cttatgccta agatggaaga       660
     aattgtcacc ggttcacggt tttatagcct tcctgatgga gtatattctg tgtgccgaaa       720
     gacatggaac ggggtccatc acgtgggtgc cggtgtggca aagaacaatg ttttccacac       780
     cctttaccat gtaactaggg gcgaagccat ctcatgggcg agtgagaaag tgggaccgac       840
     tagtggcagt gcactgaaag atgtcgtgac atatggaggt gaatggcagt tcccaaatat       900
     cactgaagac gaggccgttg ttaaggttgt gaatcctgac caaactgtat ctcactgctt       960
     tactaatgta gctggattgg acgtgcaggg gcttgaggca gttcttag                   1008
//
