# Supplementary material for: De novo profiling of RNA viruses in Anopheles malaria vector mosquitoes from forest ecological zones in Senegal and Cambodia
Source: BMC Genomics. 2019 Aug 20;20:664. doi: 10.1186/s12864-019-6034-1 (PMC6702732; doi:10.1186/s12864-019-6034-1)
Supplement: Supplementary file 7 — Classified Virus Sequences. Sequence assemblies and annotations for the final 115 novel virus contigs non-redundant contigs > 500 nucleotides, classified by sequence similarity to known viruses. In EMBL flat sequence file format. (ZIP 208 kb) [file 12864_2019_6034_MOESM7_ESM.zip › GP1.3_Wuhan1virCamb.embl]

ID   XXX; XXX; linear ; XXX; XXX; XXX; XXX.
XX
AC   XXX;
XX
AC * _contig1
XX
PR   Project:PRJEB29993;
XX
DE   XXX
FH   Key             Location/Qualifiers
FH
FT   CDS             431..676
FT                   /locus_tag="GP1.3_Wuhan1virCamb_CDS01"
FT                   /inference="ab initio prediction:Prodigal:2.6"
FT                   /product="Glycoprotein fragment"
FT                   /codon_start=1
FT   CDS             877..1104
FT                   /locus_tag="GP1.3_Wuhan1virCamb_CDS02"
FT                   /inference="ab initio prediction:Prodigal:2.6,similar to
FT                   AA sequence:UniProtKB:A0A0B5KS44"
FT                   /product="Glycoprotein fragment"
FT                   /gene="G_3"
FT                   /codon_start=1
SQ   Sequence 1282 BP; 394 A; 219 C; 304 G; 365 T; 0 other;
     ccttagccgt cgcattcgcc ggacttaaat ccaaaagaat ctttgggcga ttgttaagac        60
     ggcggtccgg gcgaaagcct cctacttgca atattgcagg aggaccaaca tctccgcgat       120
     gagcccatca tttgggaaag tggttcctaa gtttctagcg gtgctcaagg aggattatac       180
     agtttatcta taattgagaa atatcagaaa gcaatagtat cacccatcgt gggtgagatt       240
     ataactgcat gtgttgtgta ttctgtcgaa ggaacgagca aactccctga cgattacaca       300
     atgtcaaacg ctttcttgga aagagacttc tctgtcattg atgataagat cagatcattc       360
     tggtccaata tggcctcagg gatgcagaag acaggtagga taggtttgga ttctttgtat       420
     tcacatttgc atgctacaaa gcattgatat acatgctgag ctgtctgata aattaccgag       480
     aggtgaggaa agtttattac ttgccatcct cctatatgtg ggagagagaa ctaagatcaa       540
     ctcgatagcg gatctttctt ccatttgttc cacttgccat aacaataaca gacaagaagc       600
     aaatggtatt ggaagtcttc gagacaaaat cggtggagaa gtcgatcagc caggaatggt       660
     aacgggtaat gtatgacatg ccactgttat ctgggactgt catatgtttt aaggattatc       720
     aaggtgatct gatgaagatc aagatagttt ctgcctacat acggacaaga tacagtctca       780
     ttacactaca ttagtgagta taagatcaag acatatcatc attttagatg caaaggtgct       840
     gctggttgct gggcagaggg ctgctgagac atcggaatgc atgctggact tcgccacata       900
     gcaaatagta gcatctcagg ttatggatgc actacagata acttggggtg tgatgagtgg       960
     tgtttcatga agacatcttg cacatggtat aaatgggatg tttttagtga aggattacgt      1020
     ggtaaagttt atgaaaagac atctgaaatc agggaggtgg ttctgaagat agattataag      1080
     gaattcagga atagattaaa gtgaaaaaga agtgctcaaa aatcgcgtgt aacacttttt      1140
     tttgggttaa ggaccggaaa cctgttgcag gacgcaacag ttctaccata tatgttattt      1200
     tgtgatttaa atttggttca atcgcttcaa ttagaataaa atgcatcaat taaaatgtac      1260
     aacacataag agcgtgtttt cg                                               1282
//
