# Supplementary material for: De novo profiling of RNA viruses in Anopheles malaria vector mosquitoes from forest ecological zones in Senegal and Cambodia
Source: BMC Genomics. 2019 Aug 20;20:664. doi: 10.1186/s12864-019-6034-1 (PMC6702732; doi:10.1186/s12864-019-6034-1)
Supplement: Supplementary file 7 — Classified Virus Sequences. Sequence assemblies and annotations for the final 115 novel virus contigs non-redundant contigs > 500 nucleotides, classified by sequence similarity to known viruses. In EMBL flat sequence file format. (ZIP 208 kb) [file 12864_2019_6034_MOESM7_ESM.zip › RdRP1.2_WSVDak.embl]

ID   XXX; XXX; linear ; XXX; XXX; XXX; XXX.
XX
AC   XXX;
XX
AC * _contig1
XX
PR   Project:PRJEB29993;
XX
DE   XXX
FH   Key             Location/Qualifiers
FH
FT   CDS             2..2083
FT                   /locus_tag="RdRP1.2_WSVDak_CDS01"
FT                   /inference="ab initio prediction:Prodigal:2.6,similar to
FT                   AA sequence:UniProtKB:A0A0B5KFC2"
FT                   /product="RNA-dependent RNA polymerase"
FT                   /gene="L_38"
FT                   /codon_start=1
SQ   Sequence 2083 BP; 727 A; 410 C; 431 G; 515 T; 0 other;
     ctggatgttg atcaagccaa cttcggcaga cgggccaatc tactacacat tgtgcattag        60
     caaggcttgc tactcagagc caataagatt accgttcaaa aactgtgaag aaacagaaga       120
     atactggcta tatgactggc tatcctcgga tagggaaaga atcgatcaac tgttgtttgc       180
     accacttaaa atgatgggtc tcctcataag acaagctgct cttttcgatc aaactccgaa       240
     gtctatatta gcaggaatct cagatgatgt tgcagaacac tttcttgcgc aagtcctatt       300
     cttcttagaa gatcataggc aaacttcttc aaacgtgcaa caattccgct atatttacat       360
     ggaatgtata aaggggacca aactgataga cccctacaaa gtggtaggta aactgactga       420
     atatccaaga tcaagactac tcatctggtc agtcaagaga atggtagaag ctatagagaa       480
     gatgctgatc aggagaccca gaatcggtaa gaaagagagc cttgaagaca ctgaagtcac       540
     tgaagaccat actgaaaatc tgatctcgtg ggtgacactg cgagaagtac ctagctttga       600
     agccgcaatt gaggttagct actattgcaa ccttcataac aaagaaagaa agaacgcata       660
     tcatgacgag ctagaaatca tcaagaaaat cctggaagaa gagaaaacat tgagagacct       720
     ggaaactctg gattatcttg gatggaaaga cacagacaat ccaagggacc atgagttcag       780
     tcacagtttt gtcacattct gtgcaagaca agctttgaag aaaatatcag gagggatgag       840
     aaaatctgaa tttttgaaat atgttgaaag cgaaacattc agaaaattgg caagaatcac       900
     actcttggac attgcctcta caaaatctag tgcacgagat ttgcactaca ataagacaca       960
     agaaaaggtc accaagaaac taaaagaaag cgaaatgtgc atggtgaaag cactcgaatt      1020
     agcaaaagag tatcaaacaa actacccgtt cactgtgatt gataagatct tcaatgatgt      1080
     caagagtgaa ggaggcatac tatcgaattt gtttccaaaa gatcagatcg gcggtgcaag      1140
     agaaatcttc agactatggt tcaaatcaag aataataatg aaacttctgg agactatcgc      1200
     aacagtcatc gatgaaaggc tagacaatgc aatgctcact aaatcagaca ggaaacatat      1260
     cagaagtttt gaacattaca gcaaaatggg agacaaactg aattacggat tcacatcaat      1320
     caattccacc gactgcaaga gatgggcaca aaactttgta atgccagcat ttgcgtgcac      1380
     cttctcaaca tttttgcctg acaacatatt cggtgtgttt gcagagagtt tgaatcttgt      1440
     gacaaacaaa aggatagaaa tgcctgtttc agtggctaac agattcctgc tgcatcatga      1500
     ttacttgaca agagacccac atgttgaaag actgagagat gagttcataa gcgacaaagt      1560
     aactaatagg atttatctgg acaggcctcg atcaagaatg ataatgaaca gatctaacat      1620
     gatgcaaggg cagactcatt tcgtatcaga tgttcatcat gcttgctaca tgcatggaat      1680
     cactgagttc tgtaaagcac agttgaaaat actcgacatt gaacccaagt tgcaatgcca      1740
     cataaccacg aaggtgtcat ctgatgactc atcagtcatc gtaacagttt tcccagagga      1800
     tcgaaatcat tcgaaaggaa ggatagcaag ctgccatatg tctcttgcac tttgtcatct      1860
     gtttgtcatg atgtatccat tcgcatgtat gaagtacagt ttcgagaaga gcaccattgg      1920
     aaatgtaaat cttatagaag agttcaacag catttggttg ctcagaaaca caattctgtc      1980
     tgctccactg aaattcattt atgcagcaat cacagctccc tgcaacacca actgtgagat      2040
     gagagtgtac gaatatcaaa gtctgctcac tcaactcttt gaa                        2083
//
