# Supplementary material for: De novo profiling of RNA viruses in Anopheles malaria vector mosquitoes from forest ecological zones in Senegal and Cambodia
Source: BMC Genomics. 2019 Aug 20;20:664. doi: 10.1186/s12864-019-6034-1 (PMC6702732; doi:10.1186/s12864-019-6034-1)
Supplement: Supplementary file 7 — Classified Virus Sequences. Sequence assemblies and annotations for the final 115 novel virus contigs non-redundant contigs > 500 nucleotides, classified by sequence similarity to known viruses. In EMBL flat sequence file format. (ZIP 208 kb) [file 12864_2019_6034_MOESM7_ESM.zip › RdRP_PCLVDak.embl]

ID   XXX; XXX; linear ; XXX; XXX; XXX; XXX.
XX
AC   XXX;
XX
AC * _contig1
XX
PR   Project:PRJEB29993;
XX
DE   XXX
FH   Key             Location/Qualifiers
FH
FT   CDS             complement(109..6645)
FT                   /locus_tag="RdRP_PCLVDak_CDS01"
FT                   /inference="ab initio prediction:Prodigal:2.6,similar to
FT                   AA sequence:UniProtKB:A0A0H4LT66"
FT                   /product="RNA-dependent RNA polymerase"
FT                   /codon_start=1
SQ   Sequence 6711 BP; 1945 A; 1298 C; 1151 G; 2317 T; 0 other;
     ccagcacttt cttaatgaat actaatataa aatgatatag gagttaatta ctggggaaac        60
     tacttttaaa actaaatttc tgagaaagtc taaagcatgt gtaacatgtt aaaaatctgg       120
     ctcaggtaat ctgatttcaa aagttttcca gctatctcta gtttcaccta ctaaaacctc       180
     taaagttcta aagtatgctt gtaaactttc ctggatcttt ctcttcgaga agaattcttc       240
     cagagcattt ttccccatgg tcgttaccat ttctcttgct gcttctctac acaaaatgtg       300
     cattttccag gtttcagctt ttagttcagg gtgatcttta ataatttctt tctcagataa       360
     taagtcatag aattcagcag ctgagcatgc aagttcatgt tcttcaaaat cctctagaaa       420
     gtcattatct tctattgttg ctaaagaatg atcaacatca tcatcattaa agtccaactg       480
     ccaatcatac aagtcatcct cagtcaactg ctcttctcta gcaacatatg acaactctag       540
     aaccctgtaa ggaagtattt tctttagccc tgttgactct aatttagaaa ttaagttagt       600
     tttaatgaga tctatttcct ctttgcttag atcatcatta attagcatag catggatgtt       660
     tccaggtttt acttgaacat ttgtcagcca tgatcgtagc aagaactgct gaactggctt       720
     caattcactt ggaaaggtga aaccattggg caacgagttt ggcattgaat aatcaacaaa       780
     gttagatttt ggagagatgc taactattgt gtacctctgt ccgctagctg atgccaggca       840
     cctataattg tgaccggacc actcagtgga aatcttcaga tccaataatt tggaatagtc       900
     aacttcaaaa tttggatcta cattaatggg tgcaccagtt attgagttga ttcctgaggt       960
     tgacaatttg agtttttttg ttgaaacatc ttcaataata ccccatctca tgttagaaaa      1020
     aaattctcgt aatgaaatag attcaacaac accaagtctc gtgtttgtgg ttatgctagt      1080
     cactttcgta ggctcaccta ttttgttatt taagttgatt ctgaaatcat aaccatcaat      1140
     tatgcccacc caggacccca ttccgtgata ctgcacttga ttttggttat caacataaga      1200
     tctctgtcta actgagaagt aacctaataa accatgtttg tttgctttca tttggcttat      1260
     taagtcaatt acctccttct tgtgctccct cacatactta ggatttgttg cgatggctgt      1320
     tagcttaccg gccagaacca agtcattaac tcttgactta gattctgtat agttgaatac      1380
     taacttatct gagtagcgct tgaataactc agtaataatt ttctgctttg taaactttgg      1440
     acatgggtat gctgctgcaa gagcaaaggt tgatctcagc ctgatgacag agtcgtctac      1500
     tacctcatga gacccacttt cctgtagtgt gactctgtag tttgaggata aattgttgac      1560
     tataacagat attagtctgc taacgccatt tctagagatt atttgtgttc cgagtaatct      1620
     aacaactctt ttcctagcag aaaaggtgct cagccattga aataaagtca acttgtcagg      1680
     gaaaggagat ttccttagtg cagcttctaa gtctttgtca atccatggaa tgattcgttt      1740
     atcctcttgg aagatgaatt ctcttgtttc tcttgagaat gctggacatt ttatgttacg      1800
     atcatctgga aaccaaaagg agagcaggag tcctctaaga tttgatagtg agtactcatt      1860
     attcgtggca atctcaattg ttgtctcttt cctcttgtat tctctatggg actgagtgat      1920
     gttgctaacc ttcaaggaat ttaaaagaag caaatgcttt ataaaatcat catgataagg      1980
     aaatagtatc ctcaattcat tctcattaat ttggctctcc tctaaaagaa ttttagcttc      2040
     ctcaagcaag gattcaatca gtgttgtttt tttcattgaa actttgttat ggtccatcca      2100
     attagttgaa gatgatactg atctgtactt taggatgtat gcactctctg ccaagattct      2160
     aggcaaacta ttcagtctgc ttaacgatgc agagacacca ggagaatgca atttcattgc      2220
     caattttaaa ccaacttcat ctgcagttaa agaccgtcta aaaatcaatt caggtttttc      2280
     tgaaagcaat tctctccagt tgaagtcagc tcctgaacgt ttaatcaagc ttagccattt      2340
     atctctattt ccatgcagta atttgtaagt tggtgctata aagccactag ctgataattc      2400
     aatgcttagt attagagaat tttccatagt gccttccgaa tttgcaattg gtctaagcct      2460
     attcttatac agcttcccta aattagttgt cctgacagca ttccataaac tatagttaaa      2520
     accaagcaac ccggggcaca aaggattatc cattaaaaaa taacctaagc ttgggtctgg      2580
     taaaatcttg atgaactctg agtatggtct aaagtacttg gttgtgttca aacctaataa      2640
     atgataatgg aggtaacttt gccctagctg taggccattt gcaacataat tagttcctcc      2700
     attttcgatg taagtggtta acagagttga aagttcttct tgtctggcta gaagcagctc      2760
     ttgttcagaa atcaaaaacc cagaataaat agccttgata tcaggtttat aatgattgta      2820
     tccaaactca aaattcgaat tgaattcaaa gcagtgatta gaatttaaca cagtcttaat      2880
     agagttctca acaccaagga ttgatgacaa gttaacctta aactggagaa tggttgttga      2940
     cagacatctt aaccgggcaa aggcatcctc ttcatgcggt tttggtaacc ataccccgaa      3000
     ataagaatca tcagaggatt gtaaatggct cattattatt ttaatatttt caggtagttt      3060
     aaaagctctc aacaaagatt ttctagcccc ttcaactgtt gttttaacct tattaatgac      3120
     acatgagtga taaagtgatg atgtgtagtg aagaattcct tgcatcattc cagttgtaac      3180
     cttcatataa ggatcgccag gtccacacca tcgctctgtt gttgtgcctt tataagcgtt      3240
     gtacaatcgt tgaacagttt catctctgaa taataaatct ctatgagagt caaacaagtc      3300
     tagaatcatg ggattgataa ggatcttctt gaattcccat aatcttaaaa tgcgaattat      3360
     tgttctgtgc atgtatgatg gagttagtac tagtaagggt agaagcagct tgaagctgct      3420
     attgttttga ctccacttag atgcatctgc tgagctgtta aaattgaaat aaccagtctt      3480
     aaatgcagtt ctagcaagct tagaagagtt ctcaggtatt tttattttat tgtaaggatg      3540
     agtcattgtc tcttcttgta tgaatgagca gagaattctt gacatttgtt ctattaatct      3600
     ttgcaccact ctttcttcaa agcctagaac ataaatttct ctgtctcctc cgtgttgagg      3660
     tttacgaaag atatcaatgt gtaggcatct atttgaaaca acttccactg cagaggaata      3720
     acacaagtca gcaactgaaa cagcagaacc ccttaattgg gacagttttt caatcacctt      3780
     aactcttgaa tacttactgt tcaccttttt cctatcatat agcataggtc caaacccact      3840
     agaagctttc agagtggcga attcctcctc aaccgacgtc tcaaataaaa atcttgccat      3900
     tttgtcttca aatatagtca agtaatcagg gatggtttga gtgattttct tcttcagaac      3960
     ccttgcagtg ttaactagaa ggctaacatc aaaacaatgt ggtaaaggat cagtaatgtt      4020
     ctcaaaaccc atcttccttg aaatctcttt ggtaaatttg agttcataaa ttaaaatttt      4080
     atcatacagt tttgagatct tgttagcttg agaagtttca tctttatttt taatgtaacc      4140
     taaataaaac aagttaattg cttgctgggg tgagtctaag gatgttcctg tgtatgggtt      4200
     tatgaaccct ttccatagca gttgtgtgct agtggttgtt tgtccttggc caatcagtag      4260
     ttcttttgtt gaagttggag gatttctagt atagacttca ctgagctctt tgtgcttcct      4320
     atataaccac aatgtcaatc tactcctaat ggcttgtgga gcttttgaag ccattttata      4380
     aggtcttggc tcaatgggcc attcactaag agactccatt accaagtatc tagtgcgggt      4440
     gatttcctcc tcaatttcag atttgtcagc tagtccaatc agtattgtta gcatgaccat      4500
     cggcagtgca tgtcttatca acttctcatg ctcaggatga ttttctgatt cattaactga      4560
     gaacctttct tgatatggtt tcattccgga gaagtttgac caaaatctga ataatgatat      4620
     cgctctgggc agacacaaaa cccagttaag gatctttgat tcatttaaac taatgaaatt      4680
     ggtatactga taggtttcat cattaaataa gaagtgggtt tttttaaaga cagatgaatt      4740
     gctactcata acaacatctt ctgttttgaa caacattgaa aagaaaatct tttcatcctt      4800
     tttagttggt tttatcaata gccatacatt aaagtctcta agttttttga aaataaactg      4860
     atcatatctg caattttgtt ttaagctgat gtcgacctca gttccaatgt ctgttattaa      4920
     tttacaccaa ttaaataggt tggttcggac aaaccattct tccatactct tttcactatc      4980
     acctagatct ccattattat gcaaattcct gctatgatca attaaatcaa gccagaatct      5040
     ggagctatta gaacagggga tttcatctat cactaaggct tttagccact ttgtgttggt      5100
     cattaattca tcaatatcag tcgtgttggt cttgtttaga tcataccaat cctttttact      5160
     atctcggaaa gacttcactt ctggaatgaa atttctatta aagcgtcctt taactctctc      5220
     ctcggaaact gttttccctt gaactccttt tatggccaaa tcaattctgt cagattgctt      5280
     caaatcaact tcaaatctat taagctttcg tttgaaggtt tctgtcatct caatctgttt      5340
     ctgagcatca ctctctatta tggacatgta taatttaatt cgttcctcag ataagttcag      5400
     gtccagaatg tctgactcat atgttggatt ttccattgct tgatcaaata aatctttttc      5460
     atcagtgcaa gtaaaatctg ttagtgtttt aattatggca gtgaagtaga gagtgtcata      5520
     aacagtctct atttgagggc ttttgacaga aatcagacct tcacttgcct ttctactgta      5580
     cacgtaagat tttagcgata agaatgggaa atttatgact gccttcatat cttccttcaa      5640
     gtttccttta tgcctctcag tgtagtcatc ttcgtaagcc ttgtgagctt ctatgtgctt      5700
     tgccactctg acatcagaat catgacagta atttagctta aaagaagaaa cttctctaac      5760
     tgtctccttt agcacattgg ctagtcggct agggattcca tgatccacat cattgataag      5820
     gttataaatt ctatcctcat cccatctacg taaatggtcg ccaatcattt catctgattc      5880
     tgactttgct ctcaatccat ctaacaactt ttcattaggc tcctttagaa gattatccat      5940
     tttaataaaa aactgctcca gtttttttct gttaacagaa gaatcctcat ccttaggtat      6000
     gtagttcaag ttctcgaggg ttgcctttag ttgaattgcc acagaaaacc taagctggag      6060
     ctctagaata tcatcttctt ctagtattaa attggaccca actgcatcat gtccaacaat      6120
     gattatccca tataaaatcg gctttgtgtt gccaccattg tttctttcaa tgtcatctat      6180
     atgcctcagt attggttcat atttttcaaa cttgctccca tatgcattgt aaacagacct      6240
     agaatcccct tgagtggttg acacttccaa tatcaaaatg tattcaggag tctcttccac      6300
     gtaatcagga gttagttttg tcacctcatt acctgagtgc ttaaaaaccc ttgatagtgg      6360
     gacatcagtg ctagttatca tgtgagaaaa ggtgaaatca tgtactatat ttgctagttt      6420
     ccaatctcct agattgaaat ctaagttagc attagagaaa gttgagccag gtctgtcttc      6480
     attctctatg aagctaacac taaatgtatc atcaccagat tcctcaacat aaatttcagg      6540
     tctctgcata cctgcaatgc tactatctct aaagagagct gttccagttt tcaccctgcc      6600
     tgggctgtca aaaagagact ctgtgattaa ggcttttata tccatgctat ggtcttaagt      6660
     tcgtttaaaa cgtattatct caattgttta taatgtagtg ctgtctttgt g               6711
//
