# Supplementary material for: De novo profiling of RNA viruses in Anopheles malaria vector mosquitoes from forest ecological zones in Senegal and Cambodia
Source: BMC Genomics. 2019 Aug 20;20:664. doi: 10.1186/s12864-019-6034-1 (PMC6702732; doi:10.1186/s12864-019-6034-1)
Supplement: Supplementary file 7 — Classified Virus Sequences. Sequence assemblies and annotations for the final 115 novel virus contigs non-redundant contigs > 500 nucleotides, classified by sequence similarity to known viruses. In EMBL flat sequence file format. (ZIP 208 kb) [file 12864_2019_6034_MOESM7_ESM.zip › RdRP1.3_Wuhan1virCamb.embl]

ID   XXX; XXX; linear ; XXX; XXX; XXX; XXX.
XX
AC   XXX;
XX
AC * _contig1
XX
PR   Project:PRJEB29993;
XX
DE   XXX
FH   Key             Location/Qualifiers
FH
FT   CDS             2..3940
FT                   /locus_tag="RdRP1.3_Wuhan1virCamb_CDS01"
FT                   /inference="ab initio prediction:Prodigal:2.6,similar to
FT                   AA sequence:UniProtKB:A0A0B5KTW8"
FT                   /product="RNA-dependent RNA polymerase"
FT                   /gene="L_25"
FT                   /codon_start=1
SQ   Sequence 3943 BP; 1411 A; 658 C; 794 G; 1080 T; 0 other;
     ggatcgcata gtggatgaca tgagcccggc tgtaggtgct gaagtgtact tagcaacttg        60
     tgcattgcgg catgacaact ggtgtgagtt cataactact tgttgtacta tacgcaatca       120
     agtagtgaat gatacaagag ttgatgcatt cattaatgac acacttggga ttagaaccca       180
     agtgcctgac aacattaaga acaaaactcc agacatactg gcgcttggtc aaggccgtaa       240
     tgtagtttat ttgggggaca tatctgtctc agttaatcca aaagcggcac gtgcacgaaa       300
     gcatgaaaag tatttagagg ttaaaaatta cctcgctagc ctaggattga ctgtttcaca       360
     tgtgtctttc aacgtaaatg tcgattgctc taatttgtca tctgaaatac atcacctaag       420
     tgctactgat ttcatagatt gtgactttga tctagtggat ctatacaaaa cttactcatt       480
     ggcatgcaac agtctcatgg tttcagtaag agatgcagtg aatgacaaac aggaattcca       540
     gagattgatt gatgcctcag acagtgtgac ctatacaaat cccattatgc ctgacatacc       600
     atctgacctg atcaacaata ttgatctaag ctatgtcccc aagagaactg aagatgagat       660
     aattgcacaa attaagaaag aaactgacct gcgtcataaa cccaaatatt tctctaagga       720
     tataagagac agcattatgg ctatggacaa gataattgaa aagaataaga caagacagca       780
     tattaatcct aaaagtacat taaaagtggt agacaaccca tgcgacaatg ttgaaaagac       840
     agatttggat ttggcagtag attatgttga tgacttattg aaccttgaaa acaatgacat       900
     agcagaattc atgctgcatc tgttacccaa tatggcacaa ttgacactga tgaaacatgc       960
     tggacaaaaa aagatgactc acaaagaatg cagacagaat gaatcaatga gaaatgggat      1020
     ggtttatgga aagtatcaat acaaaatatc ttcaaattat agcaatctat tggtgggcaa      1080
     atataagtcg gaaataatca agggtaagaa agaggtcaac gttaaaaaag aaccaagagt      1140
     gataaaccta gacaaccttg aagattacca tgactttatg agtcagtcaa tcgattatta      1200
     tggatctgta tcatccaaac cgcctgtttt acctgacaca tgggaagcat ccacaaaatt      1260
     tgaacatgat tcgactgtta aatacaagga gatgtatgat tatgtggtta aaacaaatgg      1320
     agctcaaact tgcaatgcaa tggccatgtt gtttgatcgt atatcgcatc ttggtacctc      1380
     tttgagtaca aaggataata tatttatccc tcctaatgga tcatttattg caataattcc      1440
     tggtaatcat gcaccggtga catcaaaaaa tgtagactta cctttcatat ttataaccag      1500
     atgcacaaag ggcaaaacat tgcgtcacat tgaaagtgaa tacttctgtg agactgataa      1560
     atacatatac tatgcttcga aactctgtcg tttgaatata gataaaatgt ctaattggtc      1620
     aaatgcgagc ttcaaattaa ttgctacagc ttcatatcta ctgtctaaaa gtgacacact      1680
     tacaacttgc aaacggaaag ttgttggtac actgacttat ttcatattgg acatacatca      1740
     aaaaacttct gaatttttgg atctgtttaa atacatagca tttatgccat ttgctgacat      1800
     cagcaggctc ccaaacctta ttgaagataa aatggaccta ttagttaaaa ctagacttga      1860
     tgcatggata tttaaacaac taaaatggtt tataactgag ctaggagact tatcgaaatt      1920
     aaatgctgta aagccaaaaa ttaggaagtt tcaaacggac gtgttgccaa gctgtttagg      1980
     tataactatg gatttaccaa gcttctgtaa cccaagtgtg agatacaaga aaccagaaga      2040
     tttcatagaa gagataaatg taatgaacac agtgaggcct aaacatttat atggctccca      2100
     atttatggac aagtctataa cacagacatg tgaatggaac attgactttt taaatgaggt      2160
     taaggagcac aaaggatggg caacagaagg atatgatgaa acagatttcc catttgatgc      2220
     taaattctgt tactcttctg atgctatata ctatgcagag gagaaaataa gtcaagaata      2280
     ttcattttca aagaacaaag tgcaaaatca cctgggcaat tctgtgtatt ccgggttcat      2340
     gcataaaaat acaaacctta gagggtgtac aaaatctatt aaagatagaa aaaatgctat      2400
     tgacatacac acaacatcac tggaagcttg cctaagagaa tatgaggatc aagaatacaa      2460
     agatgagaaa tgcactgttg tcagttttgg tgttagaagc atcaaagaag ggaaagttca      2520
     acaatactca atgtctgcta aggatcaacg agggtctggt aggccgatag ccactccaac      2580
     cattggaaca aaagctgaat tgatgttagt ggaaaaacct gaagcatcca aaggcaaatt      2640
     catgccaaac aatataatag ttggagggaa aaataaattg agagaacagt gtgaaacata      2700
     taagcaagct atgtctgaag gtacaagaag gtcatacaag atggcattcc agctgactga      2760
     agatcaaaca aaatattctg aaaatgacaa caccagaaag tttttaacat acatcaaatg      2820
     taacaaaacc ctaagtccag acatacgtgc acttcaatac aaagttatag aacgtctagt      2880
     aggaagacag catctaataa aacgtatgcc tattggtgtg actcagaacg aagaattgaa      2940
     tagatatata gtagacaacg atcacagtca tggagttgag gcaataattg gttggccaca      3000
     gggcatgctc aatttcatat cgactaatgt tcactgtgca gcagacgtat ggataactta      3060
     tgcatataac agagcatacc ctggaagtca ggtatacact aaaggccttg tgcattcaga      3120
     tgattcatgg gttgttgtat gttgtaactc agttgatgat tttgaaaggt ttgcaatttt      3180
     ccggatgttg gcaaagagga tgttttgttt gaaactgaat gaaaagaagt tatgggggag      3240
     tcgggtcctt ggagaattgg tttcaaacta caacctgaat ggaagtgtgc attcttccgt      3300
     aggtaagatg cttgctaata gttttggaaa tttgtgtttc caaaattggc ctatagatgt      3360
     tcataaccag atatcgtcat tgcaacaatg tttcaggaat ggagccaata taggtgtcat      3420
     tataatgctg gccacattgc taaaacagca gatgttgaga acatatagtg taaaaggaag      3480
     acagcttgag cttctagaag tattgcctat agagcttggt ggatacccgt cttgttctgc      3540
     tttcgagctg gcagtgacag gagtgacatg ctattataag aaattacttg acctgtgtaa      3600
     gaaaaggcca gattcaccta caagaaaatt aatagaacaa tgcttagaat ggtccatgaa      3660
     cagcactaaa agatcagtgg aatcattaac tgttgatccc aagctggaat tcagaaagaa      3720
     atactatgaa tctattactg accctacaga aagttggaat gatgatgatt atgtagactt      3780
     gtgcatacca accagaggta atattttcag tgcactacat catataatgc caaaatcaag      3840
     gaaactatca aagactttgg aattcataaa caagataaga aacatatttc caactaatgg      3900
     gttgcagttg atagtgacaa atatttctct aaggatataa gag                        3943
//
