# Supplementary material for: De novo profiling of RNA viruses in Anopheles malaria vector mosquitoes from forest ecological zones in Senegal and Cambodia
Source: BMC Genomics. 2019 Aug 20;20:664. doi: 10.1186/s12864-019-6034-1 (PMC6702732; doi:10.1186/s12864-019-6034-1)
Supplement: Supplementary file 7 — Classified Virus Sequences. Sequence assemblies and annotations for the final 115 novel virus contigs non-redundant contigs > 500 nucleotides, classified by sequence similarity to known viruses. In EMBL flat sequence file format. (ZIP 208 kb) [file 12864_2019_6034_MOESM7_ESM.zip › ORF1_XinchengVirCamb.embl]

ID   XXX; XXX; linear ; XXX; XXX; XXX; XXX.
XX
AC   XXX;
XX
AC * _contig1
XX
PR   Project:PRJEB29993;
XX
DE   XXX
FH   Key             Location/Qualifiers
FH
FT   CDS             285..767
FT                   /locus_tag="ORF1_XinchengVirCamb_CDS01"
FT                   /inference="ab initio prediction:Prodigal:2.6"
FT                   /product="ORF1 fragment"
FT                   /codon_start=1
FT   CDS             823..1113
FT                   /locus_tag="ORF1_XinchengVirCamb_CDS02"
FT                   /inference="ab initio prediction:Prodigal:2.6"
FT                   /product="ORF1 fragment"
FT                   /codon_start=1
SQ   Sequence 1329 BP; 423 A; 232 C; 293 G; 381 T; 0 other;
     cccgtcagca acaatacgaa ctaattaaca attagcacga caccttataa tgacgaaaaa        60
     tgttagggaa aataaaagaa aggttagaaa gacttcgtca gatacacgga aatttacgac       120
     atttagatcg atgctacagg ctttgcgcac cttcgcatta ttgacgacac gggtgaagcg       180
     taatatactc ttgttggagg aaagaataag gattttgtgc ctattgactg ttcttcctaa       240
     tcatctgtcg gccattcaag attatcttct taatcctgat gataatgtta ccatcgattc       300
     atctagttgg gcggttgaag acaattgctt ctgatttcga aaagaatgag attgttaaag       360
     aagtgggagt gctacatact agtactgctt acatggtcct tttaatgatc ttcaaaacac       420
     ttaatgataa gaaaagattg agatcaatgc tgagtgcaac tggaggaaga gccgaagcag       480
     ctgatggact gtctttgtta atatccacat cggatttggc agctattcct atggcggtgg       540
     ctggattacc gagactaaaa atggttttaa tcacttccat tttggaatac actgatccca       600
     taagtgtcca tgccaagtcc atcattcaga attgttctgc atcggtttac tcgtttgtag       660
     tggagatgat ggagagtgag atcatcactg ctcttcatat tagtaacaca tacctcatgc       720
     agatcctgaa attttgggac aaccattgca agctgaagaa ccaataatgg agataactgt       780
     gtatattaca aacgatttca ggggaatggt cagagaacag ctatgacacc ctatcctaag       840
     ttggctgcga tggctgtcgc ttggtgctat gcccacaagc cgaaagctgc agagacgttg       900
     aaaaatcttg aaggtcaaaa agtaaatgag gcttatgtta atctagcaaa aaagatcgta       960
     cgacaagact tagttggaga atctgatgta aaaggaagaa atgaactctt ggcattgatc      1020
     aaggagagaa gggtgcctct taagattaat gttgagcgag cattagctgt agatttcgac      1080
     actgatgcat ctctattcgt cactggaatt tagattcaag cataaatcac tagactttat      1140
     ttagaaaata ttcaaaaaac ccgctggtta atcagcaatg attggcaagg tatatagact      1200
     ggttgaaact aattctagca tatctaggat tagcttcctt tgagtctcac ttgtggctag      1260
     agtgcctaag ttctctagga cggggaatgc ggggaataaa tgtaggttaa gttattactt      1320
     ttaaaagac                                                              1329
//
