# Supplementary material for: De novo profiling of RNA viruses in Anopheles malaria vector mosquitoes from forest ecological zones in Senegal and Cambodia
Source: BMC Genomics. 2019 Aug 20;20:664. doi: 10.1186/s12864-019-6034-1 (PMC6702732; doi:10.1186/s12864-019-6034-1)
Supplement: Supplementary file 7 — Classified Virus Sequences. Sequence assemblies and annotations for the final 115 novel virus contigs non-redundant contigs > 500 nucleotides, classified by sequence similarity to known viruses. In EMBL flat sequence file format. (ZIP 208 kb) [file 12864_2019_6034_MOESM7_ESM.zip › NuclCap1.4_Wuhan1virCamb.embl]

ID   XXX; XXX; linear ; XXX; XXX; XXX; XXX.
XX
AC   XXX;
XX
AC * _contig1
XX
PR   Project:PRJEB29993;
XX
DE   XXX
FH   Key             Location/Qualifiers
FH
FT   CDS             3..380
FT                   /locus_tag="NuclCap1.4_Wuhan1virCamb_CDS01"
FT                   /inference="ab initio prediction:Prodigal:2.6"
FT                   /product="hypothetical protein"
FT                   /codon_start=1
FT   CDS             422..544
FT                   /locus_tag="NuclCap1.4_Wuhan1virCamb_CDS02"
FT                   /inference="ab initio prediction:Prodigal:2.6"
FT                   /product="hypothetical protein"
FT                   /codon_start=1
SQ   Sequence 546 BP; 150 A; 120 C; 139 G; 137 T; 0 other;
     ggcattacct tcgtgaatcg gtatgtgcag tagcagtggt agcggctgtg tgtgccacta        60
     gaaatatgac tgattccaaa gtccgtgatc agataatcac aaaaacatac aagcagtatg       120
     tagccgcagg caaaccattt gacgcaggtc tgtatgaaag cctgtgtaag tttgctacag       180
     gtggtgtgcc ggctgagcac tcggccaaac gcctcattga ccgttatgag gcagtgcaaa       240
     ggagcattcc tgcttaccag gtattgcgtg caacacaggc ttctggaatc actactgttc       300
     cagataatgt ttaccatgca gtgcagtcag cagagtcgta tgtggtcgac aaacctgggc       360
     cttctggctc aaaaaactaa gtccgagccc acctacacca gatgatgaca accatcagtt       420
     gatggacata tctattgctt ctgcacctga tatgattcct cttgaaactg atgacatacc       480
     gccagttgta ttttatagga ggatgtctga aggtgggctc cgaaaggaaa gtatggaaga       540
     agtggt                                                                  546
//
