# Supplementary material for: De novo profiling of RNA viruses in Anopheles malaria vector mosquitoes from forest ecological zones in Senegal and Cambodia
Source: BMC Genomics. 2019 Aug 20;20:664. doi: 10.1186/s12864-019-6034-1 (PMC6702732; doi:10.1186/s12864-019-6034-1)
Supplement: Supplementary file 7 — Classified Virus Sequences. Sequence assemblies and annotations for the final 115 novel virus contigs non-redundant contigs > 500 nucleotides, classified by sequence similarity to known viruses. In EMBL flat sequence file format. (ZIP 208 kb) [file 12864_2019_6034_MOESM7_ESM.zip › PolProt1.4_FlavivirusCamb.embl]

ID   XXX; XXX; linear ; XXX; XXX; XXX; XXX.
XX
AC   XXX;
XX
AC * _contig1
XX
PR   Project:PRJEB29993;
XX
DE   XXX
FH   Key             Location/Qualifiers
FH
FT   CDS             complement(478..10494)
FT                   /locus_tag="PolProt1.4_FlavivirusCamb_CDS02"
FT                   /inference="ab initio prediction:Prodigal:2.6,similar to
FT                   AA sequence:UniProtKB:A0A059PBC0"
FT                   /product="Genome polyprotein"
FT                   /codon_start=1
SQ   Sequence 10610 BP; 2546 A; 2882 C; 2467 G; 2715 T; 0 other;
     ctctgctatt attttcacat tattaaggga ggtggcgctg ctcacctcag gtctttttga        60
     gacctgtgtt gcccttgtca tatgaggagt gctcgcaact cctttgccat cactaaaagc       120
     gttccaacct agagttaggt tggttgtgct acaagtgatg ttccacattt attgtggata       180
     gtgctattga gttaagatct tttaagaaga tctcaactag atgagaaaga gtgagcggct       240
     cattctcaca tcccagatgg tagagggatg accatgaata cacatggatt tgtcgcccgt       300
     gcagactagt gttctcgatc attgcgctgc aaacaacaat cttgtcaagt tccgggtccg       360
     ggggctagcg ggggtctaaa tgctcacatg ggaggtgtcg caactcacct caccagattt       420
     ctgacgtgtg tgtatttcca ggatccagag ttctgatgtg ttgccctaaa catatattta       480
     cacacagatt cctgtgggag agtccgaaag cgtttgatag cgtccgagaa ttgccaagcc       540
     gtccgtgtat cgctgaggtc catcgttttt gtcaagaact cgtcgcagtc tatgtaccag       600
     ctcgggcatg tctttagccc attgggtccg gtcagccgtt ccaatcctgc tgccacaagc       660
     tatgtcctgc ttctttggta ggtatggaac catgctccat gatgtcacag gttctttttc       720
     cctcatccag gggttgtcat gtatccaaac gttgttccaa acctctagca tgtccacagt       780
     tgtcatccat tcgtgcttct ggtgcacaga ccatgacgtg cgccccttgg gaaaccagta       840
     cgatgggacg ctcgccgtta tggcggcgta agcgagtcgc atatcccggc ggtggaaaaa       900
     gtacaaggcc cacatttgac catgagcttt tgccagacat gctccttcac tttcgctaac       960
     gatcccacct ttctgcaggc gtgaccgtcc aatgatttcg ttctgctcgc gacatggaac      1020
     tatcaaaaca cgtccatctt gcagattgat cggatggaag tgatgggaac aaaactcaac      1080
     ctcttcccag ttgtcagtgc ggcgggacgg ttccaagggc cctatgtctt ttcgcacctt      1140
     gctattccga ttgatgtatt gtagagacgt gtggaattct tctgaatcag ttgcaacgac      1200
     aacatcatca cccgccactg tcattcgtcc caatgcttcc tcaccatggt tgcgcagcca      1260
     gtgctgtatt gtcttatcgt cagcttctag caagcctgca gcttcaagtg agcgtcctaa      1320
     ttgcacttta gcatttgtta tggtgttcag tgcgtatgtc accacctgtc ctgatcctcg      1380
     ttggtcagtg cgggatacca cgtccatcac ggtgccacta ccaaaccgct tatggtttct      1440
     gggaaacaga gccacaatat tccgataggc caacgtgaag attgaatcca cgagcgcctt      1500
     gtggtatggg tcactgatga gggatagcac taaagacctt tcgtcttcaa tgtctgattc      1560
     cgttatccgc gtgtcccaac ccgccacgtc gtccgcaata agccatttgc ctttactaga      1620
     gatttccttc aggtagttgc cgaagtagtt aaccccgaca ccaccaacac cgcaaggcaa      1680
     gtgatcccgt gcgacccaat ggtcttggtt taaaaaaccc agcgcttcgt attccaggaa      1740
     tcgacttcca agccacatat accagattgt ccgggacccc ttcgctttcc ctagaacggc      1800
     gggcttcttt tcttttttcc ccatcgtgtt gtatacgcat agttcgcaat ctccggagag      1860
     gtgtagttgc ctctcacgat caaccatgtc ccagaaggca ggatctgtga tagcagcctc      1920
     aacgtcagcc catggcatgt cttcagccca gccacctact gcagcatctg atctgacatt      1980
     gttgatgaaa tcttgccgag tcagtcggcg tggtctcatc ttctgtttct tgtacagacc      2040
     ggctatgaat agagccagtt gcctgttgat ctgcttcatg cgttgatctg gttcttcgac      2100
     gtaggtgtca actttctctc tcaacacctt ctgttgggca tacgttgaca catccgtcat      2160
     catgaatcca gtgaccttgg ccacttgttc ccacggccac ataagccttc tgatgatggg      2220
     attgacagtc tgccctccac ctgcaacggc atctgtaacg aaggaaccat ggtatgcaaa      2280
     ggatgtgtag gggttttcca cgtcatggaa ccaggtcgtc tggttttcct gtttcaactt      2340
     ctggattcgt ctggccaaca ctgactgatc ggcagctttc gtctttgcct ttgggtcagc      2400
     ccgtgtccct gttggcaatg tgggggccaa agcttcgaat ggggtgtcgt gcagagagaa      2460
     ccgtccaatc aatgaccgga gagttgaata cacagccttg accatgttgg tgcgcactcc      2520
     agagatgtaa tacatctctg ctgttgaatt gcgactcaac cgcaatctaa ccagtcgacc      2580
     accatatgcg tgctgcaacg tttccaattt cttcaacacg tcagcgtgat acggggacaa      2640
     gaccttgcaa acaaaattag ctccccttga gactgagagc caattttcca gcagcgccag      2700
     aaccttcaac gtgcgagtct tttcaactgc agctgaggga tcactttccc ctatgtcaca      2760
     gatgactgtg ttggtgacgt acggttcgag cttgtacaca tccaccattg gctttaaaac      2820
     gcacaagtta tagccgtacg tcatgaagac ctcagggttc tcgcggcttg atcctccaag      2880
     tgtgtacccg cgcacttccg tcacccttct gtccattgcc agatgttggc tccatccgcc      2940
     gcgtccacaa cctagatcaa ccaccttccc attgggttcc cagccgtgta cctccatgat      3000
     ttccctcatc ttaagcccac ccctggatac gtagtctccc ctgggggttt cgtccactga      3060
     tcgcgacttg tatgcctcaa actgtttctg gttaagcgtg ttcaacacgc gtttccattt      3120
     cattccgacg tttaatgcgt ctcctttgtt agatgaccga tatgtgttgg gttttacgta      3180
     atgcatgatt ccccacacac aaaaagccat aataaaagac accttcgtag gctcaaccaa      3240
     gaacccaaat agcatcgtga caagaccttg gttgatgttc cggtggaatg gatggtcagg      3300
     gaccattagg cacatgagag cgtggattcc gactcctact gctgttacaa gagttagttg      3360
     gtctcgcact attgtcatcc acaatgcagc gacaagcact gacatggtga agtatagttg      3420
     ccgtcccttg gtgtcctcct ctcgttccaa cgtaggcctg tcagtatcac gtttgttgtt      3480
     ttttgcttca agcgctctga ccatggtggg tgaaaatgcg tacttcacgt ccagagaaaa      3540
     tatgactagg aatgcaagtg acagagctcc agcaatcaca caagttggca aattcgtgtg      3600
     acagtagaag atgaacaagc atatggtagc ctgtagagca tgcattgtgg tgaatcggag      3660
     ccccccaata tgtgcagagg ccattggttc attggcaaaa actgccgcga tggatgtccc      3720
     ttggatgcgc gattttatga tcggagcaat gacaagtgct gaaatgtaca ttgccatcac      3780
     cacaatccat agttcaaccg tgacatctct tcccatgctt atgtaggagt cggttggttg      3840
     ttgtttgttg tccacaaccc cagccatagc aatcctggaa agaatcgcga aagtcctcgg      3900
     catcaagtct agctcaaaag ccacaacgcc tgcgacaagg cacgacagga tgagaaccca      3960
     ccacgatagt gtgtgatcta cataacttct ggtcgagctg ttacacatga aagcgcacac      4020
     aagtccaagg catatggctg ccacgaacaa gattggaccc gggatgccag cgacccaccc      4080
     caatatggga acggtcaagc tactccagac cccactcact ccgcgttcag tcacagctga      4140
     tgtgtacaca atttcttgtg aacgtgttga tttcgaggat cgacagtacc ggcaacacca      4200
     aaatataagg attgatgaca cgaatgtagc catcgccgtt atggtaatga ccagccaggt      4260
     accaacagac tccgtcatgt cactcgacct cattgagtcg tcatcccatc gtgataaatc      4320
     atgcaaacgt tccatggtgt tgtaaaaagc ttgtttgatg agtgaaacat cgctctttgt      4380
     ggcaacgtgc caccagcctt ggatgagtcc ctcccagttc acgctggctc gcatctttag      4440
     gtacttttgc acagtggcat ggaacttggt caagtcgtca atctcgaaac gatcatcaac      4500
     aaactgcggg ttgtacacct gttttcctgc tggcgtgacg atcacagggg tcttcttgtc      4560
     aacaatttca gatccgccaa agatgacttt ttgcttcgag gcactcgcat ttgcccagtt      4620
     ccaagccaac cacacaggca tctcggttgt cagcaagtcc atgaactgcc gcaattgatc      4680
     cgaaagaagc ttataatgac ctggagggtc aaaatactcc gcttcttcag gcattggtgt      4740
     catgtctaat tgatccagca gcatttgtgc ttccttccaa caaacccatg tggaacattc      4800
     atcagagggg tcaacccggg catcaaacac gtactttcca ggttgccgtc ttccggtacg      4860
     tccacgtcgc tgtacggctg aggcatgtgt tataggaact ctgaccaagc gcactttcgt      4920
     ccgcccatca acaactgggc gcacacacat tcgggtgtca atcaccgtgt ccactcctag      4980
     attggctccc atttcgctta tctcagtcga aatgaccacc tttgtctccg ggctagcggc      5040
     cttctccata ttcacatcaa atgtttcacg tgaaaggacc acggacccag ggatttcatt      5100
     ggacaacttt cgagcctgca cgatggtggg aacgaagaca atcgtctttg atcccgaatg      5160
     tgcgttgaca aagtttttgt caagatcctt tgtagctgtc ggcatgtcga cgatggggta      5220
     atttgaccct gcttgcggag ctttaccagg aggagttgcg ctcagataaa tcagagctgc      5280
     ccccttcgag tgcatgtgtt ccatgattcc acgtgcagca atggacatag ggtcaaggaa      5340
     atgacactca tccattatga tggtggaaaa gctaatcttg aggccgtgct gcaagacatg      5400
     gctcgtcaac gtggcatggc agacgactgt cacctgaaag gaccggcttt ttcccaaatg      5460
     ctttccaacg cgaactccat ggggtaggtt accgctcaac gcctgtagta cctcgttcat      5520
     gaccacccgc gtaggtgtta agatcagcaa tcgcttgttc tcattcacat gtcggatggc      5580
     ttcttcgagg atgaccttac gcgtctttcc ttttcctggg tgccaatcta tgaatgtccg      5640
     cgttcctcgg gtgtgaggtt ggtgatcatc aaccacctca tccttccgca cctgttcctc      5700
     agctttcatg tatgaaatga gggaattgta tctgctctca cggtcataga atccgtagcc      5760
     atacaacccc atcacttctc cctgagtgga gaaaaccgga gaaccagagg acccttcaag      5820
     gaagtcgtgg ccaatgaccc cgtattcttc tccttgcacg ttcaagccaa ggacatttgt      5880
     caaacagtgc gatacagtgt ggtccgcatt cacaatcttc acgatcgcct catcttctgt      5940
     gatcagaggg aactgccagt ccccaccgta tgttaccacg tccttgagtg cactaccgct      6000
     ggttggaccc accttttcac aggcccatga gattgcttct ccccgagtca cgtgatacaa      6060
     tgtgtggaac acattgttct ttgccactcc ggcacccacg tgatgcagtc cattccacga      6120
     tctgcgacat acagagtaga ccccgtcagg tagcgcgtga aaccgtgttc ccacggcgat      6180
     gtccttcacg tctggcatca acactgcaaa cccgtcatct gagcggaaac aattggccgc      6240
     catggctaga tccctagcca gagggcatga ggtcaccacc cataggacga gtccaatcgc      6300
     cacaccgcac acagggttca ctgtgatcat gacagcgacg aatcccaatg acaaaatgct      6360
     aaacttgaca tttgtttcat cgttgaaatc atccagcttc acccccgcgt cagtgaaccg      6420
     tccatactcc ccctgaaagt cccgatcaac cgagactctc tctaggccct ggggaacttc      6480
     tagtgctgat actctccgga gttccagatc tcctgaggtc agaagatccc ccaggaggat      6540
     ccacacgaaa ccggttaaga cgcaagctcc ggccaacact tccaagttga aacggtggaa      6600
     cacgtaggcg aggaccagcg tcaggagata taccgctagc tgagagatat gtattctccc      6660
     agagctccgc caaggagcgg gtgctttgcg ccaattcttt aagacaatca acatgtcctt      6720
     tgcaattcgc agtgggaagt tgcatgatga cgtgctgtcg cgaaggcccg gttcgaatgc      6780
     gtttgctgtt cttttcaata agacagtcgc catgcggatc ccaaacaata ctccgagagt      6840
     cagcagggcg tttgcccatg aaagagccaa cccactccca actaagacaa tttcccctag      6900
     aagcagggtt cttgccttgc agagaaaata tattgagatc aatggggcta tcaagtcgat      6960
     ggttctcatt agccacgaca tcccgcgaac ccaatatagg gacagggatg ccagcagcat      7020
     caccaacgac tgaatccggt aacaccaccg agtttgtctg atgagtgaac ctaaacacac      7080
     taggtgtcca ccagtggtgt gtagcgcaac ccagaatgaa accagcaagg attgtcccga      7140
     agcattcttt aataccgaga atccaatgac cggccaccag taccgcagat ggtacggcaa      7200
     gccagtgatg gaaaacagca gagaagcaca agcaactcgt gttatccacc catgtcgagt      7260
     gttctgagat attagatgaa gtgctatggc gagcagagcc aggcgggcga acgtgccgtc      7320
     ccctggctcc tgctgaaaat cctgtgccgc ttccgccccc attgtcttca tgattggagg      7380
     ggtcttcact ggcttggctt ctgattcagt cactttggtt ggaattggta tgggtctaac      7440
     ttcttcaggg tagtacaaca cgtcctccac caaaaggtgg aagggtggtg tcccacgtcc      7500
     caaacaagtt ttacaacacc attcccgtgt gtcctgctca tatatcggca ttgcttcgcc      7560
     tcgatcatca catgttggca tttctttcag agtggtcccg ggggcaaccc catagattaa      7620
     ctctatggga gccttattcc aagggaacgt ggtctgagtg tggtacccgg gcatgtgatt      7680
     cgcatgtgaa gcgggcgctc caaatctaac tggcatgaac agcgctcggt cttttgcatc      7740
     cgtagggttt atggtgtgtg tgacaggcca ctcacattca tggctttgcc ggacggacaa      7800
     cgcactcagt ctgtatgtcc cattttcctg caacacactg tccatccaca gaaacccatc      7860
     cgtgtgaata gtcctgttgt tctttatggc agctccagct agatatgttg gacatgcgtg      7920
     tgagatgtga gaagtgctcc tcaccagcac actggatcca tacatctttc gagtaaaccg      7980
     atagaacaca tactcgaacc caacggctct cccacaaacc gcagtgatat ttgaacctgt      8040
     ggtcataaca cggataacct tgtcttcagc actttcgtca gccggtctgg gattccacat      8100
     attccattgc agttttccaa gagctggctg cacgactgca ccttctattt caaaggtcgc      8160
     aaccaccgct gagtgcccat ccgccgttat tgtgacctgg ttcttacccc gcatgggaaa      8220
     aacttggcca taggatagtg agtcgttgta atatacttca gggtgagctt tcgagacagt      8280
     cgccgccaaa cgtcgagccg ctgaacactg tagtgtgtcc tcacaaagca gacagacctt      8340
     tggttgttct gccaacattt gtccgatata ggcttccagt agtttggtct ccaccacttc      8400
     gaccccatag gtccaggttt gtgatgagag gtcattccaa atgaaaactc cttccccaca      8460
     agagaacgtt ttccgtgaca tgtcgatgcc acaaccaacg tctgccctga cgtaggtgaa      8520
     gtatccaaag acagcaagca aaaggagaag cctcttgtca accagtaggg ctaggacaac      8580
     caaagctccc atcacctcga ggcgagagaa gtttggtccc actttgctcc acaagtctaa      8640
     gaagggtcct cccgatgctt ctattccgaa tttcctgtag ttgccaatgg cctgagctgt      8700
     ggttgcccag atcgttttga agtaactgct ccggcacgtg aatgggaact tttgtttccc      8760
     aaacattact gtgaaggttc cagttcggca ttcaacgtgc atgtgtcctt ttttgttcgt      8820
     ttcgggtatc acactagttg gatgtggtaa gacacatcca tcgcaatccc cggtcacaga      8880
     gcatgttttg tttgcagatc caagcaaacc aatttccaat cggccatcta gtccagtggg      8940
     gcccgctgtg aaggtaactt cgacgggcag gtcacaaggt ccgagattcg taaatgacag      9000
     gtctgttaag gagacttcgc aatacaagta gagcggatct ccaacaccag ccttgatcgg      9060
     tatcccggtc ttccattgga tgtggtcact gtatacagcg gccactttaa tctcgttcgc      9120
     ctcgacgtgt ccccacttca ctgagccgtc cacgttcctg taggttcctt caatctctcg      9180
     tattccaggc caagcagata tcgcgctgat gggaaacatt gctttatgct tcccattgct      9240
     cagcacatat tgttgagcca ggaatccggg gttgccaatc ctacatgaca cagacactct      9300
     cccgtgatgg gagaattttg atgacattgg agcttcagtg gtcatggtga cgttcagttc      9360
     ttcatgttgc agccgtaatg aaagagggat ccgcacattc tggcttgtca gctcggacac      9420
     ctctacacta tcgctgcatg tgacttcaac gcaagtagcc acactgccca gtccaaaaac      9480
     tggacatccc gtagcccacc cacgattgta agtggccgtc tggcaagctc gattgcgtgc      9540
     attcagcttc gatagatcca gattgcatcc caaagcacag cagtcctgtg agtaagtccc      9600
     gttgacttcg caatgcgaca tgagtctttc caccggtcgt ccttcgtcaa tctccacagc      9660
     catgtatgac atgtcgagca ccccaacatg agtggaaatg gacgagatct gacccggata      9720
     tagtcgagtc ttcaccacac cgtctcctct tggtagtatc aaaaaaggat ctgccagaga      9780
     ggcttgcacc acggtccaag gaagaagaac taggatcacg acgacccaag ttggccactt      9840
     cctgatcacg ctaagcaagc acagtgcagc cgtgatgatc aaccggttgt ttttcaagag      9900
     tccgttcata cgctcaacaa tactattgag ttcgtcattg aaggtgatgg tccatatgtt      9960
     ggtcacgtgg ccgtccggaa cgtctgctac gctccttttg acccggttcc gtgccgcgca     10020
     ccgtgtgtag ttcacgagga actggtcgta tttcccagca cagtcaacct cggcttcgtg     10080
     caaaagatct atctggggac acatcttctc cacatgcaca ccggtactgc aagagtcacc     10140
     cgggagcttc acagctccga agtccacatt ccagtcagcc ttccaaacgt gtttgccttt     10200
     gtccataact ccgttcatgg tcttggcaca gccaagagcc attaagaatc cgatgaaaaa     10260
     gcacgccaaa gcgtgcttgt tgcctcggga tctttggcga gtctccttgc ggactctgcg     10320
     ttccagttcc tgcatcctgc ggaatagacc attccacgca gcaacaactg caaccaacag     10380
     cttcagcaag gtctcgctca aatctccaga ggctatgttg agtgcccggc caaggagaga     10440
     ctccgtcttc cccttaactc caggctttcc gcctcctcct ccacgcatct tcattcgctt     10500
     gacttgcatc atcaatgctc tccaaaacag gtttcgaaag aaacggattt caaacaaacc     10560
     aaccaaaata atgtaacaca agtaaaataa ctcaatgaac acaggtaggt                10610
//
