# Supplementary material for: De novo profiling of RNA viruses in Anopheles malaria vector mosquitoes from forest ecological zones in Senegal and Cambodia
Source: BMC Genomics. 2019 Aug 20;20:664. doi: 10.1186/s12864-019-6034-1 (PMC6702732; doi:10.1186/s12864-019-6034-1)
Supplement: Supplementary file 7 — Classified Virus Sequences. Sequence assemblies and annotations for the final 115 novel virus contigs non-redundant contigs > 500 nucleotides, classified by sequence similarity to known viruses. In EMBL flat sequence file format. (ZIP 208 kb) [file 12864_2019_6034_MOESM7_ESM.zip › NuclCap1.9_Wuhan1virCamb.embl]

ID   XXX; XXX; linear ; XXX; XXX; XXX; XXX.
XX
AC   XXX;
XX
AC * _contig1
XX
PR   Project:PRJEB29993;
XX
DE   XXX
FH   Key             Location/Qualifiers
FH
FT   CDS             3..416
FT                   /locus_tag="NuclCap1.9_Wuhan1virCamb_CDS01"
FT                   /inference="ab initio prediction:Prodigal:2.6"
FT                   /product="hypothetical protein"
FT                   /codon_start=1
FT   CDS             1207..2232
FT                   /locus_tag="NuclCap1.9_Wuhan1virCamb_CDS02"
FT                   /inference="ab initio prediction:Prodigal:2.6"
FT                   /product="hypothetical protein"
FT                   /codon_start=1
SQ   Sequence 3081 BP; 881 A; 683 C; 739 G; 778 T; 0 other;
     ctgtatgttg ttcgcatgga gatgatctca gggacctgcg agacttcctc caccttcgca        60
     tgtctgacgt ggctgtgcca gaagacatcg ctgattatct atcaggtatc ggtgacgttt       120
     cagattttgc tggggtaccg tggactctac agttgggagt ggccttggac accactctcg       180
     taaatggtct ctccggacat tacggtaagg tagatgcgtt aacccacgca tactacgaga       240
     ccatcccttc tccgtttgtc gcgttatcct ggatcatcca tgattatgcg tactctgtgg       300
     caccacgatc ttcacctgtg ccagcggagt gggacctacc agcttccctg cgcccagatg       360
     ctggtgaaaa cgggacacga ggtgttccga ataggttctg ttggcagtgt atgtagcttg       420
     tagtgtagta gcttttgttg tgtcgccacg cagggtgcaa gaaccatcca ctagtggcca       480
     gcagggtggc acgtctagcg aaataatcct tgacgacgga ccaagtcctg atgacatcaa       540
     gtttcattta aacaatgctg tctcaaagtt tgctaggcta gactttaata cgtctaggga       600
     aatagtaaac tacacgacca ggatctttag gtgaggagtt gcttcagcca cccttgtgcc       660
     tacgaaaacg cctaactctt agtgacaaat tactgatgca tatcaaagaa gagcttggcg       720
     caaaaagctc aaataccaaa aacatgcaat aataaatcct gtcccctcac aaaaaaatca       780
     agacccgcac aaaaggtaat ataaacaata tagcaaatgt aacgcacaaa acgtgttgag       840
     ctgcgatcag gagacgcatg tcttgcttcg actctgttga ttagctattt tccccccctg       900
     gctgctttta tctaaaccgg taaccgttgg tctcaaaaga ggacttttgc acgatcacta       960
     aaaacataac gcgcatgtgc ttctgttttg tctagcttta taagaggagg tctataagaa      1020
     agtggatttt agatgtcgat tattgaagcg tttacacgat ttgtggcaag gcaagctata      1080
     ttgaaagcgg tgtgctaaca tccataggct ctgtcagaga gttatcagaa aggctgtcga      1140
     accactatag cggtgattat cagaaggtgt atcacagctt gttaaagaca attgaagttc      1200
     atctagatgg ctgcgaacac gaataccact gcccaggact tcaaggagaa gctcaacctt      1260
     actcctgctg aaatcacgga atatgagtcc actggaatgt gcccagagca catcaaggct      1320
     catgaaacag ggcaggagta ccaaattctt ggtatcacac ctgaggaggt cggaatccgt      1380
     catgctggag tccagttcaa cttccaggaa cttgaagcag agttccggaa agtggttgtc      1440
     gattatggtg agcccatcaa caagtcgact cgtagcttcg cgctagagtt tgcagtgaag      1500
     gtgatctatg agatcggccc agcatcacgt caggtgaaga agggggcaag cgacaagaag      1560
     tggaagttcc ggttttatgc tgtggaggga agcaagaggg tgttcactac ggtgtacatt      1620
     gcttcattta aaaccgtgga gccccctctt gcaaagccag tggtagataa aggagcactc      1680
     atgctcacaa tgaagcaggc cagcttactg gcacaatcta cttttgcaaa tgctattcgc      1740
     ctctgcattg tagatgaact ggcgttgatg acacctctat gcggagcaat attttcgaag      1800
     aacaacctcg atgagctctc agaaattatc catggggata ttgatgatgg aaagcgggca      1860
     gacaccttgg ttaccctgtc gcaaagttgc cagagtggtg gccattactt agaggaatct      1920
     aattgtgcag tggcagtggt tgcagcagtg tgtgccactc ggaacatgac tgagtccaag      1980
     gttcgtgacc agataatcac gaaaacatac aagcagtatg ttgctgctgg gaaaccattt      2040
     gacgctaaca tgtacgagaa cctctgcaag tatgctactg gaggagtgcc tgcagaacac      2100
     tctgccaagc ggcttgttga ccgctatgaa gcagtacagc ggaacatccc tgcattccag      2160
     gccatacgtg cagcacagca gtctgcaatc agaactgttg agggcaactt ggatacatcc      2220
     atgttatctt agcaagagtc tgaaaaaaaa accagatcta ggtccgtcgg tcataagtag      2280
     agtgccatct tttgttgtgt cgccacgcag ggtgcaagaa ccatccacta gtggccagca      2340
     gggtggcacg tctagcgaaa taatccttga cgacggacca agtcctgatg acatcaagtt      2400
     tcatttaaac aatgctgtct caaagtttgc taggctagac tttaatacgt ctagggaaat      2460
     agtaaactac acgaccagga tctttaggtg aggagttgct tcagccaccc ttgtgcctac      2520
     gaaaacgcct aactcttagt gacaaattac tgatgcatat caaagaagag cttggcgcaa      2580
     aaagctcaaa taccaaaaac atgcaataat aaatcctgtc ccctcacaaa aaaatcaaga      2640
     cccgcacaaa aggtaatata aacaatatag caaatgtaac gcacaaaacg tgttgagctg      2700
     cgatcaggag acgcatgtct tgcttcgact ctgttgatta gctattttcc ccccctggct      2760
     gcttttatct aaaccggtaa ccgttggtct caaaagagga cttttgcacg atcactaaaa      2820
     acataacgcg catgtgcttc tgttttgtct agctttataa gaggaggtct ataagaaagt      2880
     ggattttaga tgtcgattat tgaagcgttt acacgatttg tggcaaggca agctatattg      2940
     aaagcggtgt gctaacatcc ataggctctg tcagagagtt atcagaaagg ctgtcgaacc      3000
     actatagcgg tgattatcag aaggtgtatc acagcttgtt aaagacaatt gaagttcatc      3060
     tagatggctg cgaacacgaa t                                                3081
//
