# Supplementary material for: De novo profiling of RNA viruses in Anopheles malaria vector mosquitoes from forest ecological zones in Senegal and Cambodia
Source: BMC Genomics. 2019 Aug 20;20:664. doi: 10.1186/s12864-019-6034-1 (PMC6702732; doi:10.1186/s12864-019-6034-1)
Supplement: Supplementary file 7 — Classified Virus Sequences. Sequence assemblies and annotations for the final 115 novel virus contigs non-redundant contigs > 500 nucleotides, classified by sequence similarity to known viruses. In EMBL flat sequence file format. (ZIP 208 kb) [file 12864_2019_6034_MOESM7_ESM.zip › ORF2_XinchengVirDak.embl]

ID   XXX; XXX; linear ; XXX; XXX; XXX; XXX.
XX
AC   XXX;
XX
AC * _contig1
XX
PR   Project:PRJEB29993;
XX
DE   XXX
FH   Key             Location/Qualifiers
FH
FT   CDS             1..678
FT                   /locus_tag="ORF2_XinchengVirDak_CDS01"
FT                   /inference="ab initio prediction:Prodigal:2.6"
FT                   /product="hypothetical protein"
FT                   /codon_start=1
SQ   Sequence 1726 BP; 522 A; 361 C; 337 G; 506 T; 0 other;
     gaggctcttg atcaaaaacg cagtcaaact acaagccaac accaagacga ggagcctaag        60
     ccacagagga agacgagcat taccaaggga ccacctggat gcaaaaattg cttattaaca       120
     gcaatagata acggacacaa gatagatata caactagctc ggattgagga gaggatggtt       180
     gagttatccc acagaagtcg gcctggaacc ttgatggact tgttaacatc tcatagattt       240
     gctaaactca tcctccagtt gaatgttgat atagaaaatg acgatgatct tgaatatgca       300
     gttaacacta tcgcagcaga ggcaattgtt agatctggca actaccaacc tgaaaatgca       360
     ataggtagac ttgacatctc aggagaagag atagttgaca gagtaatttc aggactgaca       420
     cacaaggcaa accttgacaa caatatagag acaatcatgg agatgcagaa aaagataata       480
     gaccaaatga tgtctaatgc gcccccatcc ttcggatcca tgaatatttc ttctacagtc       540
     cttgagatga agaaggatcc agtcccgtct agctctcaaa ataaggttac tattcctgat       600
     gatacttgca aagatggaaa agacccaaac aaggtggtta agttctcttc agctctgttc       660
     agagagagtt ttaagtaaca caacggcatt ggtacaacta tcttcgatag aaaatatcaa       720
     ctcaacttaa actggcacta atttggactt tcgcactcct ccacaacctt tctggtttat       780
     ctctagactc aggtacattt cagtttagca tcattaacgc gcatgacaac tataattgat       840
     cacgtgattc ttgcccgagc gtactgtacc caatggcttg ttacgatagt agtttccata       900
     gtataatgtt ggttcgaatt tactgcaaca cacaaatcga caaagttgaa tttcctgacg       960
     ctaatagtta caatataagg aaaggaaagt tgctgatttt gaaaatttct gatgatttcg      1020
     acacttcact gttcacagac gtcttcagtt ctttcgctat tgataccatt tcattgtttt      1080
     aggtatcacg tttttcgaat tcgatgacat cgaataagca ggcgttataa gtaattggtg      1140
     ttttctactc atccgattgt acgttgctct tggaagattg gttaggatcg aataaccaca      1200
     cggtcgaagc atcttatctc ttgtttgttt ggcattcgat ggtactaatc aatgcttgtt      1260
     tggtttagct cttttacctt aattcatcag tttcttcttc ttcctctcca attgtgagta      1320
     tttgctccag tacgcctatt gaatttagct tcctggacat tcgcaaggta tcctggagat      1380
     gtaggcctct gatggggtaa tggctggcaa ctaatgatat atgtacccaa ttcatcagct      1440
     agagaggcgc acttttgcgg caaatagtcg gggaaactta aaccaaacgc gtaatcgggc      1500
     gccataacct tatttgtttc gcgttcgtgt tgttaacgaa ctccattact acaaatttaa      1560
     cacatatcac atactttaga gcagcataaa aattccaaga ttacgccgct taaaggagga      1620
     cttgtaactt ggtttctaat ctgaaccttt tctgatcaac ttgcgcactc tattattctg      1680
     tttctcagta tgcacggttc caccaagtca accttctgcg acgaac                     1726
//
