# Supplementary material for: De novo profiling of RNA viruses in Anopheles malaria vector mosquitoes from forest ecological zones in Senegal and Cambodia
Source: BMC Genomics. 2019 Aug 20;20:664. doi: 10.1186/s12864-019-6034-1 (PMC6702732; doi:10.1186/s12864-019-6034-1)
Supplement: Supplementary file 7 — Classified Virus Sequences. Sequence assemblies and annotations for the final 115 novel virus contigs non-redundant contigs > 500 nucleotides, classified by sequence similarity to known viruses. In EMBL flat sequence file format. (ZIP 208 kb) [file 12864_2019_6034_MOESM7_ESM.zip › LP1.1_CulexRhabdovCamb.embl]

ID   XXX; XXX; linear ; XXX; XXX; XXX; XXX.
XX
AC   XXX;
XX
AC * _contig1
XX
PR   Project:PRJEB29993;
XX
DE   XXX
FH   Key             Location/Qualifiers
FH
FT   CDS             190..450
FT                   /locus_tag="LP1.1_CulexRhabdovCamb_CDS01"
FT                   /inference="ab initio prediction:Prodigal:2.6,similar to
FT                   AA sequence:UniProtKB:A0A0B5KRR3"
FT                   /product="RNA-dependent RNA polymerase fragment"
FT                   /gene="L_19"
FT                   /codon_start=1
FT   CDS             474..755
FT                   /locus_tag="LP1.1_CulexRhabdovCamb_CDS02"
FT                   /inference="ab initio prediction:Prodigal:2.6,similar to
FT                   AA sequence:UniProtKB:A0A068Q6K8"
FT                   /product="Large protein fragment"
FT                   /gene="L_20"
FT                   /codon_start=1
SQ   Sequence 755 BP; 247 A; 113 C; 176 G; 219 T; 0 other;
     ggagattatt tagaacatgg agaaaaaggt gaatagactg tttatcgtag acctcacatg        60
     cggtacatgt ctaataatga ttataacttg aactctcctt tgacgaaaca tgggatagat       120
     gccttcaagt cactgtattc tacaggagac tgtctaccga tctttaaaag gacgggttgg       180
     aaagaggtaa tggatgtgtt tagatctgaa ggaatcccga aagagaattt gaagggctct       240
     gaaaccttcc ataagtgggt tgtaggactg tcagataaga aatacgacac atctcaaata       300
     gataagatga tgaaggagac tgacaatgat gcttcagaaa cgtttgagat accgaaagcg       360
     tttttcaaac attggctaga catcgacatc agatttaaga atagacggga tatcagatca       420
     gacaccaaga aatatgggtc aatcttttga tcttctatta tttgatactt tgtatgaact       480
     gtgtggcaga tgaggagatg gaaaacctcg ttggactgat agggtgcagg ggaaagaaaa       540
     ttggtgagga aaattatctc tttgtctggg atcaattaga tcttgggagg atcatttgtt       600
     gtggagaatt ttgctggttc caacatcaat ctcagttaat ggacaggatg tgtttgatga       660
     taaaagacac ttatggaggt agatttcaaa ctctccttca tattcagtat aaacaatatc       720
     cagattatga tcaacttcac tttgatcgaa ttgcc                                  755
//
