# Supplementary material for: De novo profiling of RNA viruses in Anopheles malaria vector mosquitoes from forest ecological zones in Senegal and Cambodia
Source: BMC Genomics. 2019 Aug 20;20:664. doi: 10.1186/s12864-019-6034-1 (PMC6702732; doi:10.1186/s12864-019-6034-1)
Supplement: Supplementary file 7 — Classified Virus Sequences. Sequence assemblies and annotations for the final 115 novel virus contigs non-redundant contigs > 500 nucleotides, classified by sequence similarity to known viruses. In EMBL flat sequence file format. (ZIP 208 kb) [file 12864_2019_6034_MOESM7_ESM.zip › ORF1.3_Wuhan9virCamb.embl]

ID   XXX; XXX; linear ; XXX; XXX; XXX; XXX.
XX
AC   XXX;
XX
AC * _contig1
XX
PR   Project:PRJEB29993;
XX
DE   XXX
FH   Key             Location/Qualifiers
FH
FT   CDS             2..1081
FT                   /locus_tag="ORF1.3_Wuhan9virCamb_CDS01"
FT                   /inference="ab initio prediction:Prodigal:2.6,similar to
FT                   AA sequence:UniProtKB:A0A0B5KRF8"
FT                   /product="Nucleocapsid"
FT                   /gene="N_3"
FT                   /codon_start=1
SQ   Sequence 1202 BP; 415 A; 210 C; 232 G; 345 T; 0 other;
     tgtacattgg tatagtggag gattaacaaa acctgagaat ttgatgaata tcatattatc        60
     aatgctcagt tatgcaaaaa cctccgaata ttggatgaat cagagcttgt acaatgaaga       120
     tactctgata gttcatgctg acatcccgat gaacaatgat ctgaaatctt gggaattcgt       180
     ggagggtaca atgggaacaa gcatggctcg agccacactg gatcaactga aagttgattc       240
     cttagtgatg acaaccaggg agtgctttaa ttggagagac acgatattac agtatttgca       300
     agaacaaaac actgaagcgg ataaactgcg tacggactat acaatctgct atctctcgta       360
     tttagcatta aatttgatga gattagctac aaaagattta tggtctacat ctattcacat       420
     catcaagacc acagatgaaa gaattcgtaa cttttttaac aactctaagg atcaagatgc       480
     tctacctgat ttctccatca tggttcatcc acctccagct taccagagtt tgctcttctt       540
     ccagacaaca ttcaacaaaa acagctcttt attcaagaag atcatgtggg ggattgttta       600
     ttctttcacg tacggagagg attctttctt caagagaata tttaaagcat cttgtgttct       660
     ttcgttaagt tacacaggac tttccacatt gaattggttc catagagcta tggcatacca       720
     aaagatgaac ttccaaacca tgaccaaata tacctttaca gaaaggacag agaaatttta       780
     ctcggatata cacaactttt ataaaaaaca agaaggatcc ggaacacaag gtaagacttg       840
     gatatttgca agactatttg atgatgagta tttgtcagag tggtctgttt ccaattaccc       900
     gtatgaaaca gctttatggg taagtctcat tgataatcaa gaggaatctg atcatccgat       960
     atggaatgcc atgcatttga acccgatctc agaaagtttg agatctcaag ctcgagaata      1020
     tggaatggca tttaaagaaa ctattacatc tctaaaagat tctcatgttt atacgaaata      1080
     atcagggtta gtgatggagg ctatgaagag aaatcgtaaa aacatcaaga agttttttga      1140
     tgaaagagaa aataagtcag aagactctca ttggatgaac tacaaaagat ctgatagagc      1200
     at                                                                     1202
//
