# Supplementary material for: De novo profiling of RNA viruses in Anopheles malaria vector mosquitoes from forest ecological zones in Senegal and Cambodia
Source: BMC Genomics. 2019 Aug 20;20:664. doi: 10.1186/s12864-019-6034-1 (PMC6702732; doi:10.1186/s12864-019-6034-1)
Supplement: Supplementary file 7 — Classified Virus Sequences. Sequence assemblies and annotations for the final 115 novel virus contigs non-redundant contigs > 500 nucleotides, classified by sequence similarity to known viruses. In EMBL flat sequence file format. (ZIP 208 kb) [file 12864_2019_6034_MOESM7_ESM.zip › NuclCap1.2_Wuhan1virCamb.embl]

ID   XXX; XXX; linear ; XXX; XXX; XXX; XXX.
XX
AC   XXX;
XX
AC * _contig1
XX
PR   Project:PRJEB29993;
XX
DE   XXX
FH   Key             Location/Qualifiers
FH
FT   CDS             1..735
FT                   /locus_tag="NuclCap1.2_Wuhan1virCamb_CDS01"
FT                   /inference="ab initio prediction:Prodigal:2.6"
FT                   /product="hypothetical protein"
FT                   /codon_start=1
SQ   Sequence 735 BP; 204 A; 147 C; 179 G; 205 T; 0 other;
     tgctggaatc caattcaact tccggagctg gagactgagt tcatgaaggt agttgttgac        60
     tacggtagtg ttgttaataa agcaacaaga agctatgcac ttgagtttgc tgtcaagatc       120
     atctatgaag ttgggcctgc atctgcgtcg aacatgaata ccactgctca agagttcaag       180
     gagaagctgg aactcactcc tgctgagata actgagtttg agtcatctgg catgtgtccc       240
     gagcatatca aggctcatga gactggacaa gagtaccaca ttctaggcat aacgccagaa       300
     gcaattggac ttcgtcatgc tggaatccaa ttcaacttcc aggagctgga gactgagttc       360
     atgaaggtag ttgttgacta cggtagtgtt gttaataaag caacaagaag ctatgcactt       420
     gagtttgctg tcaaggtcat ctatgaagtt gggcctgcat ctcgtcaatt caagcgtgga       480
     tctacggata agaagtggaa attccgcttt tgtggattca aagatggtaa aaagacgttt       540
     accacagtgt acattgcttc attcaagaca gtggaacctc ctctagctaa gcctgttgtt       600
     gacaagggca ctttgatgct aactatgaag caggctagtc ttctggcaca atcaacattt       660
     gcaggggcaa ttcgactgtg ccttattgat gatctggttt tgatgacacc tctatgtgga       720
     gccattttct ccaaa                                                        735
//
