# Supplementary material for: De novo profiling of RNA viruses in Anopheles malaria vector mosquitoes from forest ecological zones in Senegal and Cambodia
Source: BMC Genomics. 2019 Aug 20;20:664. doi: 10.1186/s12864-019-6034-1 (PMC6702732; doi:10.1186/s12864-019-6034-1)
Supplement: Supplementary file 7 — Classified Virus Sequences. Sequence assemblies and annotations for the final 115 novel virus contigs non-redundant contigs > 500 nucleotides, classified by sequence similarity to known viruses. In EMBL flat sequence file format. (ZIP 208 kb) [file 12864_2019_6034_MOESM7_ESM.zip › NuclCap1.11_Wuhan1virCamb.embl]

ID   XXX; XXX; linear ; XXX; XXX; XXX; XXX.
XX
AC   XXX;
XX
AC * _contig1
XX
PR   Project:PRJEB29993;
XX
DE   XXX
FH   Key             Location/Qualifiers
FH
FT   CDS             complement(231..719)
FT                   /locus_tag="NuclCap1.11_Wuhan1virCamb_CDS01"
FT                   /inference="ab initio prediction:Prodigal:2.6"
FT                   /product="hypothetical protein"
FT                   /codon_start=1
FT   CDS             complement(722..1765)
FT                   /locus_tag="NuclCap1.11_Wuhan1virCamb_CDS02"
FT                   /inference="ab initio prediction:Prodigal:2.6"
FT                   /product="hypothetical protein"
FT                   /codon_start=1
SQ   Sequence 1791 BP; 523 A; 411 C; 347 G; 510 T; 0 other;
     gctgaggcaa cccttacaaa ctaaattaca ttctacattc attaaaacta ccaagtaata        60
     aacaagatta aaattgtttg aaagaggagg tcaataaaga aattgataag gttaaggtga       120
     tatattaaag ttgaaaagtc atataggttt gaatataatt gaagttaaaa catgcattga       180
     aaggaaagaa tacaaaaaaa cacataatta cataaattta caaaagcaaa tcatctcttc       240
     ttaggagttg agtccagata gtctctaaga aatcttaaat ctccatctag gactaaattc       300
     cgccgttgaa aatcagtgcc atacatcttc agagttgcta gagatgtcaa gaagcagtag       360
     actatcttag gacgtccagg gcctatttct tccacaatct tctggtaaac ctttttggtc       420
     ctacaaatgc acctgtttac cttatgcttg tgatacatta ggcgttcaag atcttcatgc       480
     ctagacacaa ggaaggttat ggcatcgctg actgatctat aattgacatc actcaagcca       540
     acgatggtcc ctatgataat atcctctgaa ccttcatcta ggagcccacc atcagactct       600
     ctcctagcaa ccttagttgt tgatgagtcg tcagtatgtg atgcatccag tccactcggt       660
     agtgaaccag aatcgtaact cacatgacgt tcctcatcgt ctgttttagg tgagctcaaa       720
     tctagttttt tggctcatac aagccagagc gtccagcaaa aggtgtgact ggagcttgaa       780
     taggttggac aacattgtca ggcactgtgc ttatgccaga tgtttgcact gcacgcaatg       840
     cctgatatgc ggggatgctc ctttggacag attcatatct atccacaagg cgctttgcag       900
     aatgctcagc aggcacgcca cctgtggcaa acttacacag actttcatat aactctgcat       960
     caaagggctt tcctgcagcg acatattgtt tatatgtctt tgttataatc tggtcacgaa      1020
     ctttagagtc cgtcatgttc cgtgttgcac acactgcagc taccacagca actgcgcata      1080
     ccgaatcacg gagataatgt cctccgctct ggcaactctg tgacaacgtc actagagttg      1140
     gaccacgctt gtcaccgtca actgtggggt gaatcaattc gctcaactcc aacaagttgt      1200
     tcttcgaaaa gattgcccca cagagtggag tcatcaggat caaattgtcc ggaatgcata      1260
     gcttgattgc ctcagagaaa gttgtctggg caagtagact tgcttgcttc attgtcaaaa      1320
     gcaaggtgtt ctgggaaacc acaggctttg caagcggtgg tgaggcgttt ttaaaagatg      1380
     caatgtatac tgtcgtaaac actgcattct cgccttcata ctttacaaaa cgaaatttcc      1440
     atttcttatc agtattcccc ttcttgactt gccgtgatgc tggacctact tcatagatca      1500
     ctttcacagc aaactccaat gcaaagctct ttgtggttct attgactctg tcaccatagt      1560
     caacaacaac cttcttgaac tctgcctcca ggtcttcaaa atcaaactgg acacctgcat      1620
     gacgagtccc tacttcttca gcagttatac ccaagataaa gtattcctgc ccactctcat      1680
     gaccacgtat ctggtcgata gtgattcctg aagcattaag ctcagaaatc ttttcagcag      1740
     ccagatcatg tcccttgagg aacacttctg cagtagtatt gatgttcgac a               1791
//
