# Supplementary material for: De novo profiling of RNA viruses in Anopheles malaria vector mosquitoes from forest ecological zones in Senegal and Cambodia
Source: BMC Genomics. 2019 Aug 20;20:664. doi: 10.1186/s12864-019-6034-1 (PMC6702732; doi:10.1186/s12864-019-6034-1)
Supplement: Supplementary file 7 — Classified Virus Sequences. Sequence assemblies and annotations for the final 115 novel virus contigs non-redundant contigs > 500 nucleotides, classified by sequence similarity to known viruses. In EMBL flat sequence file format. (ZIP 208 kb) [file 12864_2019_6034_MOESM7_ESM.zip › RdRP_OmonoVirDak.embl]

ID   XXX; XXX; linear ; XXX; XXX; XXX; XXX.
XX
AC   XXX;
XX
AC * _contig1
XX
PR   Project:PRJEB29993;
XX
DE   XXX
FH   Key             Location/Qualifiers
FH
FT   CDS             complement(2..613)
FT                   /locus_tag="RdRP_OmonoVirDak_CDS01"
FT                   /inference="ab initio prediction:Prodigal:2.6,similar to
FT                   AA sequence:UniProtKB:E1CI70"
FT                   /product="RNA-dependent RNA polymerase"
FT                   /codon_start=1
SQ   Sequence 613 BP; 143 A; 151 C; 157 G; 162 T; 0 other;
     gggctgggtt ccaaggcttt ctttgtgtaa tggaagggat agttctgcca acatatcccc        60
     gggcacggtc cgtcatttca atacgaagaa attcagtacg ccccttgaaa atgccaaact       120
     tggagtcatt gcctatgccg ccgacggctt catagcctat tcgggtcgac aaaacgcgga       180
     ggtaagaggc atcgataatc tttgtgtcat ctccgcggat ctccatagtg gccttactgg       240
     tacgggattc tccatttata gcgtcaatgc tgtccatcgc ccaggtgccg acaaccaaat       300
     tgaaggcatt attaaagtag gtggttgagc gtaatcctga cattacccct ccagtcactc       360
     gatggatctg cgttggcccg taacccgcag gggtttcgag cgtgctgttg tcatagctgg       420
     ccagtacgcg gtctgaaatc agatcaaagt atggccgctc agctaagggg actgatcctc       480
     gagcgacggt gtggtaaaag cgctccatta ttttcacttc atccaggcgt ggttggtggt       540
     caaaattctt ataatcaaag ggcagtgacc agctcccttg ttcattcagt aatttccatg       600
     acttataggc gcg                                                          613
//
