# Supplementary material for: De novo profiling of RNA viruses in Anopheles malaria vector mosquitoes from forest ecological zones in Senegal and Cambodia
Source: BMC Genomics. 2019 Aug 20;20:664. doi: 10.1186/s12864-019-6034-1 (PMC6702732; doi:10.1186/s12864-019-6034-1)
Supplement: Supplementary file 7 — Classified Virus Sequences. Sequence assemblies and annotations for the final 115 novel virus contigs non-redundant contigs > 500 nucleotides, classified by sequence similarity to known viruses. In EMBL flat sequence file format. (ZIP 208 kb) [file 12864_2019_6034_MOESM7_ESM.zip › GP1.1_XinchengVirCamb.embl]

ID   XXX; XXX; linear ; XXX; XXX; XXX; XXX.
XX
AC   XXX;
XX
AC * _contig1
XX
PR   Project:PRJEB29993;
XX
DE   XXX
FH   Key             Location/Qualifiers
FH
FT   CDS             2..388
FT                   /locus_tag="GP1.1_XinchengVirCamb_CDS01"
FT                   /inference="ab initio prediction:Prodigal:2.6,similar to
FT                   AA sequence:UniProtKB:A0A0B5KRV1"
FT                   /product="Glycoprotein"
FT                   /gene="G_16"
FT                   /codon_start=1
SQ   Sequence 509 BP; 152 A; 105 C; 120 G; 132 T; 0 other;
     agcggtagga acacctgtcg actgcttacc agatatgatg cccaagttca aggtagggtc        60
     atcttggtat cacatctctc cacatggcct tatgcgatct cccgacccac agaccatagt       120
     cccagacaca ttcgattacc aatttgtgga attaaaaggc ataactcaag ggggccttta       180
     tagttctgcg ataatcgaaa agtaccagaa agcaattgtc tcccctatga tgagtgaggt       240
     cataacctct cgtgtggtat cttcagttga gggcgctggt gttatgcccg aagggtactc       300
     gatatctaat gcttttggag agaaagattt ttcattaata gggagcaaaa ttggtgactt       360
     ctggtcacgt ctatctcagg aaatgtaaaa ctaaggaacg aaattgtact ataaataaag       420
     ggccaaaact gatcaaagga gagctcagta taacagaaac catggcttgg tttgaacgag       480
     tcccgtgtct caggatagcg gaagctatg                                         509
//
