# Supplementary material for: De novo profiling of RNA viruses in Anopheles malaria vector mosquitoes from forest ecological zones in Senegal and Cambodia
Source: BMC Genomics. 2019 Aug 20;20:664. doi: 10.1186/s12864-019-6034-1 (PMC6702732; doi:10.1186/s12864-019-6034-1)
Supplement: Supplementary file 7 — Classified Virus Sequences. Sequence assemblies and annotations for the final 115 novel virus contigs non-redundant contigs > 500 nucleotides, classified by sequence similarity to known viruses. In EMBL flat sequence file format. (ZIP 208 kb) [file 12864_2019_6034_MOESM7_ESM.zip › RdRP1.4_XinchengVirCamb.embl]

ID   XXX; XXX; linear ; XXX; XXX; XXX; XXX.
XX
AC   XXX;
XX
AC * _contig1
XX
PR   Project:PRJEB29993;
XX
DE   XXX
FH   Key             Location/Qualifiers
FH
FT   CDS             552..824
FT                   /locus_tag="RdRP1.4_XinchengVirCamb_CDS02"
FT                   /inference="ab initio prediction:Prodigal:2.6,similar to
FT                   AA sequence:UniProtKB:A0A0B5KTS7"
FT                   /product="Large structural protein"
FT                   /gene="L_7"
FT                   /codon_start=1
FT   CDS             908..1063
FT                   /locus_tag="RdRP1.4_XinchengVirCamb_CDS03"
FT                   /inference="ab initio prediction:Prodigal:2.6,similar to
FT                   AA sequence:UniProtKB:A0A0B5KTS7"
FT                   /product="Large structural protein"
FT                   /gene="L_8"
FT                   /codon_start=1
SQ   Sequence 1065 BP; 371 A; 213 C; 202 G; 279 T; 0 other;
     aaaagacaca tgcacattta cagagagctg ttgctcttcc cttctgattt tggaggtttg        60
     cccttatcca acaacacttc gcatgctata cgaggcaatg atgacaatgt taccacatga       120
     ttggggattc ttcaaggttg caagcatttt tatccccagt tttataagac tttgcaaaga       180
     atttgccaaa taatgcccga tttgcaacct ctgacatcaa aagataggca aagactctat       240
     aaggatccat acagtctcaa cattcaatcg atgccatccg cagataaact gattaaagag       300
     tgcacgctac aatttctcca gagtcctgag gtaaccaacc ctatcataat caagttatca       360
     atagagtgac tttgcaaaat cttatgacaa gatcattacc attttagatt cgattaaccc       420
     ttgttatgta cagctggcta acaacatcct aaaggtttct aacgcaggga tcgggaaaag       480
     gttgcaaaac aagctaacag catcaaaaac aattaagaaa gccactagaa tgttctacaa       540
     catctacaac attgattgac ctaataagac agaaaaatga gcagttaatt gaggaaacaa       600
     ggagaaggat gaatagagat aattcctcca tcaataaaag gtatttaaac ggtggatgtc       660
     cctatactga ggccaaggaa gtcagagaaa aaagctggga aaagacattt atcgagctca       720
     ctaagccacc gcattggcac caggcacttt tgattaatta tgacagttac ggctggacaa       780
     aaatcaagat ctattgttat ccaactatcc ccgagtttgg ttgagagacc cactagttat       840
     caccggtctt ttggccctta caaaccttat gttggaagca acattaagaa aaagataaag       900
     aagcctaatg atggataaca tcattgcgga gaaagttgaa gttattggca caggtttcga       960
     tatctcaaat aaagcgaact ttgcgcagat agtctcaggg aatatgtttc atagaatgtc      1020
     aacttctatt gagcacagca atgcaatggt caatggatta ctcac                      1065
//
