# Supplementary material for: De novo profiling of RNA viruses in Anopheles malaria vector mosquitoes from forest ecological zones in Senegal and Cambodia
Source: BMC Genomics. 2019 Aug 20;20:664. doi: 10.1186/s12864-019-6034-1 (PMC6702732; doi:10.1186/s12864-019-6034-1)
Supplement: Supplementary file 7 — Classified Virus Sequences. Sequence assemblies and annotations for the final 115 novel virus contigs non-redundant contigs > 500 nucleotides, classified by sequence similarity to known viruses. In EMBL flat sequence file format. (ZIP 208 kb) [file 12864_2019_6034_MOESM7_ESM.zip › GP1.6_Wuhan1virCamb.embl]

ID   XXX; XXX; linear ; XXX; XXX; XXX; XXX.
XX
AC   XXX;
XX
AC * _contig1
XX
PR   Project:PRJEB29993;
XX
DE   XXX
FH   Key             Location/Qualifiers
FH
FT   CDS             16..2055
FT                   /locus_tag="GP1.6_Wuhan1virCamb_CDS01"
FT                   /inference="ab initio prediction:Prodigal:2.6,similar to
FT                   AA sequence:UniProtKB:A0A0B5KS44"
FT                   /product="Glycoprotein"
FT                   /gene="G_1"
FT                   /codon_start=1
SQ   Sequence 2205 BP; 741 A; 338 C; 452 G; 674 T; 0 other;
     agcacgcaga ggacaatgaa aatgcttatc tataagcaaa taatactgct atttctatca        60
     accttgcgac tggatgaagt cgaaggaaga attagcattg atgcaggtgc tttgatagta       120
     gatgagaaag gtaattgcac tatagagaac aatggaaacc gatttactac atttggcaat       180
     caggtactgg atggtccatt ctatggccta gtaacctatg agtgtggcat agattcagga       240
     tggttggtat ctaaactgga gtgctcaaat tgtggattat tttgtactag aaatgaattg       300
     ataaccggat gcgagagcag tgtattgact tttgtagcag gttgcatgat aggcctcatc       360
     atgagcttta ctgttttcct tattgttcgc aacaggattg ataagtttgc tcaaacatta       420
     atctcatgga ttagctataa aatcctaaga cgtaatgata agaaagaaga aaagaaagtt       480
     aaggaccttc gaacacgtac taacatggaa gtatcaccca tttacaaaga ctcattttca       540
     ctcaatatga agcatcatga aaagctaatg gcaaagcgtg aagcaggcat ttcaaacatg       600
     gccatcaatc ctattgcaat agttgtaatg ttctttgttt gtgcagttat tggatgtgac       660
     aacactttat atatacgatc ggacgggaaa gtgtgtgact ctatgggttg cattgaaact       720
     tcaatgtatg aattgcctct aatgaccggt tcagttgtgt gcttcagaga tgtagctgga       780
     gaattgttga aattcaaaat cagcaaggct tctatcaaga ccaggtatag tctcatatat       840
     tacactagtg attatgaact acggaccaag acccattcta gatgcaaggg tgcaggggaa       900
     tgctggaata aaggttgttt gttttcaagt gagcacaatg tattaaggaa tgtgaataac       960
     atgacaataa caggttatgg atgtggcact aacactttgg ggtgtgacac ttggtgtgca      1020
     atgagaacat cttgcacttg gtggaagtgg gggatagagc tcatcggtga atatgcaaat      1080
     gtgtatgaga aaacgtctga aatttgggaa gtgagtttgt tagtcactta tcgtaatgtt      1140
     agtcgaacat acaatttgaa tgtaaacaat ccaagagtca atctagaaga gataatgagt      1200
     gatatgccca tatacataac tggtttcacg tctgaagttc ttcacacacc taatggctta      1260
     attctgcata aaggcaaagg atatgaagca aaagtgtctt ccatgaatat gcctgagctg      1320
     gatatactgg gagattatca aattagtatt gacaagaaaa ctgagattta caacacacat      1380
     gccattaagt gtgatacaga atcttgttca gcacaatgca gcatgccaga atctaaatat      1440
     aggagattca aaaggatggt ggatcgtttg gaaccaattg atgtcaaact gataggggat      1500
     gagtacatac ttgaaactga gagaattgtg aattctgtca taagcatgtt gataggcaat      1560
     gttgatataa gaaatttgca agttgagaaa gctaagtgtt tgattgagtc aataggcact      1620
     ttttcatgta ttggctgtgt ttatgaacca tatgccatat ttcagtcata taacataaag      1680
     tccgaaggaa ttatcccatt tgaatcaaat tgcacctttg acaaaaacta cttgtcatgc      1740
     tcaccacagc catataaatt gaaacttaat gcccatagcc cctcgtgcca tatttatata      1800
     cctagtttca atcaaactat caatgttaat ttcgagtttc aattcaaagg aacattggat      1860
     ccaactaaat caatatatgg cagagaaact gaggtacaag ctatcactag tgttataact      1920
     aatcagaatt ttataactgg attgatgtcc accctgagta tgttcggttt cataagtatt      1980
     tcaataagtc tattccttag acttgtgaaa atatatgaag ttaaaagaat gactaaggaa      2040
     atagatcaca aataacattt cacaatctat aattttataa atttataatt gacataataa      2100
     cattttacgt aatgattttc tatatttaca aatattgctt ttattcaatt actggtgtaa      2160
     gttaatgtta attttagata agtttaggtt aagttggtcc tcagc                      2205
//
