# Supplementary material for: De novo profiling of RNA viruses in Anopheles malaria vector mosquitoes from forest ecological zones in Senegal and Cambodia
Source: BMC Genomics. 2019 Aug 20;20:664. doi: 10.1186/s12864-019-6034-1 (PMC6702732; doi:10.1186/s12864-019-6034-1)
Supplement: Supplementary file 7 — Classified Virus Sequences. Sequence assemblies and annotations for the final 115 novel virus contigs non-redundant contigs > 500 nucleotides, classified by sequence similarity to known viruses. In EMBL flat sequence file format. (ZIP 208 kb) [file 12864_2019_6034_MOESM7_ESM.zip › RdRP1.5_Wuhan1virCamb.embl]

ID   XXX; XXX; linear ; XXX; XXX; XXX; XXX.
XX
AC   XXX;
XX
AC * _contig1
XX
PR   Project:PRJEB29993;
XX
DE   XXX
FH   Key             Location/Qualifiers
FH
FT   CDS             1..516
FT                   /locus_tag="RdRP1.5_Wuhan1virCamb_CDS01"
FT                   /inference="ab initio prediction:Prodigal:2.6,similar to
FT                   AA sequence:UniProtKB:A0A0B5KTW8"
FT                   /product="RNA-dependent RNA polymerase"
FT                   /gene="L_21"
FT                   /codon_start=1
SQ   Sequence 518 BP; 202 A; 72 C; 114 G; 130 T; 0 other;
     cccaactcgt ttaaaatact tagaatagat gaaggacctg tggaaacggc aatagcaaaa        60
     atagaccata ctaaacttag tgaagatgaa aagctaaaat atggtgtgat ccagaaaata       120
     tacaatggta atgaggatta tcttagacga atgcacagag caaatttgta cagaggaaag       180
     tggataaaac cacagaggag gtatggcaat acatatagag gtgactttaa agcaaaatgt       240
     accatgaaca atgcagtact gataatatca ggtgatgaag gtgaaataag tctggagtct       300
     aatacaacga atgtagatct tatacagaaa attatgcgga tgtttataat acgtaacttc       360
     aaacactaca aatatgagct acctggtgca tggggtgaaa gaggattctg gaggtcaaag       420
     gcaaagtttt cacagttcta tttaaattat catacacgac aaagttcaat gattggtaat       480
     agggcatcgt atgtgagctt gccagtcaag ataaatgt                               518
//
