# Supplementary material for: De novo profiling of RNA viruses in Anopheles malaria vector mosquitoes from forest ecological zones in Senegal and Cambodia
Source: BMC Genomics. 2019 Aug 20;20:664. doi: 10.1186/s12864-019-6034-1 (PMC6702732; doi:10.1186/s12864-019-6034-1)
Supplement: Supplementary file 7 — Classified Virus Sequences. Sequence assemblies and annotations for the final 115 novel virus contigs non-redundant contigs > 500 nucleotides, classified by sequence similarity to known viruses. In EMBL flat sequence file format. (ZIP 208 kb) [file 12864_2019_6034_MOESM7_ESM.zip › RdRP_UncVir2Dak.embl]

ID   XXX; XXX; linear ; XXX; XXX; XXX; XXX.
XX
AC   XXX;
XX
AC * _contig1
XX
PR   Project:PRJEB29993;
XX
DE   XXX
FH   Key             Location/Qualifiers
FH
FT   CDS             1..771
FT                   /locus_tag="RdRP_UncVir2Dak_CDS01"
FT                   /inference="ab initio prediction:Prodigal:2.6,similar to
FT                   AA sequence:UniProtKB:V5KE37"
FT                   /product="RNA-dependent RNA polymerase-like protein
FT                   fragment"
FT                   /codon_start=1
FT   CDS             761..1042
FT                   /locus_tag="RdRP_UncVir2Dak_CDS02"
FT                   /inference="ab initio prediction:Prodigal:2.6,similar to
FT                   AA sequence:UniProtKB:V5KE37"
FT                   /product="RNA-dependent RNA polymerase-like protein
FT                   fragment"
FT                   /codon_start=1
FT   CDS             1032..1643
FT                   /locus_tag="RdRP_UncVir2Dak_CDS03"
FT                   /inference="ab initio prediction:Prodigal:2.6,similar to
FT                   AA sequence:UniProtKB:V5KE37"
FT                   /product="RNA-dependent RNA polymerase-like protein
FT                   fragment"
FT                   /codon_start=1
FT   CDS             1709..1948
FT                   /locus_tag="RdRP_UncVir2Dak_CDS04"
FT                   /inference="ab initio prediction:Prodigal:2.6"
FT                   /product="RNA-dependent RNA polymerase-like protein
FT                   fragment"
FT                   /codon_start=1
SQ   Sequence 2011 BP; 594 A; 356 C; 442 G; 619 T; 0 other;
     gggagaaaac gtatggttgg atcagttgtt aatcagaata gagtgcctat taagcatgcg        60
     cttataaatt tgatggaaag aagatcgaag tctataccta tcgatccgac ttccgtgttt       120
     ctggatactt ggaaaattga tcaagatgct tcttattaca acttccttac cggtcgcggt       180
     gctgaaaacg cgacatacgg aatgttgcat ttgtatgagt ggttcggtct tttgtccggc       240
     ctagtaaaac ctggatcacg tattgaattg tcttatttag ctggaattgt tagtcgtttt       300
     agagaaccta tttttaagag taaacatgca gataaaagtg ttatagagaa tgttcaagga       360
     ttctacaatc tacctaatat cgttgaatca cttttaaacg tcagcgtgtt gcgacttggt       420
     atggaagtgg agcttgtgaa tatttggtct aaaaaagttt tattatacag tatgttagat       480
     gaggtggcat tacgcgtgtg tgtttcacct aaaattatca tgaatgagat tagaaaatac       540
     ttggtgtatg tagttcgtta ctcaggtacc ttaacgcagg atgatatatt gtattattct       600
     cataattcac atatatcttc ttacgttaga agttttctcc aggaagagat gattgttagc       660
     aatgatctat tctcggttta taagaattca gcaatattca cagaggaggt ttcaaagggt       720
     agagcgaaat tgataagtct aatttcgtgt aaattttcta atggcgtgta aatttttatt       780
     atctttactt tcaataccag gatatgggag agttttaaac ttttcctctt ctcctcgtag       840
     cggacaagaa ttagaagtag atgaattaga tatatctcat ggattatatg aattaatcct       900
     gcatttccac gcatgcgccg tagaagcggg attcgatatc gttcatcctc gcgactggaa       960
     ggtcacttgc atatcatttt ggaagtcgac gggagcggga gtagattcag aaaccataga      1020
     tatatgtaac tgtggatggt gaggaaagaa gagttaaagc tacaaagaag cctactatag      1080
     gggcgatcta tggtgataga gcatttcgtt catctacgct taatagtaag cgaaccttag      1140
     attctcctgg tagtgtggga tatcgtcatg ttccgggaaa aagtacacgt gccatatatg      1200
     ttttaccgct acctactctt cacacccagg tagttgtctt caaccaccta gttaattacg      1260
     tgtctactag aggaacgggg gatggtaatg caaatattcc tttcaatgca tcacatattc      1320
     actcaggacc tggtacgact actggaatgc gtatttttga caatctagag gctataaagg      1380
     ctagctcatc ccctggcgac ttctacttag gcaccgacct ttctagtttc gacgctaata      1440
     acgtgtactg gaattttcga ggtcctatga tacgcgcatt tactgatatt ggtagagata      1500
     ctaattatga atatggtact gacaagattt cttgggctga tatggttgat aagtgcccga      1560
     aattgtgccc ggggaaattc tccatctttt ctcgctggaa tatagcttac ttccgcgaaa      1620
     tagaacgtgc agcagatttt taaaaagcca gttatcccag tggaaatcgt gttatttagt      1680
     acgaataaaa tcaagcattt tatctaccat gtcaaccgtg aatagtgaag aaatgtccgg      1740
     tgccgctgcc ctggatacga agacaactac caaaaaccgt aaaggtttag gcgccaaaca      1800
     tcgtcaagct gagcgattcc gttctaagaa gaatgaaatt actcatgagg aattccatga      1860
     tgccaatacg agactacgtg attctttttg caaatatgaa aatctcgagg aactcatggc      1920
     cacagcctat ctcacacata cagtgtgaaa gataaccggg cgtctaccag tgaggaaatt      1980
     ttagcggtcg taggtgtcga aactagtgat a                                     2011
//
