# Supplementary material for: De novo profiling of RNA viruses in Anopheles malaria vector mosquitoes from forest ecological zones in Senegal and Cambodia
Source: BMC Genomics. 2019 Aug 20;20:664. doi: 10.1186/s12864-019-6034-1 (PMC6702732; doi:10.1186/s12864-019-6034-1)
Supplement: Supplementary file 7 — Classified Virus Sequences. Sequence assemblies and annotations for the final 115 novel virus contigs non-redundant contigs > 500 nucleotides, classified by sequence similarity to known viruses. In EMBL flat sequence file format. (ZIP 208 kb) [file 12864_2019_6034_MOESM7_ESM.zip › RdRP1.5_BeaumontVirCamb.embl]

ID   XXX; XXX; linear ; XXX; XXX; XXX; XXX.
XX
AC   XXX;
XX
AC * _contig1
XX
PR   Project:PRJEB29993;
XX
DE   XXX
FH   Key             Location/Qualifiers
FH
FT   CDS             1..702
FT                   /locus_tag="RdRP1.5_BeaumontVirCamb_CDS01"
FT                   /inference="ab initio prediction:Prodigal:2.6,similar to
FT                   AA sequence:UniProtKB:U5N720"
FT                   /product="Large structural protein fragment"
FT                   /codon_start=1
FT   CDS             709..1605
FT                   /locus_tag="RdRP1.5_BeaumontVirCamb_CDS02"
FT                   /inference="ab initio prediction:Prodigal:2.6,similar to
FT                   AA sequence:UniProtKB:U5N720"
FT                   /product="Large structural protein fragment"
FT                   /codon_start=1
SQ   Sequence 1606 BP; 534 A; 280 C; 351 G; 441 T; 0 other;
     attgccaatt tgttcaaagc cggagataga cttctgagat tatacagttc agacgcatat        60
     tctggtataa aaatgttgga acctttagtg atgagaagac tccaaaagtt ggtagaacaa       120
     agtcgtcccc taatcccaaa gtttagacac tgtcaagaac atctggacag agagataaat       180
     acgatttccg agaccatgtt cgagatattg gaatttcgtg aaattgttct tcaaacagac       240
     gatatagatg cactcttgag tatgtacgga tcatttagat tgtggggtca tccgtttatt       300
     gattatcaag aaggactcag atctatgcat gacaacacga ctcggccctc tgagatagat       360
     cgagaatatg ttaatttact agcatcagat tttgccttga tggtacttcg ggatagatac       420
     ctccgagaga aaaaatggta tgtggatgag agtgctctcc cagaagatca ctatctcaaa       480
     gagtttgtga ggaataatac atggccttct gtggagcaaa taggaacaat gccggataca       540
     tggaacaaac ttccgttact taaatgttat gagataccag atatgatcga tccaaccact       600
     atttattcgg acaaatctca ctctatggac ctcgacgaaa tcctcgattt tatgattcaa       660
     acaaaccaac aaaagccaat taggacaaaa tctgttttgt agagttaaat ggaaagagaa       720
     gcaacagaca tcaagtcatt tttgcagatg ataaacgacc agggactatc caggaatgaa       780
     ttagtgatcg gtctgagagc aaaagaagag ctgaaactaa aaggaagatt ttttgctctc       840
     atgagttggt ctcttcgtga ttactttgtc ataacggagt atttgattaa gaagcatttt       900
     gttcctctct gtacaggatt aacaatggct gacgactaca acaccgtagt caacaagatg       960
     atgcaagctt catctggaca gaccactcag agttatgatg aggtgaccat agcaaatcat      1020
     gttgattatg agaaatggaa caattatcaa agaggtgagg gaaatgatcc ggtcttctca      1080
     gtcatgggtc gattttttgg attacctaat ttgtttacga gaacacatga attctttcgg      1140
     gattcattct tctattacaa agatcgacca gatttaatgg ttatagaagg agacagtatc      1200
     actaacagcc caggggagtt tgtctgttgg caaggccaag ccggtggttg cgaaggctta      1260
     cgtcagaaag gttggagtct ggtcaactat cttgcactaa tgagagcttc gaaatccaag      1320
     aacacaagga taaaatatct aatgcaagga gataaccaag ttatatgttc tttctttgcc      1380
     actagagcat ctagaaatga agaagaattg agagcatatc tccaggaaat tcatcaaaac      1440
     aacaatgcta tcatggagag cattcaagac gggacaagtc gattggtatt gacctttaat      1500
     aatgatgaga cattgcaatc atctcaattg atggtctatg ggaaggtaat cttgatgaac      1560
     ggcagcataa caggtttacc ggaaaagaga atgtcaagat gtctat                     1606
//
