# Supplementary material for: De novo profiling of RNA viruses in Anopheles malaria vector mosquitoes from forest ecological zones in Senegal and Cambodia
Source: BMC Genomics. 2019 Aug 20;20:664. doi: 10.1186/s12864-019-6034-1 (PMC6702732; doi:10.1186/s12864-019-6034-1)
Supplement: Supplementary file 7 — Classified Virus Sequences. Sequence assemblies and annotations for the final 115 novel virus contigs non-redundant contigs > 500 nucleotides, classified by sequence similarity to known viruses. In EMBL flat sequence file format. (ZIP 208 kb) [file 12864_2019_6034_MOESM7_ESM.zip › RdRP1.1_XinchengVirCamb.embl]

ID   XXX; XXX; linear ; XXX; XXX; XXX; XXX.
XX
AC   XXX;
XX
AC * _contig1
XX
PR   Project:PRJEB29993;
XX
DE   XXX
FH   Key             Location/Qualifiers
FH
FT   CDS             2..925
FT                   /locus_tag="RdRP1.1_XinchengVirCamb_CDS01"
FT                   /inference="ab initio prediction:Prodigal:2.6,similar to
FT                   AA sequence:UniProtKB:A0A0B5KTS7"
FT                   /product="Large structural protein"
FT                   /gene="L_22"
FT                   /codon_start=1
SQ   Sequence 925 BP; 282 A; 205 C; 219 G; 219 T; 0 other;
     ctggacaaac atcaataatt gtgcatcttg ggagccattg atagtaggcg atactattcg        60
     acagaaaggg gatgaggggg gcgtaggact atttctaaat caggtagacc ctatgtctga       120
     ttaccttagg ggcaacactg ttggcttaga gatgagtcat ttccttcccc cgcccaattg       180
     tcccatgata gagagacggg tgtggctcga gctatcgggt atggtgaaaa tcctggggta       240
     cccaatcctt aaggaagaga tgctgttaga ccaactgaaa gaacacggtg tcaaaaagcc       300
     tcccaatttc tcgttcgaca ctatgacaga ggtaatgggt gtcatcaagc gtgacttcat       360
     cataaattac aggcagaaaa gaggcaagtt tccaaatatc agagaatgcc cagacgaaat       420
     acttgccatt gtcatgcagg atggtatatt cccgaaccat atcactagta attatggtct       480
     gtggagcgga gtgaggttcg gcaagacatt agaatttgat tatagccctg atctatcaga       540
     cgtgacaaag gattctgccg ctgcagtccc tttatcacag tggcctacca tgtttgacag       600
     atgtgctttt taccaccacc acaacaaacc tcctcctcac ttcactaaaa atgactttaa       660
     cccaaccaga gtgattgatg cctttctcac tgcagaacaa gaccttgtcc ggaaaatcat       720
     cagagaaaga gagcggatat acttcaaccc ggaagacaga ataatcgtcc aatgcgggaa       780
     ggagctggag cacaaggaga atacaggtag agcattcaca aagcagacac ctaaccagcg       840
     gttcttccag gtagtcctcg agatgaacat tgcggagtcg atcttcaaat ttgtgcccga       900
     gcaatcaatg acagatggag agata                                             925
//
