# Supplementary material for: De novo profiling of RNA viruses in Anopheles malaria vector mosquitoes from forest ecological zones in Senegal and Cambodia
Source: BMC Genomics. 2019 Aug 20;20:664. doi: 10.1186/s12864-019-6034-1 (PMC6702732; doi:10.1186/s12864-019-6034-1)
Supplement: Supplementary file 7 — Classified Virus Sequences. Sequence assemblies and annotations for the final 115 novel virus contigs non-redundant contigs > 500 nucleotides, classified by sequence similarity to known viruses. In EMBL flat sequence file format. (ZIP 208 kb) [file 12864_2019_6034_MOESM7_ESM.zip › NuclCap1.3_PCLVCamb.embl]

ID   XXX; XXX; linear ; XXX; XXX; XXX; XXX.
XX
AC   XXX;
XX
AC * _contig1
XX
PR   Project:PRJEB29993;
XX
DE   XXX
FH   Key             Location/Qualifiers
FH
FT   CDS             185..535
FT                   /locus_tag="NuclCap1.3_PCLVCamb_CDS01"
FT                   /inference="ab initio prediction:Prodigal:2.6,similar to
FT                   AA sequence:UniProtKB:A0A075LY84"
FT                   /product="Nucleocapsid"
FT                   /codon_start=1
SQ   Sequence 535 BP; 159 A; 111 C; 117 G; 148 T; 0 other;
     ctcttttgag agagtgaaat gtagtgagtc attcttttga aagaatcgaa aatcacatct        60
     ctagtgctgg ctctggctaa ccaaatcatg cgcagggcaa aaagctgcaa acgtcgtgga       120
     tcccaagaag gacatagtgt ccatgatatt gctattccta tgtagaggta acaatgtgga       180
     taagatgatt tcccgcacca ctgacaaagg aaaagcaaga atagtgagtt tcaagacgat       240
     ttatggcctg gtcaacaatg ttggtagagg aggaaacacg gtactaactc tttcgagagt       300
     agctgctgtt ttccctctga tcaccatcag attgctatcc atgtctgact tgaacatacc       360
     tagagctgtt ctgttaccga ctgcagattt tggagaaaaa ttcccgaaga ccatgcagac       420
     agttattgct gctgcaattt tccctcgcac aactcaggga aaagaactca tgcgtgcatt       480
     gctgctgatg ttgctgcctt tgactttccg taataaacga tttctaaaaa attca            535
//
