# Supplementary material for: De novo profiling of RNA viruses in Anopheles malaria vector mosquitoes from forest ecological zones in Senegal and Cambodia
Source: BMC Genomics. 2019 Aug 20;20:664. doi: 10.1186/s12864-019-6034-1 (PMC6702732; doi:10.1186/s12864-019-6034-1)
Supplement: Supplementary file 7 — Classified Virus Sequences. Sequence assemblies and annotations for the final 115 novel virus contigs non-redundant contigs > 500 nucleotides, classified by sequence similarity to known viruses. In EMBL flat sequence file format. (ZIP 208 kb) [file 12864_2019_6034_MOESM7_ESM.zip › GP1.2_Wuhan9virCamb.embl]

ID   XXX; XXX; linear ; XXX; XXX; XXX; XXX.
XX
AC   XXX;
XX
AC * _contig1
XX
PR   Project:PRJEB29993;
XX
DE   XXX
FH   Key             Location/Qualifiers
FH
FT   CDS             382..693
FT                   /locus_tag="GP1.2_Wuhan9virCamb_CDS01"
FT                   /inference="ab initio prediction:Prodigal:2.6,similar to
FT                   AA sequence:UniProtKB:A0A0B5KEV5"
FT                   /product="Glycoprotein"
FT                   /gene="G_17"
FT                   /codon_start=1
SQ   Sequence 924 BP; 289 A; 179 C; 169 G; 287 T; 0 other;
     cctggcgcaa cactgactaa ccggaacatt ttttaagttc aaatatacaa tgttttgtag        60
     aatgaaatac agaaacaatt cttctaagga gtttgcggct gttttgcttt actacattac       120
     tgtttcatgt ccatgtccgt gtcgtccgtc acctaatcga aaaacacctt atgacagcgc       180
     tagatttttg gaggttaatg cctagtctgg atccttcttt tcagttattc agttattatt       240
     cagttcactg cctacaaatt aactacaagt tgtagacaat attggtttcg atcaaaattt       300
     aaagctgtag tatcagatgt ccctgcaaaa atttctgaat taccacaaga agagcttctt       360
     caatttctac gtaccttttc tttggatcta acaaaaatta aactgggagc gaaaggaaca       420
     gaatatttcg gtcaagaaat atttgacttc gaagtatttt ccacctctcg gaaaaccatc       480
     tacatattga aataccaaac aatcaattct atgtgggcct tggacggtca ttgggttcaa       540
     ccttacgttg acgatcgttg caacattcat aatggatcca gctgcaatct tgatgattct       600
     tcgattgtca tgtggcataa agatttagaa gaaatatccc tgatggagaa tatgaagaca       660
     ttgatgaaat cagttatatt cccccaaaat tgacaaaatt agaagatgaa cgagttgagg       720
     aaagttctag aaaaaaaacg tcaaacatca tccattgcgg acatgccttt agcatataga       780
     gacttatggt tatctgaaca tgcagcttgg tcttattcta aggtgtttta agattaggtg       840
     acggacgctt gaccaaggtc gccacatccg ttactgtcaa taatctagtc taatctcaag       900
     acggtgctta ctctacgaac gccg                                              924
//
