# Supplementary material for: De novo profiling of RNA viruses in Anopheles malaria vector mosquitoes from forest ecological zones in Senegal and Cambodia
Source: BMC Genomics. 2019 Aug 20;20:664. doi: 10.1186/s12864-019-6034-1 (PMC6702732; doi:10.1186/s12864-019-6034-1)
Supplement: Supplementary file 7 — Classified Virus Sequences. Sequence assemblies and annotations for the final 115 novel virus contigs non-redundant contigs > 500 nucleotides, classified by sequence similarity to known viruses. In EMBL flat sequence file format. (ZIP 208 kb) [file 12864_2019_6034_MOESM7_ESM.zip › ORF1_XinchengVirDak.embl]

ID   XXX; XXX; linear ; XXX; XXX; XXX; XXX.
XX
AC   XXX;
XX
AC * _contig1
XX
PR   Project:PRJEB29993;
XX
DE   XXX
FH   Key             Location/Qualifiers
FH
FT   CDS             84..947
FT                   /locus_tag="ORF1_XinchengVirDak_CDS01"
FT                   /inference="ab initio prediction:Prodigal:2.6"
FT                   /product="hypothetical protein"
FT                   /codon_start=1
SQ   Sequence 947 BP; 264 A; 179 C; 248 G; 256 T; 0 other;
     gccagagatt tctaaaaaaa ccgctcagtt aaaaatcaga aaacgttgaa ggaagtggaa        60
     gaaaaaaaac tagttgagaa aaaatggctg atttgaagaa gattttttcg aaggaagatc       120
     tgggtctgat aaagaagatt gaaagagttg atggatggag taagtatttt tgtttgttca       180
     agggaactta cgagacagtt acatatccct tgtactacca agtcgacaag gaaggtgctg       240
     tgcgttacgg gcagacggat cttgggatca agaatttgaa gcggacgatt tttttagaag       300
     gggtggctac cgcccagcct cgtttcacgt acaaggacga gagttctatt gtcatgccca       360
     gctacaaagt tgcgttctcg ttttcatcgc tttttgtgcg ctgtaacaag attccactgg       420
     ttgagacagc tgatggcgta agcattttta atgtgaacaa cctagtatgt cttctgatgc       480
     atttccctgg acttgaaggg ataatgaatg agtacgaggc atctcctgat gcgggagtga       540
     agtttgcagg agaggtggtt gatggcaatg ccactggtgt gttttttccg aagcttgcgg       600
     ttacaagttc tgacgattcc ttgtatacca gggctgagtt tgtatccatg gcatattatg       660
     ctttgctcat gataaacaag actcttgaat cagctgaagc ctcgactcac catgaaacct       720
     ttaccatggc gcgtctgaag gcattctttt tcacgacaga ggggggtgtg aattgcgacc       780
     caaaaaagat accggatacc atcgtaggtg cacgcgagtt ggcaaccaga atggctcatt       840
     atccgaagct aaaatctgtc atcttttcat tgctcttgat agcgagcagc cccgaggcag       900
     agcacgcgaa agagattttg agggacacgg cgatgacccc gttcgtg                     947
//
