# Supplementary material for: De novo profiling of RNA viruses in Anopheles malaria vector mosquitoes from forest ecological zones in Senegal and Cambodia
Source: BMC Genomics. 2019 Aug 20;20:664. doi: 10.1186/s12864-019-6034-1 (PMC6702732; doi:10.1186/s12864-019-6034-1)
Supplement: Supplementary file 7 — Classified Virus Sequences. Sequence assemblies and annotations for the final 115 novel virus contigs non-redundant contigs > 500 nucleotides, classified by sequence similarity to known viruses. In EMBL flat sequence file format. (ZIP 208 kb) [file 12864_2019_6034_MOESM7_ESM.zip › RdRP1.1_WSVDak.embl]

ID   XXX; XXX; linear ; XXX; XXX; XXX; XXX.
XX
AC   XXX;
XX
AC * _contig1
XX
PR   Project:PRJEB29993;
XX
DE   XXX
FH   Key             Location/Qualifiers
FH
FT   CDS             3..998
FT                   /locus_tag="RdRP1.1_WSVDak_CDS01"
FT                   /inference="ab initio prediction:Prodigal:2.6,similar to
FT                   AA sequence:UniProtKB:A0A0B5KFC2"
FT                   /product="RNA-dependent RNA polymerase"
FT                   /gene="L_39"
FT                   /codon_start=1
SQ   Sequence 998 BP; 323 A; 208 C; 205 G; 262 T; 0 other;
     tgctcactca actctttgaa aacagcggct gcactcagct ttgcagtttc acccaaatgt        60
     ctcaggcact ggtgcattac tccgtgttgg gaagtcttgt cgtggatggt tttgacatat       120
     tttcgaagct aatagcagaa aaaccacaca caataaccgg attctttcct cttcagccag       180
     cttgtctctg tggaatgctg acaatggact tcacaaaata tttgctctgc aagaattgtt       240
     cattcgcaaa aaacaccgaa ttttggcttt actcaactga tggatcggaa taccattcag       300
     aatatggaag actatctgca gtaaaggtca gtcagggaga agaacggaaa tacaaaagat       360
     tcaaggaaat catggaagtg gatgaggaag agctgaatga aatcatcctc gaaaatccaa       420
     gatggccatt tgtaacacct tcattaggta aagacaccat attccatctg aaatgcaaag       480
     ccctatcagc aggaatgtct gatgccatgg tcttcagaaa accatgcaag atacatgcca       540
     tcagttgtta tgtctggacc acaccttgtg tgatgaaaag aagaaaaggt gatgatgttc       600
     aaatgatcaa tttctacctt tttgtcaaaa atttccaagt gcctgaggtt gacactgagc       660
     tggacttgat gttcgataag tctgcagtgt atgacagggc aatagaattt tcaacttcag       720
     ccaaaatcgt aacaaggcac aacagaataa ggaaacgttt tgtcagaacc accattcacg       780
     caagcaggag gtgtaccaca ctgactctag ctagctgtgt agactacaga tggaatggaa       840
     tcaggacaca atcaatgaat tacctggaaa gttcatggag atactacagc gtcatcttcc       900
     catggttaaa atacagcatg aaagagacac tcgataatcc tgactgtccc ttcaagactc       960
     ctttgtcatt atgcaatttt atcaaatcac gagatctg                               998
//
