# Supplementary material for: De novo profiling of RNA viruses in Anopheles malaria vector mosquitoes from forest ecological zones in Senegal and Cambodia
Source: BMC Genomics. 2019 Aug 20;20:664. doi: 10.1186/s12864-019-6034-1 (PMC6702732; doi:10.1186/s12864-019-6034-1)
Supplement: Supplementary file 7 — Classified Virus Sequences. Sequence assemblies and annotations for the final 115 novel virus contigs non-redundant contigs > 500 nucleotides, classified by sequence similarity to known viruses. In EMBL flat sequence file format. (ZIP 208 kb) [file 12864_2019_6034_MOESM7_ESM.zip › RdRP1.4_UncVir2Camb.embl]

ID   XXX; XXX; linear ; XXX; XXX; XXX; XXX.
XX
AC   XXX;
XX
AC * _contig1
XX
PR   Project:PRJEB29993;
XX
DE   XXX
FH   Key             Location/Qualifiers
FH
FT   CDS             3..2255
FT                   /locus_tag="RdRP1.4_UncVir2Camb_CDS01"
FT                   /inference="ab initio prediction:Prodigal:2.6,similar to
FT                   AA sequence:UniProtKB:V5KE37"
FT                   /product="RNA-dependent RNA polymerase-like protein"
FT                   /codon_start=1
SQ   Sequence 2574 BP; 764 A; 470 C; 535 G; 805 T; 0 other;
     gtagagatac caattatact tatgggaatg acgatatatc ttggtctgat atggtggact        60
     tagctatagg cccgggtcat gtattaggta ctgtatggga taatggacgc gagccaattg       120
     tgttttccga tgctgttgat tgcccctacc ctacgttaat gactaaatac atagtgtgta       180
     aagatttacc caaagtacgt ccattatcgg gtgtatcagc tattaaagaa ggaacggcta       240
     tatggatact gaacgtggaa aaatctattg aaaaactagg atatattcct tgggatgtgt       300
     gtagaattgg atatctaaga gatggaaaag acttcgtata ccttacctct gaagattccg       360
     gagaattatc tactctgatg atgaactcta ttatgaattt ggcgatgcaa tctatcattc       420
     gcgatagatt atccgagact atatttgggt ctaaaattgt actaaagaaa atgcgagcag       480
     taggagatga ttcagaatgg atagggactt tgaaatcagc tccagagtct cccaaagaaa       540
     tagatgattt cctattgtgg ctaaaagaga cctataagaa aatgggccat attgtaaaag       600
     aagagaacat gatccttatt ccgcttgggt ccgaattcgt ccagactttt tcgcgattcg       660
     gcctgtatat accacgagac ctcatatctg taatacctag cgagaaaccg cggaaaatgg       720
     tagatcgttt ggggtttgtg aggtccttta gaaatgttct gcttgctaag atggccagag       780
     gtttttcttc ggtcttctct agtatgatat ttctatatat atatcggaaa ttatctcagc       840
     tagatcttcg tagacataaa ttacagttta agggctattc tcgtatattg agtaacgata       900
     atgcttctgg aaaattcggt aggatgaacg taaaatggct agatgtagtc gcctccgata       960
     tgtctgtaat taaacttgat gaattcaaaa gagagaaaat tcatgtcttt atccgttcca      1020
     cactgtgtgc catgctaccc gttgaagccg atggggtcat gtggtcgcct atatcattaa      1080
     cgattgtaaa ttacaccgca ttctttttat atcattgtgg catatccgat atctttaaag      1140
     attcttcgaa cttgttacta actttatacg tgtatatgac tacacgtaag tgcaaacctt      1200
     ccggtctcaa atattcagca aaagtttcat tagagaaata taagttgtcc atatcagata      1260
     tctttcctaa atctacatgc gattttctcc ttcataaatc gttcgatata ggtagacttc      1320
     atggacttaa tgtcccggat aggatggtca aagaagggtt gaagatggag aaattcatgc      1380
     aacctttcca atcgctcgat tttgaggttg aatctgaaga gttcataaag acatatcaag      1440
     caaagattcg tgggtacacc atagaatcgg attcgtggtt gctaaattat acatataata      1500
     tgagtgaaat tgatgtaagg tcagcttttc caggaagtca attttatagt ggactatcta      1560
     atgaattgtc attaataaaa agttcgtttg gtttaataga tatgaatttc cgcttatcta      1620
     tacattccga taccatgaga atggctgttt cccgcgatcc agcactacgt aacgtactag      1680
     atcctgaagc tttagtatcc ctccttcaaa cctatggaat atcagacgct agcatgcatg      1740
     aggaaggtat ggctttatta aaatgtacag gtatgaatca agaagttgca tcaaatgtcc      1800
     ttcagttatt tttcagtgca tcgtatggag gttacccctc ttcgacgggg ggagctatgg      1860
     ccgatgattt ctccagcgcg ttgtcactag taaatgtaaa agacttgtta atggtggact      1920
     ttccatcttc attcaccaga tcacaaaaaa tacactgtat gattcatagc gctcaactat      1980
     ctttggtgac tttattgaaa gatggtagag cgttgaaatt ggctagtgtg actccattat      2040
     caccggataa tttattcttt ggtacttatg ctaatacgta tgcctcccta tgctctaggg      2100
     gtagaaataa taaatccaat gtccatagtt tattttctgt attacttagt gaaattaggg      2160
     ataaagatat tgaacaggta ttctcgaagc ggtcaactca tctaattatt ttaccttcca      2220
     agtgtggaaa atctacatta cataaactta cataaactta tattcccagt ctctgattgt      2280
     tatcggtgca atcggtcttt tgaggcccct taatcgaggg gctccggcat cgacgaggcc      2340
     ccgagcgacc gcttccttcc gttcataggt tgatccccca ctgtgcgaat gtgatgtatg      2400
     tgctaaatac ggatccactg gaggtggagg aaaaccatgt acaagggata gtgctgcggg      2460
     atctcaggga aaatgcaaga gtacgatccg tcgaaaggtt tcttccgata taaacaatac      2520
     cacgaatatc taaacgttcc ataacgcttt tatccacctt aaaccgcttt tatt            2574
//
