# Supplementary material for: De novo profiling of RNA viruses in Anopheles malaria vector mosquitoes from forest ecological zones in Senegal and Cambodia
Source: BMC Genomics. 2019 Aug 20;20:664. doi: 10.1186/s12864-019-6034-1 (PMC6702732; doi:10.1186/s12864-019-6034-1)
Supplement: Supplementary file 7 — Classified Virus Sequences. Sequence assemblies and annotations for the final 115 novel virus contigs non-redundant contigs > 500 nucleotides, classified by sequence similarity to known viruses. In EMBL flat sequence file format. (ZIP 208 kb) [file 12864_2019_6034_MOESM7_ESM.zip › GP1.1_Wuhan9virCamb.embl]

ID   XXX; XXX; linear ; XXX; XXX; XXX; XXX.
XX
AC   XXX;
XX
AC * _contig1
XX
PR   Project:PRJEB29993;
XX
DE   XXX
FH   Key             Location/Qualifiers
FH
FT   CDS             1..210
FT                   /locus_tag="GP1.1_Wuhan9virCamb_CDS01"
FT                   /inference="ab initio prediction:Prodigal:2.6"
FT                   /product="hypothetical protein"
FT                   /codon_start=1
FT   CDS             complement(287..565)
FT                   /locus_tag="GP1.1_Wuhan9virCamb_CDS02"
FT                   /inference="ab initio prediction:Prodigal:2.6"
FT                   /product="hypothetical protein"
FT                   /codon_start=1
SQ   Sequence 658 BP; 209 A; 104 C; 118 G; 227 T; 0 other;
     aattcattaa agaaaatggt tgaatcaaat ttccttttaa agaccataat gaaggaagaa        60
     ctttgtatcg aactacgaat aaagttttct gagtgtatga aacagaaaaa gtttgacaat       120
     caaaagcttc ttgacccagg taatctgtca ctttcgtacc agattttata ttatgtaaat       180
     cagtacttaa taatttcaaa aattgggtga attcttcttg tggaactttg tctaaacttg       240
     cggggacatc tgaaactact ggcttgatat tggatctaaa ccagtattaa aggcattctg       300
     tgactaattt gtatgcagtg acttgaacca gaaaagtagg gtttgaatct aatttaactc       360
     tccaaaaatc cagtgcagtt ttgtaatgtt ttgctttatc ctcactagtc aagattcctt       420
     ctggacaatg atcaggagcg gtgatactaa ctctcgaaaa atcatttttg ttctcctttg       480
     tgatgacata taacttggga tggatttggt catctcctag aactagagct gtaaacaata       540
     taactagcaa gatagtggtt ttcatcttga ttatttatat tgtttcattc agtactacac       600
     aagcttcagt ctgtgtagta tcaatatagg taacaagttc tgttctagct gggattac         658
//
