# Supplementary material for: De novo profiling of RNA viruses in Anopheles malaria vector mosquitoes from forest ecological zones in Senegal and Cambodia
Source: BMC Genomics. 2019 Aug 20;20:664. doi: 10.1186/s12864-019-6034-1 (PMC6702732; doi:10.1186/s12864-019-6034-1)
Supplement: Supplementary file 7 — Classified Virus Sequences. Sequence assemblies and annotations for the final 115 novel virus contigs non-redundant contigs > 500 nucleotides, classified by sequence similarity to known viruses. In EMBL flat sequence file format. (ZIP 208 kb) [file 12864_2019_6034_MOESM7_ESM.zip › GP1.5_Wuhan1virCamb.embl]

ID   XXX; XXX; linear ; XXX; XXX; XXX; XXX.
XX
AC   XXX;
XX
AC * _contig1
XX
PR   Project:PRJEB29993;
XX
DE   XXX
FH   Key             Location/Qualifiers
FH
FT   CDS             complement(154..2226)
FT                   /locus_tag="GP1.5_Wuhan1virCamb_CDS01"
FT                   /inference="ab initio prediction:Prodigal:2.6,similar to
FT                   AA sequence:UniProtKB:A0A0B5KS44"
FT                   /product="Glycoprotein"
FT                   /gene="G_7"
FT                   /codon_start=1
SQ   Sequence 2231 BP; 645 A; 466 C; 370 G; 750 T; 0 other;
     gcatgctgag gaccacctta acctaaactt atctaacctt aatgctaaga cttgaaatat        60
     agaaaatgac aggcttaata atagttgttg atcagttatt aaaacgggaa aatataaaat       120
     taacctatgt agtgatgtga ttaattaact atttcattga ttgtcaattt ccttagtgat       180
     tctcttgact tcatatattt ttaccagtct aaggagtaaa ctcactgaaa tacttattaa       240
     tccaaacaag ctaacagttg acattaaccc tgttataaac tgctgactag tgattatatt       300
     agttatagcc tgtacctcag tttctttact atatatggat ttggagggat ctaatgaccc       360
     tttgaattga aactcaaagt taacataaac agtttgattg aagttaggta tgtagatata       420
     acaagagagg cctggggttc taagcttgag tttgtagggt tgcgtagagc aagataggta       480
     atttttgtca aatgtgcaat ttgactcaaa tggcactatg ccttcagatt taatattata       540
     agactgaaat atagcataag gctcatatat acacccaaca catgaaaacg tgccaactga       600
     ctcaattata cacttagcct tttctacttg aagattcttt atgtctacat tcccgattag       660
     catgtttata acagagttga cacttctttc agtttccaat atgtgttcat cccctataaa       720
     ccttacttca acgtcattga atctgtctgc cattctgcca aatcttctaa gcttagattc       780
     aggcattgag catcgtgcac tgcatgattc ggtttcacat ttaatatgat gtgtgttata       840
     tgtttcagtt aaatggtcga gacttatttg ataatcccct attatgtctg tttcaggcat       900
     gttgattgaa gatactttca tctcataacc tctacctttg taaacaagaa tgccatttgg       960
     tgtgtgcaat gtctctgatg caaatcctgt tatgtatata ggcatgtcac tcattacgtc      1020
     ctcaaggttg actcttggat tattcacatt gagggtgtaa tatttgcttg tattgtggta      1080
     agtgacaagc agactcacct cccaaatttc agatgttttc tcatagacac tggcataatc      1140
     accaatgagt ttaacacccc acttccacca tgtacacgat gttctcattg cacaccatgt      1200
     atcacaccca agtgtatttg ttccacatcc atgtccagtg atgctcatgt ttttagtttt      1260
     ccttaattct gggtgcatgt ctgaggtcat gcaacctttt gaccagcatt cacctgctcc      1320
     cttacatctt gaatgggttt gaactaccaa gtcatactca ctagtgtagt atatttggct      1380
     gtatctcatc ctgattgaag ccttagctat cttgaatttg agaagttcac ctgttgcgtc      1440
     cctgaaacat actattgaac cagtcatcaa gggaagttca tacattgagg tttcaacaca      1500
     acgtaaaggg tcacacacct tcccatcaga tcttatgtaa agagtgttgt cacatcctaa      1560
     agcacaacat atgaagaaaa gaatcacaag tgtgactggg ttcaccaaag ggttggccat      1620
     tgatgctgcc cgttttgcct ttagcttgtt atgatgctta acattcaaag tgtgggactc      1680
     cttgtaaatt ggtttgattt ccatgtttgt tctagtcctg agctcacaca ctttcctctc      1740
     ttccatctta tcattacgtc tcaactttct atagcctatc caagaaatac aggactgagc      1800
     aaacttgtca attctcctac gaatcacaat aaaaacagtc aagcttagga ttataccaat      1860
     caagcaacca gtgacaaaag tcaacagact actctcgcat cctgtaatca tttcattcct      1920
     tgagcaaaac aatccgcaat taatgcattc aagcttcgac acaagccacc ctgattcatt      1980
     gccacattca tatgttatta atccatagta ggggccttcc aggatttctt tgcctgatgt      2040
     tgaaaacatg ttgccgttgt ttttaaaagt gcaatttcct ttctcctcaa ctgttaatac      2100
     tcctccatta acgctcaccc ttccttcact ctcaagcagt tgtaatgtta gcaagaataa      2160
     cagtaatttg tgcttagtta aaagcatttc atgtcctctg cgtgctgctg cttctaattt      2220
     tgtcatcttt a                                                           2231
//
