# Supplementary material for: De novo profiling of RNA viruses in Anopheles malaria vector mosquitoes from forest ecological zones in Senegal and Cambodia
Source: BMC Genomics. 2019 Aug 20;20:664. doi: 10.1186/s12864-019-6034-1 (PMC6702732; doi:10.1186/s12864-019-6034-1)
Supplement: Supplementary file 7 — Classified Virus Sequences. Sequence assemblies and annotations for the final 115 novel virus contigs non-redundant contigs > 500 nucleotides, classified by sequence similarity to known viruses. In EMBL flat sequence file format. (ZIP 208 kb) [file 12864_2019_6034_MOESM7_ESM.zip › RdRP1.6_Wuhan1virCamb.embl]

ID   XXX; XXX; linear ; XXX; XXX; XXX; XXX.
XX
AC   XXX;
XX
AC * _contig1
XX
PR   Project:PRJEB29993;
XX
DE   XXX
FH   Key             Location/Qualifiers
FH
FT   CDS             63..6350
FT                   /locus_tag="RdRP1.6_Wuhan1virCamb_CDS01"
FT                   /inference="ab initio prediction:Prodigal:2.6,similar to
FT                   AA sequence:UniProtKB:A0A0B5KTW8"
FT                   /product="RNA-dependent RNA polymerase"
FT                   /gene="L_6"
FT                   /codon_start=1
SQ   Sequence 6431 BP; 2306 A; 1009 C; 1276 G; 1840 T; 0 other;
     gcagcacgca gagggcactt agaaaacact aatatacatc gtcgataata ctaatttgca        60
     ggatggaaac agcagcatca tatgtaggca gggtggatcg tcaggtagtc caagatagag       120
     atactgacat gatttattct aggatgacgt ctaacacacc tattcatagg actatcaact       180
     caatcaagga cagaattgtg aatgatatga atccggaatt ggctgcagaa atttttcttg       240
     gtgttagggc actgagacat gataattggt gtgaattcat aacttcatgt tgcagtatcc       300
     gtggtcatgt tgtaaatgat acaagagttg aagattttat caatggtcaa ctgagaataa       360
     atgtgactgt tcccaatgat attaaaaaca agactcctga tatacttgct attggtaata       420
     ctggaaatgt tgtttacttg ggtgacattt ctgtgtctgc aaaccctagg gcagctcgtg       480
     caaggaagca tgaaaagtac ttggaagtaa aaaagtttat cactggatta gggataacag       540
     ttcaacatgt ttcattcaat gttaatgttg attgttcaaa tttgtcttcg gagatacatc       600
     atctggaagc aacagatttt attaacccaa atcatgagtt ggttgattta tacagaacat       660
     attcacttgc ttgcaatagt atgatgtttt cagttagaga gaatgttgaa gacaaaaaag       720
     agttacaacg cctaattgat gcatcagata gtgttgagta tgtcaacccg ataatgccag       780
     agatacctac cagtctagtc gagggcattg atctggtata cacaccacat gtagatgaat       840
     ctgtcttaat aaaccaaatt aaggaagaaa ctaatagaag atacactaac aactattttt       900
     caaagaatat tgatgatagt ttaaaatcta tggacagaat agttgataaa aatatgaaga       960
     gagaacacat tacacctaaa agtacactta aagtaataga caattctggg gacattgtca      1020
     ctaatactga tctcgggctg ataagtgact acattgatga tctactagac atagaaggtg      1080
     actccactgc agagttttta ttgcatatat taccaagttt taatcaactg aggttgatgg      1140
     ataaagctgg aagaaacaag atgacacata aagagtgtag ggcaaatgag tcaatgaaga      1200
     atggtatggt atttggcaaa tatcaatata agatacactc atgtcacaac aatatgatta      1260
     taaataaata taaatctgag atagtaaggg gcaaaaaaga tgtgaatatt aaaaaggagc      1320
     ctaaagttat caatttggac aatattgaag attatcatag tttcattgat gaatctataa      1380
     actattatgg atcactatca acaaaaccag aagtcttacc agacacatgg gaagcagcga      1440
     caaagtttga acatgaccag accatgatag agagagaaat gtataattat gttaaaaaaa      1500
     ctaatggtgc acaattatgt aattctatgg cattgctttt tgataggatc tcacatttag      1560
     gtacatcatt aagcaccaaa gataatgttt tcgttccacc gaatgggtct tttatagcag      1620
     tgatacctgg aaatcatgca ccaataacat ctaagaatgt tgatcttcca ttcattttca      1680
     tcactagatg tgataaaagc aagcatttgt cacacataga atatgagtac ttctgtgaat      1740
     ctgacaaata taaatattat gcatctaagt tatgtagatt gaacatggaa aagatctcaa      1800
     actgggcaaa tgcaagtttc aagctgatat caacttcagc ttacctgcta tctagaagca      1860
     acactctttt atcatctaga cgtaaagtta ttggcacatt gacatatttc atattagaca      1920
     tacatcaaaa gacttctgaa tttctagatc tgttcaaata cattgctttt atgccatttg      1980
     cagacataag tcgattgcca aatttgattg aagataagat ggatttgttg cttaaaacaa      2040
     agttagatgg atggatgttt aagcagctga gatggttcat cacagagtta ggagactgct      2100
     ctaaactaaa tgccaccaaa tcagtcatta gaaaatttca aacagaagtt gtgccaggtt      2160
     gtcttggtat aactatgagt ttgcctagct tctgtaatcc tgacattcgt tacagcaagc      2220
     cagaagactt tatagaagaa atcaatgtcc taaacactgt aagaccaaag catttatatg      2280
     gttcacagtt catggacaag tctataacac agacttgtga atggaatgag gaatatcagc      2340
     atgaggttga gatgcatggg ggctgggcaa tagacggaca tgctgacaca ccatttccct      2400
     ttgattcaaa attttgttat tcttctgatg ctatatatta tgcagaaaag aagattgaca      2460
     atgaatatac attctctaaa gtgagggttg aatcacagtt agggaattca ttgtattctg      2520
     ggtttatgca caagaattgc aacctgagag gctgcactaa gaccctagat gatagatcga      2580
     atgctatgga catacacaca acatcacttg aggcttgtct aagagagtat gaagaaaatg      2640
     agtttgagga tgaaaagtgt actgtggtca acttcggtat aagaagcatg ctatctggaa      2700
     agatacagca gtattctatg tctgcaaagg accaacgagg atcagggaga ccaattgcaa      2760
     caccgaccat aggaactaaa gcagaattga tgctggttga aaaacctgaa gcagcaaagg      2820
     gccatttcat gtataataac ataatagtaa gtgggaaaaa taaactaagg gagcaatgtg      2880
     aaacttacaa gcaggcacta tcagaaggca caaggcaagg gtacaaaatg gtgtttcagt      2940
     tgactgaaga tcaaacaaaa tattcagaaa atgataacac caggaaattc ctgacatata      3000
     ttaagtgcaa caacacatta agcactgata taaaagcatt gcagtataga gtcattgaaa      3060
     gattagtcag tagagaacat ttgataaaaa gaatgcctat tggagtcact gaaaatgaga      3120
     aactaaataa gtatattgta gatgatagta ggagtttagg agtcaaagca gtcattggtt      3180
     ggccacaagg gatgctgaat ttcatatcta ccaatgtcca ctgtgcagca gatgtatgga      3240
     taacttatgc atataataag gcatatcctg attgtcaagt gtacacaaaa ggtttggtac      3300
     attcagatga ttcttgggtg gtagtgtgtt gtcacactgt tgaggatttt gaaagatttg      3360
     ctatattcag aatgctggca aagaaattat tttgtcttaa gcttaatgaa aagaaactct      3420
     ggggtagtaa ggcacttggt gagcttgtgt ctaactacaa tttgaatggt acagtgcatt      3480
     tatctgtggg taaaatgttg gcaaacagtt ttggaaatct atgcttccaa aattggccaa      3540
     ttgatgttca taatcaaata tctgcaatcc agcaatgtta ccggaacggt gctaacatag      3600
     gtgtaatcat aatgcttgct acattgctta aacaacaaat gctaaagaca tataatgtaa      3660
     agggcagaca attagaattg atagatgtgt taccaataga agttggaggg tatccctctt      3720
     gttctgcata tgaactagca ataactggtg tgacttgtta ttacaaaaaa ctcttagata      3780
     tatgcagagt aaaaccaaat tctccaacta gaatcattat acagcaatgc ttggagtggt      3840
     ctatgaataa gacattgtca tcagaagaaa ttttaattac tgatcctaag ttaatagagc      3900
     gcagggaata ctacaaagca ataagagaca atactgacga ctggaatgat gaggattatg      3960
     ttgatctcag cattcccact agaggaaaca ttttcagtgc attagtgcac atcatgccca      4020
     aatcaaggaa attgtcaaaa acattagcct ttattgataa aataagggag agattcccca      4080
     ccaatggctt gcagatgata gtaacaaaac ctttgagtct agctgaagga ttagggcatc      4140
     tatgtgcaca gacaactggt atggtttatg aattagctgc tgacaaatat acctctagca      4200
     atagacgtat ggccataagc caaatgctgc aatcaagtgg aaaggttatc aaagttaagg      4260
     gcatatgtcc aatgaccatg aatgaacttc tgcattttat tgaagtcact ccaccaacaa      4320
     aaagagtcaa cctagatgtg attgcatcag cattttctga tgataatgat atagtaggaa      4380
     tagcacatga tgcagtattt cactcatccc aagaactgac tgatttagat aagaggaaag      4440
     tgataacgaa aatgccattt atagaagaca aatttagaac agtcggtagg atatctgatg      4500
     ttttactcaa gataatagac attgaacaaa aaactaacat cctctataaa tactcaaagc      4560
     caagtgtgtc agatgaaacc ttgactaatg atgctcgttt actgatgtct accttttcta      4620
     gctacttcaa gtattacgac accattcgtg catgtgatat aattgcacaa caataccaac      4680
     aatcacttaa atctagatta tggacgcaac cttatctgag gaatgactgc ttgtctaatt      4740
     ttctatctga cttatatggt aaaactgtta atagagataa gaattataga attaagatat      4800
     atcatggcta cttacaggaa aaaacacaac acaatgacat gaccaatacg atttatttca      4860
     catcagtcct gaatagaata tacccaggta tgttcacaat tacccacatt gatgatcagg      4920
     acccgattga tataataagg agaattgacc acacaaaact gaatgatgat gaaaagctca      4980
     aatatggtgt tgtgcaaaaa ctgtttactg gtaacgaaga ttatttaagg aatattcaca      5040
     aatccaacct atacagaggg aaatggttaa gaccacaaag acgtataggg aacacttatt      5100
     caggacgttt tgttgcaata tgcaccatga ataacactgt cctcaaaatc agtggtgatg      5160
     aaggtgacat ctcacttgag tcaaacaaca caaatgtaga tcaaatacaa aagataatga      5220
     ggatgttcat acttagaaac ttcaaacatt acaaatatga ggtaccaggt gcatggggtg      5280
     agagagggtt ctggcgttct aagtcacaat tttcacaaca ttactttagt tatcacacta      5340
     gacaaagttc tatgataggt gttaaatcaa catatgtgtc acttccgatc aaaataaatg      5400
     caaatctaac atatggagaa gagccattag gcgaggtggt tgatgggttc tcatttgata      5460
     attccttgag agtcatcagt gtcttgacca atggcaggtc ttatagattt gcttccataa      5520
     gacaaaattt ctctattcca tgcaatgaaa gaataacatt ggagccaaat ttcctccagc      5580
     agtttgactg taggttgtta tactcaactg gtgcaataaa gaacttaata gtaaataatg      5640
     ctgcaagtat tagcactgat gtcattaagg aattactcac ttccgggtac aatactttgg      5700
     attctagagt ggttggtgag atgctggtaa atttgttatc aaccacaaat aacagaaatt      5760
     accttgttga attcactgga agagttgagc ctcaagagga aataattgaa gtagagatgg      5820
     aagggatgac tatacaagaa gttgttaaca taaatgaaca aacgacacca gaagatttga      5880
     cctgtattga agtagagtac tatgaagggt tgcaggaacg tgctggaagc atggtaaaag      5940
     tacatgacat acgccaagta ctttgtcttg cttatctagg agtgcaaagt acaagaagaa      6000
     tagaaagtgt tatacatcat cttgcagtaa atgatgttat aattaggtgg gcatcagata      6060
     tactgaatga gtatagaaat gatgatgaaa gttttgaaga atatttacat tatttaagtg      6120
     aagaatcaag tcttaccata agcatggtaa cttttgcatt cataattgtt agtagactaa      6180
     acttaactga cacatggaac actatagata ttagaggtat tataaggaac cccaatgaga      6240
     tggaaaggac agatagagtt aacactatag tcaatgagat agttaaaatt gtatctagcc      6300
     ttcataatat agatcctagg cctcaaccaa gtctagctga tttaatgtaa gtcaacatta      6360
     cttcttttaa tagattagtt tataatatat ttaaatctag gtttagtgat ttatattgtt      6420
     gaccctcagc a                                                           6431
//
