# Supplementary material for: De novo profiling of RNA viruses in Anopheles malaria vector mosquitoes from forest ecological zones in Senegal and Cambodia
Source: BMC Genomics. 2019 Aug 20;20:664. doi: 10.1186/s12864-019-6034-1 (PMC6702732; doi:10.1186/s12864-019-6034-1)
Supplement: Supplementary file 7 — Classified Virus Sequences. Sequence assemblies and annotations for the final 115 novel virus contigs non-redundant contigs > 500 nucleotides, classified by sequence similarity to known viruses. In EMBL flat sequence file format. (ZIP 208 kb) [file 12864_2019_6034_MOESM7_ESM.zip › RdRP_DaeseondongVirDak.embl]

ID   XXX; XXX; linear ; XXX; XXX; XXX; XXX.
XX
AC   XXX;
XX
AC * _contig1
XX
PR   Project:PRJEB29993;
XX
DE   XXX
FH   Key             Location/Qualifiers
FH
FT   CDS             complement(836..2413)
FT                   /locus_tag="RdRP_DaeseondongVirDak_CDS01"
FT                   /inference="ab initio prediction:Prodigal:2.6,similar to
FT                   AA sequence:UniProtKB:Q9IWA9"
FT                   /product="Replication protein"
FT                   /gene="ORF1 readthrough_2"
FT                   /codon_start=1
SQ   Sequence 2530 BP; 699 A; 590 C; 512 G; 729 T; 0 other;
     tttctattct tctctcgata ccacttctgc acgagtcgct cacaacacac acaagcaagg        60
     gaatgattac aaaagcaaga aaaatccttt ataggatttt ctgttgcttt tgtacatttt       120
     atcataacgt cgtgtgtttt gttagtctgc cacactttaa gaagtgtttg tgcgtgtctg       180
     aataaacccg tacagtctgt taaatgaact ctctcccaag tgtgagagga gagcatcatt       240
     ccagactata tgaaagacac actgacactg ggcacgatgt taaaccacta ccaaccatca       300
     ccgaaaagag ttgcttggca tgtaaaccct tccgcccgcg ataggatcgt atgatcgcaa       360
     ggacatacaa gcgatcgagt gaaaggagtc atgtggaacc gttcactcga acgttggttg       420
     tcgatattgg gggaaaaaac aacatatttg caattatagt atgtacaata gaagaacttt       480
     cataaaagga cagcattcga tcacttacat taatgatgtt gttgctctcc atttaggaaa       540
     gtgtatgcag caaacaatcg aaaacacaaa agttaaacca caaaactaca gctaccgaga       600
     gcttcggtcg gttcagtata aacgtctgtg tgtctttttc atgtcagcac aagccaacgt       660
     tcaaacaaaa cttacgcacc taccaatgga attcttttcg gtgattaaca gctttaagaa       720
     aagcaatttg tggtagcttt cccgtgcaga gcgcgtgaac gaaaggtagg ccctctcttt       780
     catttctact gctggtgagg tgagccaaaa acagattttt ccatcttctt cttcttcaat       840
     tagagagggg ttcacgggac gttctaacga cgcatttaac atcaactaca tccagaaata       900
     gaacctttcc gtctctaaat ttggactcgt acgtggatat atatatcact agagacaagg       960
     ccgcaagttc ctttatagac agaccgtggt tctcctccac cactgagttc gaaaatacag      1020
     ttctcgtccc taaggacctc aagaaaccgt aaacagactc aggtttgaat ttgtcttcca      1080
     cggacgccct aacgaactcc gagcacttgt tgaccagctt cttaggtgcc aaaaacttca      1140
     tcatcaccat gttggattcg gagagtccgt tgtcccacgg attctttcca ccgcctttgt      1200
     ccgacttgaa ccctagagcg caagacacat ctatgtcata aaaggtcaca agatagtagt      1260
     ccttgagaga tgagaaattc aacattctgg ggaccgccct cgatgtaact tttatcatgt      1320
     cacgggtcat cttgaaaaac tgaacgcctc ctctgttctc caacaattcc aaattaaaac      1380
     tggtaccctt caaagatacc accttagtac tagtgaccca ggccacatat ttctccaaat      1440
     cgtggtgata gttaaaacca tcatcaccga caaatccaaa tttaatcact cctttcatct      1500
     tcctgtggtc gtaatacggt ttaccgtcgt aattcatctc gtcgtacgag tgttcatacc      1560
     tcgcccccaa ttgctgcagt actcctttgt tcttcaaaaa tattattggt gaatacatga      1620
     acgacccata cgccacggaa gcgttagctg cgaccatact gtcagcgaac tccgaggggt      1680
     gcatgtcgta aacagagtgc aatgcgatca gcacttcggc cgtcactgcg caatgttgcg      1740
     atttcgtaaa acagaattgt ttgcatccta acaacaattc tgatttcttc aagtagttca      1800
     gagcgttagc ctttatctca ggatccgcca atgggtcaga cctgtataaa ctagccaagt      1860
     gacgtctctg agtaaaacga ctctgatcat aagagtccaa gatgggagca caatgatgta      1920
     tgtgtccctc cttacctctt atgcttctcg tgggatcacc tcccacctcc ttcacaaata      1980
     cgtccttatt agcttcttta agcgtttgcg cgtaatcaat aaccttagaa tatccggctt      2040
     taccgagcaa aaccaacctt tcacaacgtc gagaggcggc ggcgaaaggg tgggtggtgt      2100
     aattgctgcg agtaaatttt atcgtgagtt ctgggaagag gtcacacaat ttccgctcgt      2160
     ccagggaggt gagtatttcc ccgacggtta tcgtgttttt gtttcttatc gatgaagaag      2220
     tagctctaac agtgtctgcg ataccgttgg ctaaatagtc cttcaattgg tttgtgccat      2280
     ctgtcgataa caacctgctg atcagtactt gagaggatac gggtaagttc ggaagatatt      2340
     cgttcaacaa tctgttgact ccatcacctc ccacttcctt ctccgtcaag taagtgtcaa      2400
     tgttgatagg catgttggtg cttcacaact ccttggttat tacgtcgata gacacgggtt      2460
     tgttgcttga tttatgtttg gttttgtttg cgtttaaggt taattttgtt atctctgtta      2520
     ttaggacacg                                                             2530
//
