# Supplementary material for: De novo profiling of RNA viruses in Anopheles malaria vector mosquitoes from forest ecological zones in Senegal and Cambodia
Source: BMC Genomics. 2019 Aug 20;20:664. doi: 10.1186/s12864-019-6034-1 (PMC6702732; doi:10.1186/s12864-019-6034-1)
Supplement: Supplementary file 7 — Classified Virus Sequences. Sequence assemblies and annotations for the final 115 novel virus contigs non-redundant contigs > 500 nucleotides, classified by sequence similarity to known viruses. In EMBL flat sequence file format. (ZIP 208 kb) [file 12864_2019_6034_MOESM7_ESM.zip › GP_PCLVDak.embl]

ID   XXX; XXX; linear ; XXX; XXX; XXX; XXX.
XX
AC   XXX;
XX
AC * _contig1
XX
PR   Project:PRJEB29993;
XX
DE   XXX
FH   Key             Location/Qualifiers
FH
FT   CDS             34..3726
FT                   /locus_tag="GP_PCLVDak_CDS01"
FT                   /inference="ab initio prediction:Prodigal:2.6,similar to
FT                   AA sequence:UniProtKB:A0A0H4LUP5"
FT                   /product="Glycoprotein"
FT                   /codon_start=1
SQ   Sequence 3887 BP; 1255 A; 663 C; 804 G; 1165 T; 0 other;
     cccattttat gaacaaaagt acatttgaac gaaatggcaa aaatgatact cattcaaaca        60
     ttgggaatct tgtgtcttct atgtgacttc gctctgcagc agcaaataag tttcaccatc       120
     actgatctaa acgctctgga gagatctcta agagttagtg gtgtctctga gccacttttt       180
     caagcgatct attcagcagc taattgtaat ttgaaagcta atcaattaat taacaaaaaa       240
     cttgatcaca tagtgagcac agtggaccaa ctacagattc agtcagtgaa tgtcttgcat       300
     aaaatcctag aaggaaaatc tgctcaatct gttgatgttg gcacagctga gcttattatt       360
     aagcatgttt ttacagccga taaccagagt gagttgtcaa atcccaacaa tgaggttgag       420
     gttttaacag caaggaatgt gcctgagtcg tcaggatcaa gataccaccc actattaacc       480
     aatgaaaagg ttgtggctcc agacatttgc aaaacaatgt cagtgacaag tgaactgctt       540
     agccaattgg atacacggaa agaccagtta ttagaattag ccaaaaagca ctatggatac       600
     tccggggatt tgtcattgtc taagttttca ctcttctatc acaattatgt agttaggaat       660
     tttgctgata agaacagggt aatgggtttg gctaagatat taggagacta cataacgatt       720
     tcttctgagg cattttacat gggagaagct ttagagaaca atgcaaagtt ttgtttagat       780
     aagacccgtc aaaagcgaaa tattgatgta aaattgatgc taaagggttc ctgtgccaga       840
     ttcatgaaca acacagagaa gagggactct caaattttga aaaatgttcc attttcaact       900
     tcatctaaac agttcctggc ggaaagatca tgcccttacg aaactaggtt tttatatcaa       960
     gcagatgaga tggaagcgta tgaaataatg atgatgaatt acataggtgc aactcatgca      1020
     tgcgtttatt ccagtacttg tggcaacaag aaatattatt tatctagaga aggagtctgt      1080
     aagcacactg actctgctgt ttctctcact aacgttgctg acgtagaagt ttctgttgtc      1140
     aaaagcagga tgaagatcca agaaatacct gaagagttga aaacactagc aaatatgtac      1200
     tgctccattg attctgtatt gatttcaaaa acttctgatt gtgagagacc aataacctac      1260
     acccacacat ttatagcctt taaacttgag agtcaatggt ttataactga taaaagtgtt      1320
     ttaattgctc atggccagga tgttacaagc atttgctttt atgactgtga aaattgcgag      1380
     gaatgtgaaa tgtgcaaagg ggattcaaca tatgaggcat cttttggaga ctggcctaag      1440
     tcaaactgct cttgtaagta caacaaagaa tatagtgatc tttatgtgag catagggtct      1500
     tcaaggatag cagttgatgc tgtagctagg gttgaatggg aggtttcagt tccagtaagt      1560
     tcttccaagg tagcaacttg ctcaacttgt aaggcttcat gcctcgggtc agtgattaaa      1620
     atagaaagag atgttgaatt tgataagatt catgcttgca ttaaagatca atgttttgta      1680
     atagagtcca atcaagtgga tgttgagtac actttaccac caaatttgtt tcacacctct      1740
     catttggaaa taagatttta taggtctgat ggttccgggt atcatgttgt accagtcttg      1800
     tgtgaagatc agcatcagtg tgaatccatt tcttgcgatt tctgcttact tcggttctcc      1860
     aatcctcatt gttataaatt cataaactgg ctattccttg tagttttggt ctcaggagca      1920
     ataatgtgtg ttcccattgg ctattttgtt ttgtcaatga tttggctgct gattaaggtt      1980
     atagctttac cgttcttttt catggggaag ttatgcagaa tttgcggtag gaaggtcttt      2040
     aagaaaacct acttaaaggc tggaaacata aagaagaaag tggatgagtt ttgtgagact      2100
     gaaatggaac cagaaaagcc agttaaacta catgatcctc tcagagactt ttacttgtct      2160
     gctatcattt tcatcttaat cattgtccca gcacttgcat gtgaaaacaa tgcaggcatc      2220
     agcacaaaac agatgaattg tgaaactaac aaacaaggca agatgagttg taaggtgtca      2280
     acagttattg acttactctt atcttctcta ggagaagaaa gttgtttaag cttaagagat      2340
     caaaacaaca tccttattga ggtcattaag attaaaactc taggaataaa gcaagtgtgc      2400
     ttgaaggatg ttcaatatta cacagttgaa cctgctttca agttcataaa cttgtttaga      2460
     tgcagatcag caggaacttg cattgatgat gtatgcgaaa aagcttctga tactatgtgg      2520
     cacccgctac cttatgaaga tgagaggaaa gctgggctaa aaggatgctt aagggtcaca      2580
     gggttctggg gaaaaggttg tttttatgct ggccaagctt gcaattttta caaagcagag      2640
     ttaacaaatc ataaaaaggt tacttatgaa gtttctaaat gttcagaatg gctatgggaa      2700
     gttaatgtgg aaatagtgat taagaaggac aaagaagaag tgagacaaga aaggaagttg      2760
     acaaccacat tacctgcgac ctctgatatc ggcatattac aattagaaac aattagagca      2820
     cctatagttc cttcactaaa taagtgcctc atcaaaagat tatctgctga accagtatct      2880
     gctctagttg actgctcaga cagaggcaat cgttccccag ggttgattgg tgaaattcaa      2940
     tgttccacac caattctagc agatcaggcg tcacgagcat gtttgttaag tagcttatca      3000
     cattccgtaa tacctcagga tgataatttg gtattcatta ataaatttgt taatgtatca      3060
     aaactctggg aatccaatat actgcctaaa accataggcg atagtgtgat cagtgaagct      3120
     aaaggtggag atgtgatgct gcattattct ggacattcag cttacaacat gaggattaag      3180
     atgaatgact atcaggtgtc atttgattac tcaaaagcaa cctgtgaagc ccattttagg      3240
     agcttaaagg gatgctcaaa ttgtggatca ggagcacaag tcacactaga agtgattttg      3300
     aaaggtgctg acagagtgcc aatctcactg acctgcccat cggctactac agaaggattg      3360
     gatcttgccg tgatctcaga cacattcaga aaatttaaaa tgagcttcac cagggcagaa      3420
     ataatggaaa aatgcatatt aatttgtcca ggcaactcag tggaactaat agttaaggga      3480
     acacttctga atgcggtcac cataacccaa aactctgact ctttaacact tggctgggct      3540
     tctgacttca tagcatcagt tccatggatg cactttggct tactcaggta tatttactta      3600
     gcacttggta ttttaattgt gattccaatt actctaattt tgataaaaat gatctccttg      3660
     ctctttaagt tgatatatgc cttaatccca tggaggaagc caaaagttca gagtaaatat      3720
     gtataattag ataatgcaaa gaccaaccaa taaggtaagt acgaaaatgt gagtatatag      3780
     aatcttctta ggttaaatca tcctccactt atacagcaaa agcttgctaa taaaggcata      3840
     ttttagagta atattttaga ataatttgtt tagaatttag gggttgg                    3887
//
