# Supplementary material for: De novo profiling of RNA viruses in Anopheles malaria vector mosquitoes from forest ecological zones in Senegal and Cambodia
Source: BMC Genomics. 2019 Aug 20;20:664. doi: 10.1186/s12864-019-6034-1 (PMC6702732; doi:10.1186/s12864-019-6034-1)
Supplement: Supplementary file 7 — Classified Virus Sequences. Sequence assemblies and annotations for the final 115 novel virus contigs non-redundant contigs > 500 nucleotides, classified by sequence similarity to known viruses. In EMBL flat sequence file format. (ZIP 208 kb) [file 12864_2019_6034_MOESM7_ESM.zip › NuclCap1.1_Wuhan1virCamb.embl]

ID   XXX; XXX; linear ; XXX; XXX; XXX; XXX.
XX
AC   XXX;
XX
AC * _contig1
XX
PR   Project:PRJEB29993;
XX
DE   XXX
FH   Key             Location/Qualifiers
FH
FT   CDS             88..645
FT                   /locus_tag="NuclCap1.1_Wuhan1virCamb_CDS01"
FT                   /inference="ab initio prediction:Prodigal:2.6"
FT                   /product="hypothetical protein"
FT                   /codon_start=1
SQ   Sequence 645 BP; 177 A; 130 C; 161 G; 177 T; 0 other;
     gggacttgtc aataatacca cattcttggt ataactcctg aagaagttgg cattcgccat        60
     gcaggcagcc aattcaactt ccaagaattg gaggctgaat ttaagaaggt ggtgtctgat       120
     tatggtgaaa tgatcaataa atcaaccagg agttatgctc tggaattcgc agtaaaggtt       180
     atgtatgagg ttgggcctgc ctcccggcag attaagcgag gttcgactga caagaagtgg       240
     aaatttcgat tctgctctat gaaggatggc aagaaaacat ttaccactgt ttatattgcc       300
     ttcttcaaga cggtagagcc tccacttgct aaaccagttg tggacaaagg tgcacttatg       360
     ctgactatga agcaagctag cctacttgca caatccacct ttgccggtgc tattaggtta       420
     tgcttaatcg atgagttggt tttgatgact ccactatgtg gtgcaatctt ctcaaaaaac       480
     aaccttgatg agcttgctga tatcattcat ggtgaggctg gcgaggcaaa gcgtggaaac       540
     acactggtga cactgtcaca aagttgccag agtggaggcc attacctaga ggagtccaac       600
     tgtgccgtgg cagttgttgc agctgtttgt gcaactcgca atatg                       645
//
