# Supplementary material for: De novo profiling of RNA viruses in Anopheles malaria vector mosquitoes from forest ecological zones in Senegal and Cambodia
Source: BMC Genomics. 2019 Aug 20;20:664. doi: 10.1186/s12864-019-6034-1 (PMC6702732; doi:10.1186/s12864-019-6034-1)
Supplement: Supplementary file 7 — Classified Virus Sequences. Sequence assemblies and annotations for the final 115 novel virus contigs non-redundant contigs > 500 nucleotides, classified by sequence similarity to known viruses. In EMBL flat sequence file format. (ZIP 208 kb) [file 12864_2019_6034_MOESM7_ESM.zip › NuclCap1.12_Wuhan1virCamb.embl]

ID   XXX; XXX; linear ; XXX; XXX; XXX; XXX.
XX
AC   XXX;
XX
AC * _contig1
XX
PR   Project:PRJEB29993;
XX
DE   XXX
FH   Key             Location/Qualifiers
FH
FT   CDS             351..1397
FT                   /locus_tag="NuclCap1.12_Wuhan1virCamb_CDS01"
FT                   /inference="ab initio prediction:Prodigal:2.6"
FT                   /product="hypothetical protein"
FT                   /codon_start=1
FT   CDS             1451..1924
FT                   /locus_tag="NuclCap1.12_Wuhan1virCamb_CDS02"
FT                   /inference="ab initio prediction:Prodigal:2.6"
FT                   /product="hypothetical protein"
FT                   /codon_start=1
SQ   Sequence 2147 BP; 621 A; 406 C; 485 G; 635 T; 0 other;
     ggcttatatt taaatgttcc aaacattcaa tatcatacta aattacatat ctgacaataa        60
     attgtacttc gatattactc acactggctt tatacaatct gcagttgatc tcagattttg       120
     taattgcaca gagttctatc cagtatcaac atctattgac agaagtaata catacgaact       180
     atatatattg tcgtctaaca atactggcta tctagaagct ggtgtcatca ctgggttacc       240
     ttcgttgaga gaattggcag aaaaattgtc tgatcactat agtgcagata caaataaggt       300
     ttatcacagc ctattgtaca ctattgctga ctatttgaag gacatagaaa atggcttcag       360
     atgctcagac attctttgag aagtttgaag tgagtgctgc agaccaagca gtgttcaatt       420
     ctcagggagt tactcctgag gtgctcaaga agcatgaggc aggcactgag taccacatcc       480
     ttgggataac acctgaagag gtgggcattc gtcatgcagg catccagttt agcttctctg       540
     agctggaagc agagtttatt aaggtagtgc ctgattatgg tactgccatt aatagaacta       600
     ctagaagctt tgctcttgac tttgctgtga aagtcatata tgaagtgggg cctgcatctc       660
     gtcaggtcaa gaaaggcaac actgataagc gttggcggtt caggttctgc atccagtctg       720
     gaggaaagac gactttcact actgttttcg tggcatcttt caagacggct gagccaccat       780
     tggctaaacc agttgagagc aagggtcaga tcatgctgac tatgaaacag gctagcctgc       840
     ttgctcaaac catctttagc aaggccatca ggctatgtat tgtagatgag ctgatcctca       900
     tgacaccact ttgtggtgct attttctcca agaacaacct ggcagaaatt tctgaggtac       960
     tctttgggaa tagtgaggta gatgcacagg gtgacactct agtgatattg tcacagagtt      1020
     gccagagcgg tggccattat ttggctgaat caagttgtgc agttgctgtt gttgctgcag      1080
     tttgtgcaac tcgtaatatg actgatccta agactcgtga tcagatcatt aacaagacat      1140
     ataagcagta tgtcgcagca ggcaagccat ttgatagtga aatttacaat ggtttgtgca      1200
     agtttgcaac tggtggagtg ccagcagagc attctgcaaa acgcctgatc gagaagtatg      1260
     acagcgtgca gaaagctgtt ccaagcttcc aaatgttccg tgcagtccag caatcaggga      1320
     tcaaaacagt ccctagcaac atcagcatga ctgctggaga agggacatct gcttctgcgg      1380
     tctcaaaaaa cgcataaaga gcccaccagt tgctgcttat cctgaggtgg aggttagtga      1440
     gagtgcctct atgcaaagtg tctttgagga agctttggaa gagcttccag aagatacttt      1500
     gatagagctg cccaaaactc ctcctcctag ggtaaaggag gtgcttgatg actcagtgag      1560
     ccctactggg tcaagcccta gcacaggtgg gctcacttcg gatgagtttc tggagaacat      1620
     tgcagctgac atttcgcgtt tgacaaagct gccattctac caggcactca aaatagtgaa      1680
     cactttcact atggagggca ggggagcaca tgtgctcatg acagagccac ttaggctgaa      1740
     gaagaggact gccataaatg acaaggtgta tgagactatt gtttacaata taggcaatag      1800
     agtcaagcca gttacaatgt catttttgtg gcatgtaatg gcagacagat gcactgggca      1860
     tgagctggca ttgaagaaga tgatagcaat gggagaacta cagtttttaa gtaagtattt      1920
     gtaatttaga ttaatccagt ttctttaaat attcttctaa tttctatttt actgattgta      1980
     actacataaa gggtgttggg tttcaaatat taatactatt ttacattata tatatttcac      2040
     ttcttttttt cattttttat taacatagtc atttttttaa acttcaaaat ttatattagt      2100
     cttaataatt ttagttttaa atatagtttg taagggttgc ctcagca                    2147
//
