# Supplementary material for: De novo profiling of RNA viruses in Anopheles malaria vector mosquitoes from forest ecological zones in Senegal and Cambodia
Source: BMC Genomics. 2019 Aug 20;20:664. doi: 10.1186/s12864-019-6034-1 (PMC6702732; doi:10.1186/s12864-019-6034-1)
Supplement: Supplementary file 7 — Classified Virus Sequences. Sequence assemblies and annotations for the final 115 novel virus contigs non-redundant contigs > 500 nucleotides, classified by sequence similarity to known viruses. In EMBL flat sequence file format. (ZIP 208 kb) [file 12864_2019_6034_MOESM7_ESM.zip › RdRP1.7_Wuhan1virCamb.embl]

ID   XXX; XXX; linear ; XXX; XXX; XXX; XXX.
XX
AC   XXX;
XX
AC * _contig1
XX
PR   Project:PRJEB29993;
XX
DE   XXX
FH   Key             Location/Qualifiers
FH
FT   CDS             complement(75..6368)
FT                   /locus_tag="RdRP1.7_Wuhan1virCamb_CDS01"
FT                   /inference="ab initio prediction:Prodigal:2.6,similar to
FT                   AA sequence:UniProtKB:A0A0B5KTW8"
FT                   /product="RNA-dependent RNA polymerase"
FT                   /gene="L_1"
FT                   /codon_start=1
SQ   Sequence 6435 BP; 1733 A; 1313 C; 1091 G; 2298 T; 0 other;
     gggacaacaa aataaacatc atccttaagc ctaaatatcc taatttcatt taaatcgtca        60
     tttctaatag taaattatgc cttcatcaag ttcaaaatgg ttttcttctt cgttttatca       120
     atactctgca tatctgctat tacagttgtt atgtcattga caattcttga caatcgttca       180
     ctgtgctcta cgttgttgat attctctatt atgtctttga tgttcatgct tgcccatagt       240
     tcagttatat taagtctagt tgcaactata aaggcatatg tcatcattga gatttctatt       300
     gagttttctt cacacaaata ctccaagtag tccttaaatt gttcattgtc ctcgcccata       360
     tcatctaata tagatttcat ccattccata acagtatcat cagtggcaag atgatatatt       420
     aaactttcta tacgcttggt gctctgtaca ccaatgtaag ccatgcataa tacctggcgt       480
     atgtcatgta ctttaaccat gctgccagtg cgttcttgta atccttcatg atattctatt       540
     tccacacaag tgagatcttc tggtgatgtc atttcattaa tttctactac tttgtttatg       600
     ttgataccaa ctatgtctat ctctacaatt tcttcttgag gctctgagat tgtcttgaca       660
     actttataat attttctacg atttagtgta gccaatagat tcgagagcaa ctccccaaca       720
     acaccactgt ttatagtact gtagccactg gtaagtatct tcttcattgt gtctgaactt       780
     attgcagctg cattattcat gactaaattc tttattgctc cagttgaata tagaactcta       840
     gtgtcaaagc cctgtagaaa agtgggatcc agttctatcc tatcgctaca tggtattgtg       900
     aagttctgcc ttatagatgc aaaccgataa gtgttcctgt tagatatcac actgataact       960
     cgtagtgaat tgtcaaaaca gaacccgtcc actgtttcac caattggttc ttcaccatac      1020
     ctaaggtcta catttatctt tagtggcaag cttacatatg atgctctgtt tcctatcatt      1080
     gaactttgtc tggtgtggta gtttaagtaa aactgggaga actttgcctt cgatcgccaa      1140
     aatcctcttt ctccccatgc accagctagt tcatatttgt aatgtttaaa gttccttatt      1200
     atgaacattc tcatgatttt ttgtattatt tctatgtttg ttgtgtttga ttctaggctt      1260
     atgtcacctt catcaccaga tattacaagt acagcattgt tcatagtaca ttttgcctta      1320
     aaatcaccct tgtacgtatt gccataccgt ctctgtggtt tgatccactt tcctcggtac      1380
     aaatttgctt tatgcatcct ttttaaataa tcatcattac cattgtatat tttttgtatc      1440
     actccatact tcagtttttc gtcatcagta agtttcgtat ggtctatatt tgctatggct      1500
     gtttcgacag gtccttcatc tactctaact atcttaaatg aatttgggta tatggtgttc      1560
     aggactgaag tgaagtatat agtgttagtc atgtcactat tgactgtctt ctcctgaaca      1620
     tatccattga atatatgtat gcgataatta acatccctac atacagtttt cccatatagg      1680
     tcagacaaga aatttgtcaa acagtcagac cgtagatatg gctgtgtcca taacctagct      1740
     ttcaaggatt gaaagtattg ttgtgcaatt attgtacatg cagctatagt ttcataatat      1800
     tgaaaatagc tcttaaagtt actgatgata agccttgcat catttactaa tgtctcatca      1860
     gaaacatctg gtttggaata tctgtatagt aggttagttt tttgttctag gtcaattatc      1920
     ttgagtaata catcattcat ttttcctata gtgttgaatt tatcatctat gaatggcatt      1980
     ttagttatta tcttccgctt atctgtgtct accaattcct gtgtggaatg aaacacaata      2040
     tcatgagtta tgccaactat gtcattatca tctgaaaatg cagatgctat tacatccaat      2100
     ttgatcaact ttttggttgg acccaactct ataaatgtta taagttcatt gaaagtcatt      2160
     ggcttcatgt ccttcactct cacaacctta ccactagact gtatcatctg acttattgcc      2220
     atccgacggc tactagatgt gtatttgtct gcagcaagtt cataaaccat acctacagtt      2280
     tgtgcacaga ggtgaccaat gctctctgct aatgagaggg gttttgtcac tatcagctgc      2340
     agtccatttg taggaaatgc atttcttatc ttatttataa attctaaggt tttagaaagc      2400
     tttcgtgact ttggcatgat atgatgaagt gcactgaaga tatttcctct agttgggata      2460
     cataggtcta cgtaatcatc attattccaa tcatctgagg ggtcagtgat tgcttcataa      2520
     tatttcttcc taagctctag tttaggatca acagccaatg actctactga tctcctggtg      2580
     ctattcagtg accactccag gcattgctct attaatttcc tagtagggga ttctggtcgt      2640
     tttttacaca gatctagaag cttcttataa tagcatgtga ctcctgtcac agcaagttca      2700
     aaggctgagc aagatggata cccgccaagc tctattggca gcacttctag caattcaagt      2760
     tgtttacctt taacattata tgtcttcacc atctgttgtt ttaacaatgt tgcaagcata      2820
     actatcattc ctatgttcgc accatttcta taacattgtt gtaatgatga tatctggtta      2880
     tgtacatcta taggccaatt ttggaaacat agattgccaa agctatttgc aagcatcttt      2940
     cccacagatg agtgaacact gccatttaaa ttatagttgg acaccagttc tccgagcaca      3000
     cgactccccc atagtttctt ttcattaagc ttgaggcaga acatcttttt ggccagcatc      3060
     cgaaatatgg caaatctttc aaaatcctct actgaattac aacaaacgac tacccaggag      3120
     tcatcagaat gaacaagccc cttagtatag acttgactgc ctgggtatgc tctattatat      3180
     gcataagtga tccatacgtc agcagcacaa tgtacattag ttgatatgaa attgagcatc      3240
     ccctgtggcc aaccaataat tgcttcaacc ccatgactat gatcactgtc taccatatac      3300
     ctgtttaatt tttcattctg tgtgacgcca attggcatcc tcttgatcag atgttgcctg      3360
     ccaatcaatc gctctatcac tctatgctgc agtgcacgta tgtctgggct cagtgtcttg      3420
     ttgcacttaa tgtatgtcaa aaattttcta gtgttgtcat tctcggagta cttggtttga      3480
     tcttcagtga gttgaaatgc cattttgtat gatcgacgtg tgccttctga cattgcttgt      3540
     ttatatgttt cacattgttc tcttagcttg ttcttaccac caactattat gttgtttggc      3600
     atgaattgac ccttagatgc ttcaggtttt tctaccagca tcagctctgc ctttgtgcct      3660
     atagttggtg ttgctattgg tcgtccagac cctcgttgat cttttgctga cattgagtac      3720
     tgctgcactt ttccttcttt aatgctccta acaccgaagc taacgactgt acaattctca      3780
     tctttgtaat cctgttcctc atactccctt aagcaagctt caagtgacgt tgtgtgtatg      3840
     tcaattgcat tcttccggtc cttaatagac ttggtgcatc ctcttaagtt tgtattttta      3900
     tgcatgaatc cggagtacac agagtttccc aagtggcttt gaatcttgtt gtttgaaaaa      3960
     gaatactctt tacatatctt ctgctctgca tagtatattg catcagatga gaaacaaaac      4020
     ttagcattaa atgggaaatc agattcatca tgaccgtttg tggcccaacc tccatatgtc      4080
     tcaacttcat caagaaattc aacattccat tcacaagtct gtgtgattga tttatccata      4140
     aattgagatc cataaaggtg ctttggccgt acagtattca tgacatttat ttcttctata      4200
     aaatcttcag gtttcttata acgcacatta ggattacaga agcttggcaa gtccatcgtt      4260
     atacctaaac agcttggaag tacatctgtc tgaaattttt tgatcttagg tttcactgca      4320
     ttcagttttg acaaatcacc caactctgca ataaaccatc tcaactgctt gaatatccat      4380
     gcatctagtc gagttttgac taataaatcc atcttatctt caattaaatt tggtagacgg      4440
     cttatgtctg caaatggcat gaatgcaata tatttgaaca agtccaaata ttcagaagtc      4500
     ttctgatgta tgtccaggat gaagtaagtc aatgtgccaa ccacttttcg cttgcatgtt      4560
     gttagtgtgt cgctttttga aagtagataa gatgcagttg ctatcagttt gaagcttgca      4620
     tttgaccaat ttgacatttt atctatattc agacgacata gcttagatgc ataataaatg      4680
     tacttgtcgg tttcacaaaa gtattcactc tcaatatgtc ttaggctctt ccctttggtg      4740
     catctggtta tgaatataaa aggtaaatca acattctttg aagttatagg tgcatgattt      4800
     ccaggtatta tggcaataaa tgagccattt ggaggcacaa acacattgtc tttggtgctc      4860
     aatgatgtcc ccagatgtga tatacgatca aataacattg ccattgcatt gcatgtctgt      4920
     gccccattgg ttcttatcac ataatcatac atttccttat gtttgactgt tgaatcattt      4980
     tcaaatttgg ttgaggcttc ccaggtatct ggcagtactg gtggcttgga tgatattgat      5040
     ccataatagt caatggactg gcttataaaa tcatgataat cttccagatt gtccagattt      5100
     atcaccttag gttctttctt aacatttaca tctttcttac ctttgatgat ctctgatttg      5160
     tacttaccca ctaataggtt gttataattt gaaatcatct tatactgata tttaccaaac      5220
     accatgccgt tcttcattgc ttcatcctgc ctgcattctt tatatgtcat tttcttttgt      5280
     ccagcacttt tcatcaagcc taattgtgtc atgtttggca atagatgtag cagaaactca      5340
     gctatgtcat tgtgttcaag gttaagcaag tcatcaacat aatcagttat caggtcaaga      5400
     tctgtttttt caacgttgtc acatggatta tcaacaacct tcaatgtact tttgggatta      5460
     atgtgctgtc gatgtctatt cttttcaatt attttatcca tagctacaat actatctttg      5520
     atgtctctgg agaagtaatt gggttgatga cgcagatctg tttccttctt tatttgggca      5580
     attatttcgt cttctgatct tattggggta tagtcgagat cgataccatc aattagatca      5640
     gatggtatgt ctggcattat ggggttagta tacgtaacac tatcagaggc atcaatcaag      5700
     cgctgaagtt cttgcttgtc ttcaactgca tctcgtatgg tagacatcaa gctattgcat      5760
     gctaatgaat atgttttgta cagatctaca agatcaaagt cacaatcaat gaaatcagtg      5820
     gaactcaggt gatgtatctc agaagacaag tttgagcagt ccacattgac gttaaatgag      5880
     acatgcgaaa cagttagccc taagccagaa agatatgtct tgacttcaag atacttctca      5940
     tgcttacgtg cacgagctgc ctttggattc actgaaactg atatatctcc aagataaacc      6000
     acattccgat tctggcccaa tgccaatatg tctggtgttt tgtttttaat attgtcaggc      6060
     accttgacat caattccaag agtgccattt atgaatgtgt caactctcgt gtcacttacc      6120
     acatgattac gtatagtaca gcatgtcgtt atgaattcac accagttatc atgccgaagt      6180
     gaacgggttg ctaagtacac ttcagccccc acgtctgcac tcatgttgtc cacaattcga      6240
     ttcttgatgt catttatcat cgaatgaaca ggtgtcgtag aagtcatcct tgcatacata      6300
     cggtcggtat cccgttcaac tacaacctca cgatcaaccc taccaacgta tgctgctgct      6360
     gcttccattt ttcaagatgc ttcaatattc ttttgtaata caaatgtatt tattaccctc      6420
     tgcgtgctgc tggtg                                                       6435
//
