# Supplementary material for: De novo profiling of RNA viruses in Anopheles malaria vector mosquitoes from forest ecological zones in Senegal and Cambodia
Source: BMC Genomics. 2019 Aug 20;20:664. doi: 10.1186/s12864-019-6034-1 (PMC6702732; doi:10.1186/s12864-019-6034-1)
Supplement: Supplementary file 7 — Classified Virus Sequences. Sequence assemblies and annotations for the final 115 novel virus contigs non-redundant contigs > 500 nucleotides, classified by sequence similarity to known viruses. In EMBL flat sequence file format. (ZIP 208 kb) [file 12864_2019_6034_MOESM7_ESM.zip › Nuclprot1.3_WBvirCamb.embl]

ID   XXX; XXX; linear ; XXX; XXX; XXX; XXX.
XX
AC   XXX;
XX
AC * _contig1
XX
PR   Project:PRJEB29993;
XX
DE   XXX
FH   Key             Location/Qualifiers
FH
FT   CDS             complement(916..2511)
FT                   /locus_tag="Nuclprot1.3_WBvirCamb_CDS02"
FT                   /inference="ab initio prediction:Prodigal:2.6,similar to
FT                   AA sequence:UniProtKB:A0A0A1E9N5"
FT                   /product="Nucleoprotein"
FT                   /gene="NP_3"
FT                   /codon_start=1
SQ   Sequence 2942 BP; 777 A; 647 C; 645 G; 873 T; 0 other;
     tgtacttacg gaacaaagca atgtttatgt gcgacgaatc caccatgggg aattagtggg        60
     ggaagcatag tgtgtgcgta ccaaagcaac cattagcctc cggttccttt gttcccgctt       120
     ctacaattcc caaacgtcgt tctcattgtg acgagtagcg gagtagcgca tatagtagcc       180
     attgggcaaa acaaacatgg tggaaagtgt cattcgtttt accaagcggt ggttttgatt       240
     tcatcaatag caaaagacag gcgttggtgg tgccgactta aaaaaggaga accaggaaac       300
     acaaaaagga agaagaagaa aaaaaacatc aaattaaaga ctgatttatt ttctaaagaa       360
     aaaaccacca tctctctcct ctgttttgaa ctgtatcgaa cttgcaccgc gttgctttac       420
     taccaacgtt ggcacagtgt tacccgcggt caggttctta gtagtagggg tttacttttg       480
     tgttgttatg tttcacttag tactatttat tgcttctctg agatttgtgg cgtaaaaaca       540
     aatggtggat gtgtaggtgt agaaagagat cctttcgtat tagtttacag aatactattt       600
     taaacgatcg aaatgtatgg ttgtgtttcc ccccctaact gtcaacgagt tttaaactca       660
     cgggggctac tcgactcaaa cataccgtgt tgacattagg ggtttaaacc cgttgcactc       720
     cttacgtcca tagtgaagct ctcctcgaac agcaatcaat agacacattc acactcgctc       780
     cttctgtata aagtcttagg ctttttgttt cctttatttt tacccataaa atttgggaca       840
     aaatggttac agtaattgtt gaagaaaaat tgagataatg attacaacta attagagaga       900
     aaaaaagaca caacactatt cttcttcctg atgatggaag aagatttttc tcaatggctg       960
     gttcatttca accttctctc catattccag tccgtaactt tcgagattgg gctggtagaa      1020
     atcggttcct tcgtattgga tcattctgtc ctgggtcaaa cgattcttca aacgctcttt      1080
     catttgatgc ataatcttca aagccctaaa accagtcatg gggccgaaat aaccagcata      1140
     accagttggt cctcccaaaa tcttgaacaa ttccgaatcg tcatcgacgc gtacggtaat      1200
     acgtcctgag aaagtgggag atctggatat ttgtccgcct cttctgcatg cagggtaatt      1260
     cgttgggcta gcactcttgg cgaatctctt gaaagggata agttgcactg ccacaccatg      1320
     cccagaactt ttgcgccctt tgaagcaatc tccgagcatt cttcgcgtct ggaaatcaat      1380
     tccggtcatc cacttcagta ggtcaaggtt ttccttgtga gttccgatag ctgcatgaag      1440
     taccacttga gccgcttgtg caggagtcat taaatctgga tcacctttga tgctgtaaag      1500
     ctcagttgct gcacgattcc acacgttaag aagtccatgt ccataaaaat ctatgttctt      1560
     aagggactcg cataggtagg agttgtcgag tcggaatacg aagttttggg gtgttgttga      1620
     aaatgttgcc ttataagtgt ggctttctct catattcaac gccagcaata cagcagcagg      1680
     aagaaacgct ttattcgggg tttgccataa tgtaatgccg aaaatgcaca gatctgcaag      1740
     gtttctgatc attgctgtat gccgtgttgt agatcctgcc aaaaggttag ccatatcttc      1800
     aactcttggg atacgtttga acgcctgagt gaaagcatct ttccatgcct tccgatatct      1860
     ctgttcctta ttcatgcata ggtttatcat caccgtaatg ggacctaggt attgcttcat      1920
     tttgaattgt aatgccggag caaaggtgca cccgtacaga tagggagcat gagtattgtt      1980
     gaacccgaaa ctaaacagcg gcattttgta cacagtttca tctacttttt ggagcttgat      2040
     aaaagcattg cccattgtca cttcagcgaa actatggcga tatgcgcaca ctgaatacaa      2100
     gagatccgtt acagttgcca tgcttcgatc attttcgtac catgcgaagt atccgaaacc      2160
     atgctcattg gctatagctt ccataagttc cgcacaatct ttacccaaca ttttcacatc      2220
     gttagcggcg aacttaaaat ctccactcag tctgctgtcc agaaggcttc tctcgtcgtt      2280
     agccacttgc ttgtttcttc cgtgacaagc gaggatgatt ggagacagct cagcaacagc      2340
     atctatgttt gttctgtctt ttatctggaa gcccgcaatc agtgcctcat gccagtgcag      2400
     gattagtaac agagcattca tttccctggc cttgtcgggg ttcacattgg ttcgcttgga      2460
     gtccgggact tcattgcctt cgacatcaac gttttttcgc tcggtctgca tcggttgaaa      2520
     agtgggttgt atacagagaa atcaaactaa actgtttttg ctatgaattg tcacttgctg      2580
     ctctcggtac gtccgaccag gatacgattg caactgattt gcgcttacgc cactgtttcc      2640
     acttatattc gaatcgctca ctcaccagtt tgcttcgatt cgctcaccgc ctgcttggac      2700
     ttcccgcata gcaaagagca gcgccgtttt tgggagtgtg tgggtgcgat tttgacgttt      2760
     cgaacggaat ggtacgttca aaacgcgcgg ataatgataa ggataatgcg cgcgcccgtt      2820
     gataaggctc cgggtcggat aatctacgtt ctactgtatt tgttgaaccg taaaaccaat      2880
     tcccttttgg aacatgaaca gacacgaacg cgtatgggga aagcgtgcag aaaagggcgt      2940
     tt                                                                     2942
//
