# Supplementary material for: De novo profiling of RNA viruses in Anopheles malaria vector mosquitoes from forest ecological zones in Senegal and Cambodia
Source: BMC Genomics. 2019 Aug 20;20:664. doi: 10.1186/s12864-019-6034-1 (PMC6702732; doi:10.1186/s12864-019-6034-1)
Supplement: Supplementary file 7 — Classified Virus Sequences. Sequence assemblies and annotations for the final 115 novel virus contigs non-redundant contigs > 500 nucleotides, classified by sequence similarity to known viruses. In EMBL flat sequence file format. (ZIP 208 kb) [file 12864_2019_6034_MOESM7_ESM.zip › RdRP1.2_XinzhouVirDak.embl]

ID   XXX; XXX; linear ; XXX; XXX; XXX; XXX.
XX
AC   XXX;
XX
AC * _contig1
XX
PR   Project:PRJEB29993;
XX
DE   XXX
FH   Key             Location/Qualifiers
FH
FT   CDS             1..7383
FT                   /locus_tag="RdRP1.2_XinzhouVirDak_CDS01"
FT                   /inference="ab initio prediction:Prodigal:2.6,similar to
FT                   AA sequence:UniProtKB:A0A0B5KS04"
FT                   /product="RNA-dependent RNA polymerase"
FT                   /gene="L_34"
FT                   /codon_start=1
SQ   Sequence 7524 BP; 2445 A; 1366 C; 1702 G; 2011 T; 0 other;
     cgacgggaaa acaaaaacaa catagacact gatttcacaa gagaagcagg aaagttattt        60
     gaaactttag ttatgtcttt aaccagcctt aattctggtc tctcaggaag gagcctggtt       120
     gcccttaata cttatgggga gttagtcctt gatgatctac ctcttaaaac tgctatttgc       180
     catagtggca tttatgagtt ggccgagctt acttgtgagt acgtggagca ggacttcgta       240
     ttcacaaggg agtgctctat gcatgtttct cttccttact cttgcttttc attagagaag       300
     gatgtgataa ctgatttatg gaactgggac ataactgtta gcaaagacct tattggagac       360
     ataattaacg aggatgtcat tctctcaggg actcggagtg atagtggaat gagaaaactt       420
     aggcatgatt tggtaggtat ggccattagc tttagggata cagatgttaa attgtctaat       480
     gttttcaagc agcttcaggg gagagaggaa ggtcggttaa gtccagattt tcactttgaa       540
     gaaaagggga tcaatgtttt tgtggagata ggaacgacaa aagcagagga cccatcccat       600
     ggagaatcaa gggtaaagca gaaagtcttt aaatactctc aagctctcaa tctagtcacc       660
     catgtgaagc catgcattct aatggtgatc atcgtgggta agaattttat ttgtagcaat       720
     tataacctca gatcctccat tgctaactct cttgttttgc acatgaacct agctttattg       780
     atggagttga gaattgcagg attaaatctt cctgctttga tgtctccctt tgattcagag       840
     aaggaagttc tgatggagca aataagacac tcgattgagg atattgtaga attagatgag       900
     gtggaagggg gagctctata cattagtaga cggtttatag actccctaaa agagcccatt       960
     gacatgaaga aagtgtcaga ttattttcta agggaggtga gcaaagctag agaaaaattc      1020
     aaggacgccc acaagaaaat gacaaatggt ccatcaatag atagtaggaa atcagagttt      1080
     gtggggattc ttcagaacca gccaagtaga agctaccaga aagcaatcgt gccgtatcct      1140
     ttagtgtttg ttccaaggca tagtaaattt gattgtgaag ttagaccatt ccctgtaggt      1200
     acagtggatg ggagggagac cccagtcacg aaattgtggg cagctgcatt tcgaggatat      1260
     atggcaagct attatgatta tgctggaaag catgagctga ccctatcaga gatgtacgag      1320
     acagacagag ctgaacaaga aaaaataatg aacaggaata aggagttcag gaagattgct      1380
     caccgttgtg atgtaaaggg agcactatca gaagaggagc tgaggcattt agctctagat      1440
     ggagtatggg gaaagaagta ccaagcagat gaagagaagc aggaaaagca cagaatgtcc      1500
     aaattacctt accattatga caccccaatt gacgatattg aacgattctt atccaactct      1560
     agtatttatg actaccacga gtaccactct gatcgtcaag aggtcagtct acttgagaaa      1620
     tcaatgattg atctcaaaca ggatctgcga agcttactgt ttatgaaaga tttacagaag      1680
     agcaaattgt actctgccct ggacttaatt tcagacatag caatggaatt gacagtatct      1740
     ataaaacaac acacaaagcc tagtcaagtt ctagtaaaga aactagggtt ctatgatgtg      1800
     tatttgctaa tagtcccaac gacagggtct gagcacctct tcttctctat ttatgtgccc      1860
     ttccaagaag gtgttgagat tctatctgct ctccctttta gaatcttgag gccagcttgt      1920
     ggtggtggtt tttacactga tttttgctct gttagagccg ataaactttc taatcatgcc      1980
     actatagcat ctaccttcat tggtcttgtt tcatatttca gttatcacta caaaatccca      2040
     gaaattagtt gtcaaacttt caagtcttgc gcagacgcta tgctgatggc caactttact      2100
     cttttagtga ggttagaaaa taaaccatcc acagaggaga caataactat gtctcggtac      2160
     atgtatatgg aagtgatgaa aagcaagagc tttgtcaaac ctgacccata taggctaata      2220
     gggaaactcc cagtttgtgt caggtctaga ctacagttat ttgttaccag aaggcttctg      2280
     atagcctttg atagaatgat agagtgtgga gcaagcaaga ttgctcctga tgactcagga      2340
     aaatcagaag acagagagga ggatagccct agcaatgact attgggaagg gttaattaac      2400
     ccatacacac taaatcaaga aattaatgct ggtagggtgg taaacctctt ttacattgga      2460
     tatgctgttg ataaggatca aatatctcaa gaaaattctg actacaaaac tattcagaaa      2520
     gccataatga aagataggga attcattgaa gaggaagaag aacgaagtag tggtctttgg      2580
     gatgatttca atgagacacc taaggagaag caattctccc ctaatgtcat aagagctggc      2640
     tgtaaactga tgatcaatga gttaaccagg aattatggac caggctttag agaagtgata      2700
     gccaatgaga taatagagag actagctagt cacatgacta gtgacctgtc tactcttaaa      2760
     gcatcagcta ggatcgatca cttaccatgg gatcaaatac catctgcaga gcaatgtctc      2820
     aaagaaagaa ggggcagact caaggttatt gaggctgtaa tgagggagat cggattgttc      2880
     aagcataacc cctttataaa ttccaacact ataatagacc tgatagagaa gacaagtaga      2940
     ggagttataa gtgatttatt caagaaaaac caacacggtg gtttacgaga aatatacgtt      3000
     ctcacaatca aatcaagaat ggtggctctt ataatagaaa cctgctccag agttatatgt      3060
     gagcactttg attgtgaagc tatgacccac ccgaacatga aaatggagat aatagagagg      3120
     cacaagctcc ttgcctctaa gctagctcat gcgagatcaa caaaagtgtc ggaatatcaa      3180
     tgctcatcag acaaaaagag ttggaacaat aatctggtca tgccggcttt ggccatccct      3240
     ctaataatgc tgcttccaga ctacatgcat ggtatgatac aaagaatact taacatgtgg      3300
     aatgaaaggc taatacagct gcctcatgga gttatgaaac tactggtcaa taagaccccc      3360
     ctttcttgtg ctactttcaa ggaagtagcc caggagttca ccaacccagg gagtaccgga      3420
     aggaaaccat tgttccctta tgctggagct agctcagtaa tcctgaggac agggatgatg      3480
     caaggcatac tccattacac atcatcttta ctacatgtat cttatctcaa aataaccacc      3540
     tttctgatca aatcatacta caaagtaaac tttagggata gcatctgctt aatagatcaa      3600
     atgtgctctt cagatgattc agcaactata atcagtgtta gtcacccaaa gggaggctcc      3660
     ctagaagatg atgtgagatt atccttgaca tcagagataa tttgccaagc tctaggaacc      3720
     ttctgtaatt actcttgctt cactaattca gaaaaaacca catccggttc agctagtcag      3780
     ttagaattta atagcgagtt tataatagga aacactttag cagtacccat aataaagtgg      3840
     gtcttagcta gttttggagt atctgaaagc cagagcttgc tgatgaggct acagactttc      3900
     tataacctga tgagccaagt gagctcttcc ggactccctg cacagaacac aacactattg      3960
     caactagccc aaggcctgct tcactacaaa ctaatgggat ctagtctgaa taggtatttt      4020
     agcaactatc aagaagagat aaagtggtat ccagatccca acttaggatt ctttttagtg      4080
     gataatattc atgttccagg ggtgctgggg ttcagctatc accactggct acactgtaaa      4140
     aagaataaca tgttcaaaat aaggaagaaa agtgtcataa atgggtcatt aggattcaac      4200
     ccagagggcg gtttggtgga ttcctttgtt attaggcatg gtgatagtca cagatatgaa      4260
     acaatgatta aagaaatgag tgatgggatg gatatacatg aggtgagaga attcattaac      4320
     tctagcccaa tgctattata cacttccacc acctctgagt cagaggctag gtataaggtt      4380
     ttgtccaagg tactaactcc cgggaccgct caagctttgt ccaggggggt tccgttcatg      4440
     caggcagttg caacatcggt ctatggtctc caaacattct cttattccag atcagaagca      4500
     agctaccaag agtccagtgg taagtttgat aagagcagct caaaaatatc cctcttagga      4560
     gaacttagaa ggcggagaat agacaaagag aaccttgaac ttgatcaata caattcagag      4620
     agcttgtgtt tccctaatca taggatctat aaagagtatt atacatcttt agcaaaattc      4680
     aagggggcag atatgattcc tgtcagaatg atgaggcata agaaatcaac aatgaggttc      4740
     cctcatgcta attcagccat acctctaaca ttgtttgagc tagttaagga aaaatgggca      4800
     gacatgccaa cgagacagtc tgtgcagtta gtaaataagt gctggaaaga atataggaca      4860
     ttgatgccat ggctaagtga ttctctagag gaaaccttag caaaatcacc attcctagac      4920
     cacgtggaac tatacaactt tgttagcagt agtggaaaga agagcagaaa gtttgtgagg      4980
     ataggccctg caattagatc tgctcatcca caaggccaaa ttgaacaaat agcacgtaga      5040
     acttactgcg atgggtatgt tttaagagtt tctgagagct catacacagg acatcaaaga      5100
     ttatataaag acagaaggac ttgtatgagt ctggcattgg aaatcccatc aactgatagg      5160
     agagagatga tggtggattt tgcagccaag cataatccta tcaacccagg agaattggaa      5220
     tctataaccg agagaggaaa gagagaggcc attcttgctg tgctagtgtc caagataaat      5280
     ggggctactg atggcgaggt gtatgatgct ctggagagga tgggaaatgg aatattcata      5340
     aactggattg aagctcaaga aaagacagtc tcaatagatg atggttacta taaagtcaat      5400
     tggaaaggaa agggtcagct actgctaacc aacaagagct ttgcttgctt ggctcacatc      5460
     tctgacgaag aagtgtcaca aatagaagtc aataacatga agatgctgac taagtatcaa      5520
     tatgttgttc tgagagctct aaaggagcaa ggtttaagaa ccagcattag aagacaagat      5580
     ggagttagca gagtattcct taacaatact gggataacga gccaatctcc aggaacccca      5640
     gttatagaga accctctaaa acctgtcctt caacccagca gagcaatgaa tgcaaaattt      5700
     tctatcaaaa ttgatcatgg cggactatct ctcatccaga actttaagaa tctaaaacct      5760
     tctactgtta tttcctataa gccctatcaa caggaatttg gctcatatca agattccaga      5820
     ataatagaag atgtctggga tgcttggtac aatcaatcca gattagaccc caaagtggca      5880
     aatgacttaa ttatatctat cgttgatcag agttcagata ggtccttgcg agggaaaaca      5940
     aaagatgaaa aacaagaagt attaaagatc agatcatttt tgagagcaac cctgctggcc      6000
     aggttgaaac acaaaggcta ctcagatggg tcaattctac agcagatgga ttggggggaa      6060
     gaagaggata tgtccaagga aataggggaa gagtttgaca taggaaagta tttggatgaa      6120
     gctgatgaca tgttcgaaga agatcaatgt gaaaatgtca taccttacac cagcctaata      6180
     ggtaatgcag actctcctca agggaatgaa ttggatactg gaggagattt ctatggagat      6240
     tacctagagg atgaggacct agctgcaatt ttagaccacc atatagtaga tgatagaggt      6300
     gtagagctaa cttcaaacag gttgaccaca aggtacggca taatgcactt ttgggattgc      6360
     ctaatagaga aaataagtgc agtgaatcct ctgggatggt cccatattat gaatggaaag      6420
     aatgttgcag gagtgctaaa tagcgactat ttggtgagac tgctgctaga acaagaagcc      6480
     tcacctggac cgtcctttgg gacgtcatta catagagctt tatcatcaga agcattggtt      6540
     gcaacatata gtcctagcat aatgtctagt agaaagagca gaatctctgt ggccgcagag      6600
     gtggctgact tattccaatc caatgtcatg agattaatgg aggagaaaag gagtcttctt      6660
     gggaatgatg agatatacaa ggctttggga gatatattag ttgcagctaa aggcaagaca      6720
     gtttctacca tagaggtaat ggagcaagaa gaagaaagaa aagaggaagt atgtttatct      6780
     cctggaaagc caatttcccc caaaagcata gtagaggaat gggctcttca ctccacaatc      6840
     atgaggagtt atgagccttc agacctactt gattcagact gtttgggcta tctgatgact      6900
     cttttagcca agaaaatgga tctcgagaca agtgattcat cagctgccat ttctagcgtt      6960
     atgagaggag gggataaatc tatgctaact aaatcccctg atgttaaagg caaaaatgct      7020
     tattactgcc ttatgggaga caacaggtca ggccattgga tggcttttat aacaggggtg      7080
     aggaatgata gaaagataga gtttgtggat accatgaata ctgatgcgaa cttgacccat      7140
     gcaatcatcc agcttcagaa tattttccca gatgttagcg agaaagacat tgtggttctt      7200
     cccgttagaa ggcagactct accaacttgc ggtcatggcg cttttatgta ctcttctcat      7260
     agactaatgg gttgggatat accagagttg tttgattgcc taactctcca gcaatgggtt      7320
     ctccgatgct tggaagacaa tgaaatcacg cctttggagt catcattgtc ccttagtact      7380
     tgattagaat aaacctggtg gttgtacctg ttactcatga agttgatggt tgagattcct      7440
     acagatatta gttggacaag agataaaaca gtaagaataa atggcaaaac tagtttctat      7500
     ttgcttttat ttcttgtttt cccg                                             7524
//
