# Supplementary material for: De novo profiling of RNA viruses in Anopheles malaria vector mosquitoes from forest ecological zones in Senegal and Cambodia
Source: BMC Genomics. 2019 Aug 20;20:664. doi: 10.1186/s12864-019-6034-1 (PMC6702732; doi:10.1186/s12864-019-6034-1)
Supplement: Supplementary file 7 — Classified Virus Sequences. Sequence assemblies and annotations for the final 115 novel virus contigs non-redundant contigs > 500 nucleotides, classified by sequence similarity to known viruses. In EMBL flat sequence file format. (ZIP 208 kb) [file 12864_2019_6034_MOESM7_ESM.zip › NuclCap1.2_PCLVDak.embl]

ID   XXX; XXX; linear ; XXX; XXX; XXX; XXX.
XX
AC   XXX;
XX
AC * _contig1
XX
PR   Project:PRJEB29993;
XX
DE   XXX
FH   Key             Location/Qualifiers
FH
FT   CDS             568..762
FT                   /locus_tag="NuclCap1.2_PCLVDak_CDS01"
FT                   /inference="ab initio prediction:Prodigal:2.6,similar to
FT                   AA sequence:UniProtKB:A0A0H4LWE3"
FT                   /product="Nucleocapsid"
FT                   /codon_start=1
SQ   Sequence 1104 BP; 349 A; 258 C; 225 G; 272 T; 0 other;
     gtgatctacc gcatcaagca gacctgatac aacacatggt ccttgtttgt acctggtcca        60
     cttaaaaaaa aacgtgtcct gtaccatggc ggtattaata actttgcacg tcaccaacta       120
     cgttgagagt tttacctaaa tcgtggacgt gtaaaatgac ccgaagtgta cgcaacgagc       180
     catgtacacg aaaatccgcc agaaactctt aacaaaaaca gctggtaaag ctaaatcgag       240
     caagcgtcca acggattgtc cttgattttc ccctccactt ccagtcaaaa aacaaaaaaa       300
     ggccaacaat gtccccaccg tggcgtcaac gccaaagcca aaactgttcc actctgtgat       360
     tctgaccaaa atctaaatcc aggtggagtg ggggcaggag attaacgaaa tattaatata       420
     ataataagtt tattgatcaa ccctccataa tcaggtagga gagtttgatt atcagagatt       480
     aaatattcaa gtcatcgcaa ataccatata ttctaaggtg ctgctgccgg ctaggattag       540
     aacgcaataa aacaagatat atcatcaatg atcgtgctat tcttgtttcg cggtaataat       600
     gtcgataaga tgttatccag aacttctgaa gctgaagctc aaaagattca aaagctcaaa       660
     aacacctatg gactggataa caatgtcggc aaaggagaaa cactgggatt accctctcaa       720
     gttaggcagc agtgttctcc ttggtcactg caagtatgtt agcatgcgag actcttccca       780
     ttcctagagc tgtcactctg tcttctcgtg acttcggtga tgcgttccct cgagccatgc       840
     agacagtgat agtggcctct cgcttcccta agggtgaaac aaggaagcag ctcatgaaag       900
     cccacttcta tctgattgag gagaataaat gtaggatgac atacctaccc ccctgcatca       960
     agctgtcaaa aattggcaca tgacgaggca agcgacagga gtgacttgaa ccgcgaggag      1020
     cctgaccgca cgcgtcacca agaaagcaca ataaagcgaa ctcttacttt gtatttaatt      1080
     gaaaatcgct agtttccctt ttcc                                             1104
//
