# Supplementary material for: De novo profiling of RNA viruses in Anopheles malaria vector mosquitoes from forest ecological zones in Senegal and Cambodia
Source: BMC Genomics. 2019 Aug 20;20:664. doi: 10.1186/s12864-019-6034-1 (PMC6702732; doi:10.1186/s12864-019-6034-1)
Supplement: Supplementary file 7 — Classified Virus Sequences. Sequence assemblies and annotations for the final 115 novel virus contigs non-redundant contigs > 500 nucleotides, classified by sequence similarity to known viruses. In EMBL flat sequence file format. (ZIP 208 kb) [file 12864_2019_6034_MOESM7_ESM.zip › NuclCap1.1_PCLVCamb.embl]

ID   XXX; XXX; linear ; XXX; XXX; XXX; XXX.
XX
AC   XXX;
XX
AC * _contig1
XX
PR   Project:PRJEB29993;
XX
DE   XXX
FH   Key             Location/Qualifiers
FH
FT   CDS             207..1007
FT                   /locus_tag="NuclCap1.1_PCLVCamb_CDS01"
FT                   /inference="ab initio prediction:Prodigal:2.6,similar to
FT                   AA sequence:UniProtKB:A0A075LY84"
FT                   /product="Nucleocapsid"
FT                   /codon_start=1
SQ   Sequence 1104 BP; 327 A; 229 C; 240 G; 308 T; 0 other;
     aattttcaaa gcgtcttgcg ttctgtaatt aagctataca gggttatcta cattaaattg        60
     gtttcacaga gcaaaggctt aattcaaaca acatcagata ctgtgttata ttttgaacaa       120
     ctttgtatcc ttcgaaagtt tgcaaataaa acaaagaggg ttttactaac aaaactatca       180
     aaaccgaagt tcaccctgaa ttggaaatgg ctgaatcaac cttcaactcg cttgatgatg       240
     ttcgagctga gatggatgcg attgctcgcc tgtttgatga cgaaaccttc cggtctgaac       300
     tcgagtcaag cataactgat ttcgagtacc aaggtttgaa tgtcctcgct ctcgcgaacc       360
     agatcatgcg tagggcgaaa gctgcaaacg ttgctgatga taaaaaggac atcatctcag       420
     tgatcctgtt gttcctttgt cgaggcaata acgtggacaa aatgatttca cgtacaactg       480
     acaaaggtaa agctaggatt gtgagcttta aaacaatcta cgggctggtt aacaatgtgg       540
     gtcgcggagg taatacggtg ttgactcttt ccagagttgc tgctgttttc ccgttgatca       600
     ccattagact tttgtcaatg tcagacctga acatcccgcg tgctgttctg ctgccaacaa       660
     cagattttgg agaaaagttt ccaaagacaa tgcagacggt gatcgctgca gcattgttcc       720
     ctcgatctgc gctgggcaag gatctcatgc gcgccttgct cctttacctg attgaggaaa       780
     acaaactgtt gggacaggat aagacagggg atgatggaat gattttagct aaaatcattc       840
     catacgcgag agcatcacat gtttccatca ttttcccggt gggaaagagg gataaggtgt       900
     gcagagaact gggccttatc tccggaaact caatttctgc tgacattgca ccagctgcaa       960
     acacttttag gaacagattc ccgaatgaga caatctcatt catgtgaaga gattagttgc      1020
     acaaagacca gccctttatg ttttcacaat tattttaact ttcataaggc tcatcagaag      1080
     atgaacttcc aaacaatgac taaa                                             1104
//
