# Supplementary material for: De novo profiling of RNA viruses in Anopheles malaria vector mosquitoes from forest ecological zones in Senegal and Cambodia
Source: BMC Genomics. 2019 Aug 20;20:664. doi: 10.1186/s12864-019-6034-1 (PMC6702732; doi:10.1186/s12864-019-6034-1)
Supplement: Supplementary file 7 — Classified Virus Sequences. Sequence assemblies and annotations for the final 115 novel virus contigs non-redundant contigs > 500 nucleotides, classified by sequence similarity to known viruses. In EMBL flat sequence file format. (ZIP 208 kb) [file 12864_2019_6034_MOESM7_ESM.zip › LP_CulexRhabdovDak.embl]

ID   XXX; XXX; linear ; XXX; XXX; XXX; XXX.
XX
AC   XXX;
XX
AC * _contig1
XX
PR   Project:PRJEB29993;
XX
DE   XXX
FH   Key             Location/Qualifiers
FH
FT   CDS             2..277
FT                   /locus_tag="LP_CulexRhabdovDak_CDS01"
FT                   /inference="ab initio prediction:Prodigal:2.6"
FT                   /product="Large structural protein fragment"
FT                   /codon_start=1
FT   CDS             305..556
FT                   /locus_tag="LP_CulexRhabdovDak_CDS02"
FT                   /inference="ab initio prediction:Prodigal:2.6"
FT                   /product="Large structural protein fragment"
FT                   /codon_start=1
FT   CDS             570..1424
FT                   /locus_tag="LP_CulexRhabdovDak_CDS03"
FT                   /inference="ab initio prediction:Prodigal:2.6,similar to
FT                   AA sequence:UniProtKB:U5N720"
FT                   /product="Large structural protein"
FT                   /codon_start=1
SQ   Sequence 1526 BP; 449 A; 310 C; 353 G; 414 T; 0 other;
     cgccctccta cgtgtgtgtg tggcttctgt tgcaaggtat gataccattg atgaagagga        60
     ttctctttac actgaaaatc agtgggaagt ccaagacgca ccgcaagatg atttcgatga       120
     agaagcgtat acaccctgca gacctgctga ccatatgagt catctggctc cgactgattc       180
     tactctgaat tcacctctga ttgccgacca tgtagacgga tttagatcat attatgtgca       240
     aggtaattgc ttgcccatct ttcagagaag ggattgaaag aagatttctg aagccttcgg       300
     aaaaatggga gttcagaaga ccaatgtgaa agctgcggac ggatttcatc gctggatcac       360
     caaaatgaag acttctaata ccgatgtaac agatttcgag gggatcattg aatcaacgga       420
     tgaagtctct ggagcaactt ttgagattgt ccgtgccttc atgaagtctt gggttgacat       480
     agatctgtct tgtccgccgc cggttcatga atcgaacaac caagaattac ggttcactct       540
     tttatctgtt acataagctg gcattgttca tgaactgtgt atccaaagag gaagcggaca       600
     atctacaaag attgaccggg gccaggttaa cagtagaaga gaagaactta tttggtttcc       660
     agttggatca tgaggtactc ggcaacattg tcatcgtggg agggttcatt tggtttgaac       720
     agggtaacca attaatggat cggaacatgc ttctcatgac caaagatatg ttcggaggtc       780
     gattccagac cctattacat atcgaataca aggaacatcc taaatacgag attgggcatt       840
     atgaagatat gctcaggttg tttcagacag gagactcctt aatccaagaa catgggagct       900
     caggttacaa ggcaataaag atattggagc caattgtcat gcgggcgctc cataagagag       960
     caagaaagtc tcgaaagcta ttacccgatt tcacgaagtt ttccgagcat cttagcaatg      1020
     agatctttga aatagctcga gagtgccccg gagtgatcga gttttcagat tgttgcaacg      1080
     taaatgcaac tgatctaagg actctcttgt ccatgtacgg tagttttcgt ctgtggggtc      1140
     atccatttat cgattattta accggtttag aggccatgca taaaaacaca acccttgtaa      1200
     ctcaaataga caagatttat gccaacacta ttgcatctga ttttgtcaag accgtgttga      1260
     gaaaaaagat gttggaagag cgtcaatggt atgtctcaat gctgcctcag aaggtcagaa      1320
     tagatcgtca tatgacaatg ttactatcgc caatcacgtt gactacacga agtggaataa      1380
     tttccagagg ggtgaagcca acgatcctat atttaaagca atagcccagt ttctcgggtt      1440
     acccaacttg ttcacacgga cccatgaatt ctttgggaag tcactcttct actacaagga      1500
     ccgtccagac ctcatgagaa ttgaag                                           1526
//
