# Supplementary material for: De novo profiling of RNA viruses in Anopheles malaria vector mosquitoes from forest ecological zones in Senegal and Cambodia
Source: BMC Genomics. 2019 Aug 20;20:664. doi: 10.1186/s12864-019-6034-1 (PMC6702732; doi:10.1186/s12864-019-6034-1)
Supplement: Supplementary file 7 — Classified Virus Sequences. Sequence assemblies and annotations for the final 115 novel virus contigs non-redundant contigs > 500 nucleotides, classified by sequence similarity to known viruses. In EMBL flat sequence file format. (ZIP 208 kb) [file 12864_2019_6034_MOESM7_ESM.zip › RdRP1.3_UncVir2Camb.embl]

ID   XXX; XXX; linear ; XXX; XXX; XXX; XXX.
XX
AC   XXX;
XX
AC * _contig1
XX
PR   Project:PRJEB29993;
XX
DE   XXX
FH   Key             Location/Qualifiers
FH
FT   CDS             83..739
FT                   /locus_tag="RdRP1.3_UncVir2Camb_CDS01"
FT                   /inference="ab initio prediction:Prodigal:2.6"
FT                   /product="hypothetical protein"
FT                   /codon_start=1
FT   CDS             736..2175
FT                   /locus_tag="RdRP1.3_UncVir2Camb_CDS02"
FT                   /inference="ab initio prediction:Prodigal:2.6,similar to
FT                   AA sequence:UniProtKB:V5KE37"
FT                   /product="RNA-dependent RNA polymerase-like protein
FT                   fragment"
FT                   /codon_start=1
SQ   Sequence 2177 BP; 623 A; 425 C; 509 G; 620 T; 0 other;
     tggatgtgtt gttttataat atcaagatgg acaagttgct ccaaatttcg tctgatttcg        60
     acggaaccaa aaccaatcta tcatggaacg gtttaataaa ttgagtgtag acgaggagcc       120
     cgtggctcac tcctctaagg atctgaagaa gcggtcggga ccaaaacgat caggcaaggc       180
     atcagcgcag aaacgacaag atgaatttag aaagatgcgg aatgcagaag tggacagcaa       240
     gtacatgagt actctcagcg aaaggctcgg aattctcgat gaacgtggac cttcatcctt       300
     ggagacagta gtcaagtcta aggcaaagga gatcagcaag gtcgctgtcc ctctgtcaat       360
     aacaacgcgt ggggttggat tcgccaccgc cctaacgttc gaccgtctgg tgacgtcttt       420
     cgaaggaaaa ccaccagagg ttccgctaac catctatcag atgtatcgcg tacatctgtg       480
     gtcgttgcat tacaaaatgc atctagcaag cgctcttgca acggaagtgc ctagcttccc       540
     aatgccattc acagtgatcg agcctgctct aacgcatgta ctagagcaca tcaaagtgct       600
     gcctagcgct atgtcagcaa ttctagattg cgtggggaag gtggaaacaa caacaacaac       660
     atttgttgca tggacaagtt gctgcgcgac gatgtcaggc gggcatttgg tactctgtgt       720
     aaccactcat ttggggtgag tgcttctgct ttatgcaagg gtattgacga tctgttccaa       780
     cgtacggatt cttatattca taagaattct aggagcatcg tctccatcgg tggggtttcc       840
     gtgatctcta gctatgaagt tagctgggga gaaaacgttt ggttagacat tgttaaacag       900
     aataagatcc cgatcaggca cgcattaatt aatatcatgg atagaaggtc gaagagtatt       960
     cctctcgatc cgacctcggt attcttggac acctggaaaa tcgattccga cgccccttat      1020
     cactcattta tgattggtag gggagtggaa aatgctactt atggtacttt gcacttatat      1080
     gaatggtttg gttttctctc aggactcgtc aaaccagatt catgtataga attgtcttat      1140
     ttggcaggaa taataagccg ttttaaagaa cctatcttca aaagtaagca tgctgataaa      1200
     agcgtaattg aaggagttca gggcttctac aatttaccta atatagtaga atcacttttg      1260
     aatatttgtg ttatacgtct aggtatggag atagaattat tgaatatcaa tggagttcgc      1320
     acctccttat atgaagtgtt ggatgaaata gcattacgag tttgtgtttc accgaaaata      1380
     attatgaatg acattcgtaa gtacttagta tatgtagttc ggtactctgg gactttatca      1440
     gatgacgata tattgtatta ttcccataat acaagcgtat cttccaacgt gagaagtttc      1500
     ctgcaagagg aaacactcgt cagtaaaagg gtcttttccg tttatcgaga ttctgagata      1560
     ttcaaagaag agattaacaa aggtcgtgag aagctgaaga attgtgggct tattcgtctg      1620
     aataatttat gtgacgcgat cctttccttg acacttaaga ctaccgacaa agagcatttt      1680
     attatagcgt gtagatttct actttctttg ctatccatac cgggatatgg acgtgcatta      1740
     aatttctctt cttcgccgcg gagcggacca gagaaatctg ttgatgaatt acatatcgcc      1800
     gatcgattat acgagttatt gatgcatttc catggatgtg cagtccaaga gggctacgac      1860
     atagttcatc ctaaagattg gaaaattacg tgtatgtcct cctggaaatc tacaggagct      1920
     ggggttgatt ctgagaccat agacataacc gtagatggag agcctcgcaa ggttaaagcg      1980
     acgaagaagc ccactattgg agcaatttat ggagacaggg cgtttagacg atctacaatg      2040
     gaaacaaaac gtaccttgag ttcccctggg agtgtaggat atcgtgatgt tcctggaaaa      2100
     agtactcggg ccatttacgt gcttccttta cctacccttc acgctcaggt ggcggttttt      2160
     aatcatttag ttaattt                                                     2177
//
