# Supplementary material for: De novo profiling of RNA viruses in Anopheles malaria vector mosquitoes from forest ecological zones in Senegal and Cambodia
Source: BMC Genomics. 2019 Aug 20;20:664. doi: 10.1186/s12864-019-6034-1 (PMC6702732; doi:10.1186/s12864-019-6034-1)
Supplement: Supplementary file 7 — Classified Virus Sequences. Sequence assemblies and annotations for the final 115 novel virus contigs non-redundant contigs > 500 nucleotides, classified by sequence similarity to known viruses. In EMBL flat sequence file format. (ZIP 208 kb) [file 12864_2019_6034_MOESM7_ESM.zip › HP1.2_IxodesVirDak.embl]

ID   XXX; XXX; linear ; XXX; XXX; XXX; XXX.
XX
AC   XXX;
XX
AC * _contig1
XX
PR   Project:PRJEB29993;
XX
DE   XXX
FH   Key             Location/Qualifiers
FH
FT   CDS             complement(48..1184)
FT                   /locus_tag="HP1.2_IxodesVirDak_CDS01"
FT                   /inference="ab initio prediction:Prodigal:2.6,similar to
FT                   AA sequence:UniProtKB:Q0PW25"
FT                   /product="Replicase polyprotein P2AB"
FT                   /gene="ORF2A-2B_2"
FT                   /codon_start=1
FT   CDS             complement(1232..2494)
FT                   /locus_tag="HP1.2_IxodesVirDak_CDS02"
FT                   /inference="ab initio prediction:Prodigal:2.6"
FT                   /product="hypothetical protein"
FT                   /codon_start=1
SQ   Sequence 2561 BP; 685 A; 795 C; 549 G; 532 T; 0 other;
     caccagagaa tcagccgcta ggcacattca ttctaccact gggttgacta agcccatcct        60
     agcatggccg ccaacggcga gtcataccag aacttgtagt agaacacgga gtgaaccgac       120
     acacccattt cttgtgcaag ctgcttccaa aatccaatcc gcggactatg cgcgtacaat       180
     ctgcagaacg aatctaacgt ggaagcaagc tcatcagtat gcactataga caataggtgc       240
     ttgtcaaaat acatcggcac aggcacgcgt tctcgaaaat tcgtaccaac gaactcgagg       300
     ccgtgctcga tgaccttcac gcggcatccc aactgttcca gctcatcaat ataacgatca       360
     ttaaacggtg gctgaatagt atcatcgcca accgaataat gaaccgtcaa tggtacaccg       420
     gcccttagag atgccacgac atgaagaaaa tacatcgcag cggaattggt tgaaattgtg       480
     ttgtatatac ccgatttcat gaaaccactg aactcttgct ggtaaaccat accattagaa       540
     aacttcagct tagattcatg aaaacagtcc ctatacaacc actccgtcaa ccgcttccac       600
     tgcgccgttg ggttgtcaca aagcctcgtc cgcagctcca aatcggcgtc aaagacccac       660
     cctggcgaat taaaatccca gccagataag tccttagaca tgcacaaatt aagtgcacgc       720
     gcttccgaca agaaccgctt ccaacctccg taacacaaca ccaaaccttg caaactgggc       780
     gtttgataca aatggctgtt taacttgtcg ttcatcacac gaaaagccat gttagaagcc       840
     accataaccg gcaaactaga agcaataatg agtcgccaac gaccctcgac cgctttcgcg       900
     accttatgag gctcatcctt aacgaacaca cgaaaatagt gttcgtaacg caactcaaat       960
     acctgcttaa ccagctgcca cagcctctca gcctgggtcg ggtccggccc cgaagggctc      1020
     cacctcaacc actgaccaac ggtcggtgac tctttcatca atggatatcc cggagacgaa      1080
     gacttgtcca acagccaaag agttttatca aatgcggacc tactatccca atcatcctcc      1140
     agccgccaac gcaccgccga atacgcatcc tccgctttag ccaaagcgaa ttcatattca      1200
     tgtccattcg gcgggacgta actggcacga tttatggccg cgcgggccgc ctgaagtttg      1260
     aacgactcaa actccgcggc cggcgaagta tcggccggct ggtaccgctc aaacgcggac      1320
     gtgatgactg aggcgtcaat accgcattta cgggccgctg cgtcgattgc aactcggact      1380
     tgctgattgg gccggcctgg tttatgcgtg gcgagaccgg acgcaaagcc gaggcatcga      1440
     taacctggta cctctgcttg cacggcttcc cgtcctgcct gaaacgacga taaactatct      1500
     gaggctgctg ctccaacgtc ggttgagaaa tcggggccgt cgaaaccttg ctcgacggcc      1560
     cttggccttc ccccgacatc atagcatcca gcactcgaga ttcaggctcc cgctgcgaac      1620
     gccgccaggc taactcggct tccaattcct ccgtttctac ggcttccgcc caatcataac      1680
     catgagccaa atccgtatac tcaagaccgt ccgagacccg aaccatcttc acatcacgcg      1740
     aagaggccga cgctaaccgg tcttctatct cgagcatgcg cgcgaccgtt tgctcatcgg      1800
     tcaagtgata atggccagtc gactctcgca ccaaaacaaa atctccatga ttctcatgtt      1860
     taaattgttt tccgcggaga ctcttgacca aatactcgct ggattcaggc cgctccttca      1920
     acacgtgttt caatatattc cacacgtaaa gcgcctcata tcctccggct gaactaccgc      1980
     cgtgcacatg tatgcccaac aagacattac cggccatgta cgcgctccca ctaaatcctg      2040
     gctccgtaga gccataataa gtggtgcgcc ccaaagcgcc ctgccgcgga cgcatttccg      2100
     ccacacttcc cttattgtcg cacgaggaaa ccactgaaac tggcaaagag ccagaacaag      2160
     gccccaattt tgcgacagct acacccaagc gcgaccaaac gtcttgggga acaaggaaag      2220
     cggaaagatc cgcagccaaa atcaactctt ctgactgcaa ctgatatcga aatccgttgc      2280
     ctatcaaata tgcatcacac ccagcatgta gattgtgtga cggtgtgaca aaatggtcct      2340
     caaaccgaac cccagcacca accacccaca acttcccgtc gcgcatttgc gccaactgga      2400
     cttggcaacg gggaactctc tggccttcaa tcaaattatt cccggccacg agaccctcag      2460
     gcgccacctt gagtggatcg attaacaagg gcacggttcg cgtatacctt ttgtaacaca      2520
     cgtaccctgc agccgccgcc gctccaatcc cggcagccca g                          2561
//
