# Supplementary material for: De novo profiling of RNA viruses in Anopheles malaria vector mosquitoes from forest ecological zones in Senegal and Cambodia
Source: BMC Genomics. 2019 Aug 20;20:664. doi: 10.1186/s12864-019-6034-1 (PMC6702732; doi:10.1186/s12864-019-6034-1)
Supplement: Supplementary file 7 — Classified Virus Sequences. Sequence assemblies and annotations for the final 115 novel virus contigs non-redundant contigs > 500 nucleotides, classified by sequence similarity to known viruses. In EMBL flat sequence file format. (ZIP 208 kb) [file 12864_2019_6034_MOESM7_ESM.zip › ORF1.1_Wuhan9virCamb.embl]

ID   XXX; XXX; linear ; XXX; XXX; XXX; XXX.
XX
AC   XXX;
XX
AC * _contig1
XX
PR   Project:PRJEB29993;
XX
DE   XXX
FH   Key             Location/Qualifiers
FH
FT   CDS             592..1380
FT                   /locus_tag="ORF1.1_Wuhan9virCamb_CDS01"
FT                   /inference="ab initio prediction:Prodigal:2.6,similar to
FT                   AA sequence:UniProtKB:A0A0B5KRF8"
FT                   /product="Nucleocapsid"
FT                   /gene="N_1"
FT                   /codon_start=1
FT   CDS             1384..1692
FT                   /locus_tag="ORF1.1_Wuhan9virCamb_CDS02"
FT                   /inference="ab initio prediction:Prodigal:2.6"
FT                   /product="hypothetical protein"
FT                   /codon_start=1
SQ   Sequence 1872 BP; 663 A; 317 C; 365 G; 527 T; 0 other;
     tcacacgata tatattagat ctaccaacaa acttgtatta caaggcagaa gatcatgaag        60
     gatctaggaa atcgacataa atatgcttta aagaaaaaag caaaagccgt attgggaagc       120
     aggcaattgt tgcgaacaat ctgtattatc cacaacagaa taataataac aatttatagg       180
     aaactcgtca catggaagtc ataaattgga gctgctatgg taatgaaaaa atattaatat       240
     taaaagacat aaaaagtcag atacaagtta ccgagaccta acatcctaga tatcatgatg       300
     tcaagccaat taacaaagtc atcaatcttg gaggatatct taaatgggaa agattatagt       360
     gtcttactcc atcaagtgac aaatgccccg caatcacgag attggaatga caatgttttc       420
     gaaaacttga gaagcaaata ctggatagag tacaagagat cagatcgcgc tgttgcctca       480
     aaggcatctg aatcttttgt ttaatggtat agtggaggac tcactaagcc tgaaaacttg       540
     atgaatataa tattgtcaat gttaagttac tcaagaactt ccgagtattg gatgaacagc       600
     cacttgtata acgaagatac tatcattgtt catgctgaca ttccgattaa caatgacatg       660
     aagtcatggg agtttgtaga aggaaccatg ggaactagtg ttgccaaagc aacaatggat       720
     aaattaaaac tggactccca agttctcact acaaaggagt gttttgaatg gagagacacc       780
     atattgagtt acctgaaaga gcaaaaatcg gaagctgata agttaagagc ggattatacc       840
     atttgttatc tctcatattt agccttaaat ttgatgagat tggcaacaaa agatttatgg       900
     tcaacatcca ttcacatcat caaaacaacc gatgagagaa ttcgaaactt cttcaataac       960
     tcgcaggagc aagatgctct acctgatttt tccatattgg ttcatcctcc tccgacatac      1020
     cagagtcttg tattctttca aacaacattt aacaaaaaca gttcactttt caaaaagatt      1080
     atgtgggggg tagtatattc tttcacgtat ggtgaagatt ccttcttcaa agggattttc      1140
     aaagcttcat gtgtgctttc gttgagctat actggactgt ctactctgaa ctggtttcat      1200
     cgtgctatgg cttatcaaaa gatgaatttt caaaccatgg caaaatacac gtttacagaa      1260
     agaactgaga agttttactc tgatattcat aatttctaca agaaacaaga gggatcagag      1320
     tctcagggta gaacatggat ctttgctcgt ttatttgatg atgaatatct atcagaatga      1380
     tcagtgtcaa attatccata tgaaactgct ttgtgggtca gcttgattga taatcaggaa      1440
     gagtcagatc atcctatctg gaatgctatg catctgaatc ctatctctga gagcttgaga      1500
     tcccaagcaa gagagtatgg gatggcattc aaagagacat taacatccct gaaggaagct      1560
     catgtttaca cacgtgaatc aggactggtt atggaagtga tgaaacggaa caggagagca      1620
     atgaagaaat tttttgatga aggagaaaac aaatcagaag aatcccatga cacaaacgat      1680
     tttattcttt agagaagaat attaccatat atattatata aactaacata gatttaaaaa      1740
     aaaaatggaa gcagctgagt caaaggaatc ggctccgttg atgaagaaca acgccgtcta      1800
     atgaacgcgt ttttgttatt ttgcaaacga cataggtttc cttgggatga taacttatct      1860
     tggtagcacc tc                                                          1872
//
