# Supplementary material for: De novo profiling of RNA viruses in Anopheles malaria vector mosquitoes from forest ecological zones in Senegal and Cambodia
Source: BMC Genomics. 2019 Aug 20;20:664. doi: 10.1186/s12864-019-6034-1 (PMC6702732; doi:10.1186/s12864-019-6034-1)
Supplement: Supplementary file 7 — Classified Virus Sequences. Sequence assemblies and annotations for the final 115 novel virus contigs non-redundant contigs > 500 nucleotides, classified by sequence similarity to known viruses. In EMBL flat sequence file format. (ZIP 208 kb) [file 12864_2019_6034_MOESM7_ESM.zip › RdRP1.3_WSVDak.embl]

ID   XXX; XXX; linear ; XXX; XXX; XXX; XXX.
XX
AC   XXX;
XX
AC * _contig1
XX
PR   Project:PRJEB29993;
XX
DE   XXX
FH   Key             Location/Qualifiers
FH
FT   CDS             2..841
FT                   /locus_tag="RdRP1.3_WSVDak_CDS01"
FT                   /inference="ab initio prediction:Prodigal:2.6,similar to
FT                   AA sequence:UniProtKB:A0A0B5KFC2"
FT                   /product="RNA-dependent RNA polymerase fragment"
FT                   /gene="L_36"
FT                   /codon_start=1
FT   CDS             854..1069
FT                   /locus_tag="RdRP1.3_WSVDak_CDS02"
FT                   /inference="ab initio prediction:Prodigal:2.6,similar to
FT                   AA sequence:UniProtKB:A0A0B5KFC2"
FT                   /product="RNA-dependent RNA polymerase fragment"
FT                   /gene="L_37"
FT                   /codon_start=1
SQ   Sequence 1070 BP; 410 A; 199 C; 222 G; 239 T; 0 other;
     agagcgtgaa agaatcgatc aagtgctgtt tgcacccctg aagatgctgg gtctgttcat        60
     cagacaagca gcacttttcg accaaacacc taaatcatta ttgtccaaaa tatcagatga       120
     cgtagccgag cacttcctgg ctcaggttct gtttttccta gaagaccaca ggcaaacatc       180
     atcaaatgtt caacaattta gatacatcta catggaatgc ataaaaggca caaaattaat       240
     agacccatac aaagtggttg gaaagctgac agatgtacca aggtcaagat tactaatctg       300
     gtccgtgaag agaatggttg aagcgatcga aaagatgttg gacaaaagac ctcgaatcgg       360
     cagaaaggaa agtgtagaag atagtgaaat cactgaagat cacactgaaa atctgatctc       420
     atgggtgaca ctaagagaag tgccaacatt tgaggcagca atagaagtta gctactattg       480
     caatctacac aacaaagaaa gaaagaatgc ttaccacgac gaattggaga taatcaagaa       540
     aatccttgaa gaagaaaaga cactacgaga tctggacaca atggactatc tgggatggaa       600
     agacacagaa aaacccagag atcatgagtt tagtcacagc tttgtcacat tctgtgcaag       660
     acaggcttta aagaaaatct ccggtggaat gagaagatct gaattcatgc gttatgtaga       720
     aagcgaaact tacagaaaac tggccaaaat cacattttat gacacagcat ctacgaaatc       780
     aagtgctcat gacgtgcaat acaacaagat acaagagaaa atcaccaaga aactaaaata       840
     aagcgaaatg tgcatggtca aagttctaca gcttgtaaag gaataccaaa caaattaccc       900
     tttcacagtg atcgacaaaa tcttcaatga cggaaagaaa gaaggaggtg ttttagcaaa       960
     tctatttcct aaagaccaaa ttggtggagc aagagaaata ttccgactgt ggttcaaatc      1020
     tagactgatc atgaaattac tcgagacaat tgccactgta atagatgagc                 1070
//
