# Supplementary material for: De novo profiling of RNA viruses in Anopheles malaria vector mosquitoes from forest ecological zones in Senegal and Cambodia
Source: BMC Genomics. 2019 Aug 20;20:664. doi: 10.1186/s12864-019-6034-1 (PMC6702732; doi:10.1186/s12864-019-6034-1)
Supplement: Supplementary file 7 — Classified Virus Sequences. Sequence assemblies and annotations for the final 115 novel virus contigs non-redundant contigs > 500 nucleotides, classified by sequence similarity to known viruses. In EMBL flat sequence file format. (ZIP 208 kb) [file 12864_2019_6034_MOESM7_ESM.zip › RdRP1.6_BeaumontVirCamb.embl]

ID   XXX; XXX; linear ; XXX; XXX; XXX; XXX.
XX
AC   XXX;
XX
AC * _contig1
XX
PR   Project:PRJEB29993;
XX
DE   XXX
FH   Key             Location/Qualifiers
FH
FT   CDS             1..1140
FT                   /locus_tag="RdRP1.6_BeaumontVirCamb_CDS01"
FT                   /inference="ab initio prediction:Prodigal:2.6,similar to
FT                   AA sequence:UniProtKB:U5N720"
FT                   /product="Large structural protein"
FT                   /codon_start=1
SQ   Sequence 1141 BP; 337 A; 219 C; 258 G; 327 T; 0 other;
     gaaggtctgt gtttttggaa aatagtctac aactcaactt ctcatccaga gattaaaagg        60
     atagctctag aggccggaca tcccaggctt gcagtttatg aatccggtca tttcgtcaaa       120
     ctggttgaaa atcctggagg gctgaatttg tcaactggat ttgccattca atctgttatc       180
     aagagaaaga ttagggatgc actccggaat ggacaaattg agataagaaa taccgttcta       240
     tcagaggcta tttccatagg cattgagaaa gatgagggtt tactggaatt cttggaatct       300
     atagaacctt gttttccaag atttgtctca gagttctgta atgcaggatt tttgggaata       360
     gtcaacggat ttacatgtat gtttgaaaat tctcgaacca taaggtctct actagtctac       420
     agtttaggac tagaactcga tgaaaaagtt ctggcatctg agagggctag cttgactcaa       480
     cttgcatatg tagcagataa tcctccgata tatgaagaat ggtcattctc ttctactcaa       540
     gcagatctat tgagagagtc atcgtggggg cggaagatag taggggcaac agtacctcat       600
     cctttggagt tgttgggacc tattgatgct gcttctgttg attgtctgaa atgccaaggc       660
     gaagcaccta aaacagacag aatcactgtt gtaataggat ataagttccc catggtatat       720
     tctggtaggg ggccatacag accatatctg ggatctaaaa cgtctgaaac aactagtcta       780
     atacatcctt gggaaagaac aacaaatatt cccattttaa gacgagctta tgagctgaga       840
     cgaagcatga attggtttat ttctcaagat ggggcagtgg ctgatgccat tttagacaac       900
     atcagatcac tgacagcaga agatccggga cgcatcacac gaggattcaa aagaacgggc       960
     tctggattac ataggtttgc ctgttctcga caatccaatg gaggtttttc agctgtttcc      1020
     cctaatttgg ccagtcacat ggtcatgaca tcagacacat tagattcctt gagtcatacg      1080
     aactatgact ttatgtacca atcccttctg ttagttaccc aagttggtac tgtgaccaaa      1140
     c                                                                      1141
//
