# Supplementary material for: De novo profiling of RNA viruses in Anopheles malaria vector mosquitoes from forest ecological zones in Senegal and Cambodia
Source: BMC Genomics. 2019 Aug 20;20:664. doi: 10.1186/s12864-019-6034-1 (PMC6702732; doi:10.1186/s12864-019-6034-1)
Supplement: Supplementary file 7 — Classified Virus Sequences. Sequence assemblies and annotations for the final 115 novel virus contigs non-redundant contigs > 500 nucleotides, classified by sequence similarity to known viruses. In EMBL flat sequence file format. (ZIP 208 kb) [file 12864_2019_6034_MOESM7_ESM.zip › RdRP1.2_XinchengVirCamb.embl]

ID   XXX; XXX; linear ; XXX; XXX; XXX; XXX.
XX
AC   XXX;
XX
AC * _contig1
XX
PR   Project:PRJEB29993;
XX
DE   XXX
FH   Key             Location/Qualifiers
FH
FT   CDS             407..904
FT                   /locus_tag="RdRP1.2_XinchengVirCamb_CDS01"
FT                   /inference="ab initio prediction:Prodigal:2.6,similar to
FT                   AA sequence:UniProtKB:A0A0B5KTS7"
FT                   /product="Large structural protein"
FT                   /gene="L_23"
FT                   /codon_start=1
SQ   Sequence 904 BP; 278 A; 201 C; 191 G; 234 T; 0 other;
     ctcgtctcct tattcaaact gcataacttt agttcttagt gcagtcgcta gtcgttcgat        60
     gcgatgtctc gctacgtgct aattactacg ctacgtgtac gtaactagct acgtgctaaa       120
     cggaaaaaac gccctccctg cctgtcatct aatgtgaagg ttgggcacct aaggtctatt       180
     gaggcataca tcaaggcaga accagatcta ggaagctaat caccgagagg gaaaatggaa       240
     tttacagaaa tgagaatcat atcatcatcc aatgtggtaa agaacttgag ttaaaagaat       300
     cttccggaag ggcttttacc aagcaaacaa gcaaccagag atatatacag gtctctttgg       360
     aatagggtat agctaccttc atattccctt ttttccggaa cagtcaatga ctgactcaga       420
     aatcaccatc attaacagac acatggccca tatatttacc cttggcggca cctcggtcct       480
     tatcaacatt gacctgacca aatggtgctt gcgtcaaagg gtgaacaaca ctagttttgg       540
     agggaagatg tacgatgagt tgttcgggct aaatggaatt tatgagaata gtcaccactt       600
     cttctacaga gtaccagctg catgcaattc acgattttct cctccagatt atgataataa       660
     cagtaatcca gttcccggta tgttcttcat ggatgacttc atagggggct gtgagggaat       720
     gaagcaaaaa gcgtggactc acataacatc atcagtccta cttttagcct tagaagacct       780
     taaaatgggc ccaggggaaa accagattgt gatacttcac ataaacaaat ccgatgaccc       840
     taccgagatg acgaagaaat tgattagtac aagggtacct atcgcgaacg caagccgtca       900
     gtcc                                                                    904
//
