# Supplementary material for: De novo profiling of RNA viruses in Anopheles malaria vector mosquitoes from forest ecological zones in Senegal and Cambodia
Source: BMC Genomics. 2019 Aug 20;20:664. doi: 10.1186/s12864-019-6034-1 (PMC6702732; doi:10.1186/s12864-019-6034-1)
Supplement: Supplementary file 7 — Classified Virus Sequences. Sequence assemblies and annotations for the final 115 novel virus contigs non-redundant contigs > 500 nucleotides, classified by sequence similarity to known viruses. In EMBL flat sequence file format. (ZIP 208 kb) [file 12864_2019_6034_MOESM7_ESM.zip › GP1.8_XinchengVirCamb.embl]

ID   XXX; XXX; linear ; XXX; XXX; XXX; XXX.
XX
AC   XXX;
XX
AC * _contig1
XX
PR   Project:PRJEB29993;
XX
DE   XXX
FH   Key             Location/Qualifiers
FH
FT   CDS             662..2293
FT                   /locus_tag="GP1.8_XinchengVirCamb_CDS01"
FT                   /inference="ab initio prediction:Prodigal:2.6,similar to
FT                   AA sequence:UniProtKB:A0A0B5KRV1"
FT                   /product="Glycoprotein"
FT                   /gene="G_2"
FT                   /codon_start=1
SQ   Sequence 2660 BP; 799 A; 537 C; 559 G; 765 T; 0 other;
     gggtttttga caccgacgct actatgcgac ctgcgcatcg gaaccgccat tttgtgaact        60
     gtgttgccta actgtttttc gtgcgtcgcg ttgtgccgtt ggctagtgtg acctgatttc       120
     aggacagtaa ttttcgcggt acgcgtttcc tcgatcttca tcgtccacaa aaaaaaggaa       180
     aaaaaaccca atcgtccttt tcaggacacg agtgcatgtt cgttctcctg acactgtcgt       240
     gaacatcgca ccgcttccac gacgccatcg accacgggcc cgacgctaac agcacgaagc       300
     catttccccg tgctattttc tactagtaaa gacgccattt tgttccgaaa ccgacgctgt       360
     tgctgctcac cgagttcgtg tctaacatca gtgctgaatt agtgtcgcac gattggataa       420
     cttcaccacc tcacgtgaag caaccaacgc agttacaaat aaaatgaatt tcaaggctgg       480
     tctgtttgtg gtggctctag tggcttgcct cattagaggt tcctactctt taactgcgta       540
     taattgcggt ctaccgaatg ttaacttgac agcaatatct ttagtctcta cacccgactg       600
     ccgaccagac gtagaacaaa tgacaagcac ccgagtccga gtctcaataa ctcaaaacag       660
     attgatccaa gaagtcgaat atattcgatg ctatgttgag acacacaatc ttgtaagccg       720
     ttgtggaaaa tccatagata ctttgcatta tggagctctc ttttcagaca tcgtaaaggt       780
     gagtagggaa gattgcaaaa atatgattga gagaggattt tacaggatgt ttacccccaa       840
     gggccctatt gatatatcga caaaaggtgg attaacccaa ttatcactgg taacaagagg       900
     acatattcca gaagggtcat gtactccagg agatactttc caaatgaatg gtagagagta       960
     tgatagacct attgttaatt ctcaaattac aataaaatac tcaaaaggta cagcaattgt      1020
     tgatgttgaa gaaaaaacaa ttacagtagg ttctgtaaaa tttccattga cacaagaaga      1080
     agcatttgat gctgagtctg gatacgtttt ttggaatgtt ccagtccccg attgttccgg      1140
     taaggaccca aaaagtttgg tttatgaagg atatgccgag agtgtattag acaaatcaaa      1200
     tggtcatcaa tttatccagg tcacacactc ggggtatgat tttcaaattt tgttggaaaa      1260
     cagaagcact tacatatgtg gattactttc acactacaca gagcatccaa aactgtttgt      1320
     taccttttta tcggagaatc aaccatcaat gaatatagtg agtaaagttg ggcctagaga      1380
     tgtaaacatg ctgaactaca tcaactcaaa gatagtttat tcgttccgac atgttcgtgc      1440
     tagcgtactt gaactgtatc gactatttaa acaggacaga tgtaaaacca ataatagaat      1500
     cacacaaaat ttaatgacac tagctcttct ctcgcctaaa gaatttgcat ttgcatatgg      1560
     aggacctggt tttactgcag ttacccgagg tgaagtagtg tatgttgcaa aatgtactcc      1620
     tgtggtggta tttccagata gatatcaaag tggatgtttt aatgagctgc cagtttctta      1680
     taaaaatacg acctatttta tgagccccag aagtaggata ttacttcaag ttggatctcc      1740
     tgttgattgc cttgcggata tgaggccaaa atataaaatt caagatggtt ggttttattc      1800
     atcacctgat gatgattccg acttattaga gaaatatcaa cgtgctatag tctctcctgt      1860
     agtcagagat ataataacat caagagtagt aagtgcgcta tccggagata aagggcttcc      1920
     tgaaggttat caagtttcat atgctttcac tcaagctgat tatggaaaga taaaggccaa      1980
     agttggaagc ttttgggaaa acttttccaa cggcgcaaaa tcttctggca gctggtttgg      2040
     atttgcagta cttgtttttg cgtgttacaa aagcttcatc tacctactgg gatgcctatt      2100
     aaactttaga gaattgaaga aggaagttgg tctccttatg gctattcctt tgtgcctggt      2160
     agaggcaatt actaacttgg ttctccataa tagaatactt acaaagcgtc gaaagaataa      2220
     taaaaaaggt acggaacaat ctgaggacat cgaggaagct gcagaattaa atgattacct      2280
     tttaatgaag tgatgccatc tggggtcaga atcgaacact ataaccatga ttttcataac      2340
     tttacgattt ggcctatatt aattgttttg tatttttatt ttagctcatc ttcagcacaa      2400
     tgatgcaaca tagccccgaa ccgcgaagag aatccgcggt caacgtttaa acgccgaaac      2460
     gcggaacaac ccacgcgaac cagccatgga ataccctgtt gaagcgtttc actatgtgcg      2520
     gataaatcca ccggaaatgg accttaacga cttaccatcg tttttatggt ctctagagca      2580
     ttggttgcaa gcgcagggta taaccgacaa gatggacagc atgcgatacc acatggttat      2640
     gaagcagatt cctgttcgtg                                                  2660
//
