# Supplementary material for: De novo profiling of RNA viruses in Anopheles malaria vector mosquitoes from forest ecological zones in Senegal and Cambodia
Source: BMC Genomics. 2019 Aug 20;20:664. doi: 10.1186/s12864-019-6034-1 (PMC6702732; doi:10.1186/s12864-019-6034-1)
Supplement: Supplementary file 7 — Classified Virus Sequences. Sequence assemblies and annotations for the final 115 novel virus contigs non-redundant contigs > 500 nucleotides, classified by sequence similarity to known viruses. In EMBL flat sequence file format. (ZIP 208 kb) [file 12864_2019_6034_MOESM7_ESM.zip › ORF1.2_Wuhan9virCamb.embl]

ID   XXX; XXX; linear ; XXX; XXX; XXX; XXX.
XX
AC   XXX;
XX
AC * _contig1
XX
PR   Project:PRJEB29993;
XX
DE   XXX
FH   Key             Location/Qualifiers
FH
FT   CDS             2..301
FT                   /locus_tag="ORF1.2_Wuhan9virCamb_CDS01"
FT                   /inference="ab initio prediction:Prodigal:2.6"
FT                   /product="hypothetical protein"
FT                   /codon_start=1
FT   CDS             389..859
FT                   /locus_tag="ORF1.2_Wuhan9virCamb_CDS02"
FT                   /inference="ab initio prediction:Prodigal:2.6"
FT                   /product="hypothetical protein"
FT                   /codon_start=1
FT   CDS             856..1482
FT                   /locus_tag="ORF1.2_Wuhan9virCamb_CDS03"
FT                   /inference="ab initio prediction:Prodigal:2.6,similar to
FT                   AA sequence:UniProtKB:A0A0B5KRF8"
FT                   /product="Nucleocapsid"
FT                   /gene="N_2"
FT                   /codon_start=1
SQ   Sequence 1625 BP; 565 A; 271 C; 320 G; 469 T; 0 other;
     tgaaacagct ttatgggtga gtctcataga taatcaagaa gaatcagatc atccgatatg        60
     gaatgcaatg catttgaacc ccatttctga aagcttgaga tctcaagcaa gagaatatgg       120
     catggccttt aaagaaactc tcacatccct agaagaggct catgtgtaca ctaaggaatc       180
     aggattggtg atggaggtga tgaaaacaaa tcgaaaagcc attaaaaaat tttttgatga       240
     gaaagaaaat aaatcagagg aatctcttga tacagatata ttgatacaga aaaaatatta       300
     atattaaagg tttaagaaaa acgtatacta ttttcagagt agtgaagtga aagattccac       360
     gatgtcccac caattgacga agtctacagt gttggatgag atcctgaatg gaaaggatta       420
     tagcgttctt ctccatcatg taacgaatgc accccaatcc cgtgactgga atgataaagt       480
     tttcgagagc ttaagatcaa aattttggaa agattacaaa agatcagaca gagctgtagc       540
     atccaaggcg tcggagtctt ttgttcattg gtatagtggg ggattaacca aaccggaaaa       600
     tttgatgaac atcatactat ctatgttaag ttatgccaaa acgtcagagc attggatgaa       660
     tcaaggcctt tataatgatg atgcaatcat tgttcatgct gatattccca ttaacagcga       720
     tttgaaatca tgggagtttg tagagggtac aatggggact aatatggcaa gagctactat       780
     ggaccaatta aagatagatt ctttggtact tacgaccaaa gagtgcttca attggagaga       840
     ttgtgtcttg aatatttgag agtacagaaa acagaggcag ataaattgcg tactgattac       900
     accatctgct atctctcata tttagcatta aatttgatga gattggcaac taaggattta       960
     tggtctacat ctattcatat catcaaaaca acggatgaga ggattcgcaa tttctttaac      1020
     aactcacaag atcaagacgc cttgcctgat ttttctatat tggttcatcc tcctccaact      1080
     tatcaaagtc tgctcttttt tcaaacaaca tttaataaga acagttcttt atttaaaaag      1140
     attatgtggg ggattgtcta ttcatccaca tatggagaag attctttttt caaaggaatt      1200
     ttcaaagcgt cttgcgttct gtcattaagc tatacagggt tatctacatt aaattggttt      1260
     cacagggcaa aggctcatca gaagatgaac ttccaaacaa tgactaaata cacatttact      1320
     gaaagaacgg agaaatttta tcagacatcc acaattttta caaaaaacaa gaaggatcag      1380
     gctcccaagg gaagacatgg atatttgcaa gattatttga tgatgaatat ttatctgaat      1440
     ggtcggtttc caattaccca tgtgaaacag ctttatgggt gagtctcata gataatcaag      1500
     aagaatcaga tcatccgata tggaatgcaa tgcatttgaa ccccatttct gaaagcttga      1560
     gatctcaagc aagagaatat ggcatggcct ttaaagaaac tctcacatcc ctagaagagg      1620
     ctcat                                                                  1625
//
