# Supplementary material for: De novo profiling of RNA viruses in Anopheles malaria vector mosquitoes from forest ecological zones in Senegal and Cambodia
Source: BMC Genomics. 2019 Aug 20;20:664. doi: 10.1186/s12864-019-6034-1 (PMC6702732; doi:10.1186/s12864-019-6034-1)
Supplement: Supplementary file 7 — Classified Virus Sequences. Sequence assemblies and annotations for the final 115 novel virus contigs non-redundant contigs > 500 nucleotides, classified by sequence similarity to known viruses. In EMBL flat sequence file format. (ZIP 208 kb) [file 12864_2019_6034_MOESM7_ESM.zip › NuclCap1.10_Wuhan1virCamb.embl]

ID   XXX; XXX; linear ; XXX; XXX; XXX; XXX.
XX
AC   XXX;
XX
AC * _contig1
XX
PR   Project:PRJEB29993;
XX
DE   XXX
FH   Key             Location/Qualifiers
FH
FT   CDS             348..1442
FT                   /locus_tag="NuclCap1.10_Wuhan1virCamb_CDS01"
FT                   /inference="ab initio prediction:Prodigal:2.6"
FT                   /product="hypothetical protein"
FT                   /codon_start=1
SQ   Sequence 1473 BP; 421 A; 319 C; 344 G; 389 T; 0 other;
     gcacgcagag gccataaagt aaatgtttca aacgttaaac cttgcattgt ctttgacttc        60
     atcaaataaa atcttctttg acattcaaca tacaggagac attcgaatgg cagttcagct       120
     aaaattctgt aactgtacgg aattttatcc ggtgtcaaca tctgtgacag agagtggacg       180
     ctacgatcta tacgtattgt catctaacgc gacttcgtat tcagaaagtg gttcattcac       240
     atctactgag tcagttgaag atcttgccag aaagctatct gaccattata gtagcgattt       300
     cagcaaagtg tatcacagtt tgataaatac actagaaatc tacctaaatg gcatcgaaca       360
     tcattaccac tgccgaagag ttcctgaagg gacatgagct tccggctgag aacatcaccc       420
     agcttaatgc cactggaata accattgagc aaatccgtgg gcatgagagt ggccaggagt       480
     actacatcct tggcataact gctgaagagg ttggtacccg tcatgcagga gtgcaatttg       540
     acttcgaaga cttggaggct gagtttaaga aggttgtggt cgactacggc gaggctgtta       600
     acaagactac taaaagttat gctcttgagt ttgcggttaa agtcatatat gaggtgggtc       660
     ctgcatcacg gcaagtcaag aaggggacga cagacaagaa atggaagttt cggttcttga       720
     agcgcgaggg tcagaaggct ttttcagaag gtcagaaggc cgtgtttact actgtttata       780
     ttgcatcttt taaaaatgca gctcctccac ttgcaaagcc agtagtgaac cagaacacct       840
     tgctcctaac aatgaagcaa gcaagcttat tggcccagtc aacgtttgca gaggcaatca       900
     ggctatgtat tccagacaac cttgtcttga tgactccatt gtgcggggca attttctcaa       960
     aaaacaattt ggaagaattg agtgagttaa ttcatcctgc tgccgatggt gataagcgtg      1020
     gtccaactct agtgaccttg tcacagagtt gccagagcgg tggtcattac ctccgtgaat      1080
     ctgtatgtgc tgttgcagtc gttgcagccg tgtgcgcaac acggaacatg acagactcaa      1140
     aggttcgtga tcagatcatc actaagactt acaagcagta tgttgctgcc ggtaaacctt      1200
     tcgatgctgg attatatgag aatctatgca aatttgccac agggggagta cctgctgaac      1260
     actcagctaa gcgtcttatt gaccgatatg aagctgtgca gagaagcatc cctgcctatc      1320
     aagcacttcg tgctgtacaa tcgtctggca taagcactgt gccagataat gtctcacata      1380
     ctggacagtc tgctgagtca ttcgcagtgg gcacacctgg accttctggt tcaaaaaact      1440
     agatttgatc ccaccgctgt caccagatga aac                                   1473
//
