# Supplementary material for: De novo profiling of RNA viruses in Anopheles malaria vector mosquitoes from forest ecological zones in Senegal and Cambodia
Source: BMC Genomics. 2019 Aug 20;20:664. doi: 10.1186/s12864-019-6034-1 (PMC6702732; doi:10.1186/s12864-019-6034-1)
Supplement: Supplementary file 7 — Classified Virus Sequences. Sequence assemblies and annotations for the final 115 novel virus contigs non-redundant contigs > 500 nucleotides, classified by sequence similarity to known viruses. In EMBL flat sequence file format. (ZIP 208 kb) [file 12864_2019_6034_MOESM7_ESM.zip › NuclCap1.3_Wuhan1virCamb.embl]

ID   XXX; XXX; linear ; XXX; XXX; XXX; XXX.
XX
AC   XXX;
XX
AC * _contig1
XX
PR   Project:PRJEB29993;
XX
DE   XXX
FH   Key             Location/Qualifiers
FH
FT   CDS             59..628
FT                   /locus_tag="NuclCap1.3_Wuhan1virCamb_CDS01"
FT                   /inference="ab initio prediction:Prodigal:2.6"
FT                   /product="hypothetical protein"
FT                   /codon_start=1
SQ   Sequence 629 BP; 168 A; 134 C; 160 G; 167 T; 0 other;
     aatccgtggg caagagagcg gccaggagta tttcatctta tgaattactg ccgaggaggt        60
     gggcacgcgt catgcgggtg tacaattcta ctttgaggat ctcgaagccg agttcaagaa       120
     ggtcgttact gattatggtg aatctgtcaa taagaccacc aagagctatg ctttggaatt       180
     cgctgttaag gtcatatacg aagttggacc tgcctcgcgt caggtaaaga aaggaacaac       240
     cgataagaaa tggaagtttc ggttcctaaa gcgtgaaggt ttaaaggctg tatttactac       300
     cgtttacatc gcatccttca agaatgcggc accacctctt gccaaaccgg tagtaagcca       360
     aaacacactg cttttgacga tgaaacaagc cagcttgttg gctcagtcta ctttcgctga       420
     tgctattaag ctatgcatta ctgatgacct tgttttaatg accccactat gcggtgccat       480
     cttctctaaa aataatttgg aggagttaag tgaactgatt cacccggctg cagaagggga       540
     caagcgtggt ccaactcttg tgactttgtc acagagttgt cagagcggag ggcattacca       600
     tcgcgaatct gtctgggctg tggcagttg                                         629
//
