# Supplementary material for: De novo profiling of RNA viruses in Anopheles malaria vector mosquitoes from forest ecological zones in Senegal and Cambodia
Source: BMC Genomics. 2019 Aug 20;20:664. doi: 10.1186/s12864-019-6034-1 (PMC6702732; doi:10.1186/s12864-019-6034-1)
Supplement: Supplementary file 7 — Classified Virus Sequences. Sequence assemblies and annotations for the final 115 novel virus contigs non-redundant contigs > 500 nucleotides, classified by sequence similarity to known viruses. In EMBL flat sequence file format. (ZIP 208 kb) [file 12864_2019_6034_MOESM7_ESM.zip › NuclCap1.3_PCLVDak.embl]

ID   XXX; XXX; linear ; XXX; XXX; XXX; XXX.
XX
AC   XXX;
XX
AC * _contig1
XX
PR   Project:PRJEB29993;
XX
DE   XXX
FH   Key             Location/Qualifiers
FH
FT   CDS             104..406
FT                   /locus_tag="NuclCap1.3_PCLVDak_CDS01"
FT                   /inference="ab initio prediction:Prodigal:2.6"
FT                   /product="Nucleocapsid fragment"
FT                   /codon_start=1
FT   CDS             409..729
FT                   /locus_tag="NuclCap1.3_PCLVDak_CDS02"
FT                   /inference="ab initio prediction:Prodigal:2.6,similar to
FT                   AA sequence:UniProtKB:A0A075LY84"
FT                   /product="Nucleocapsid fragment"
FT                   /codon_start=1
SQ   Sequence 1125 BP; 355 A; 252 C; 235 G; 283 T; 0 other;
     cgaaaactac cgccccagag cctgcttgtg aagatagtcg ggacaccgct atcgccatga        60
     ggccgcaaca aaatggcgac accgccatct tatcccaacc tgcctcgaca aagcggttat       120
     aaagcaggac atctcttcga tgatccttct tttcctgtgt cgtggcaaca atgttgacaa       180
     gatgttgtct ctgacttcag aatcaggggc acagaaaatc caaaaactga aaaatacgta       240
     cggtctcatg aacaacgttg gaaagggtgg aaatacagta atcacccttt cacgtgttgc       300
     tgctgtcttc tcgctggtca ctgctcggat acttgcttgt gaaaggctcc caataccaag       360
     gggtgtgact ttatcttcgc gagattttgg agaagcattc cccaagcaat gcagacggta       420
     atagtcgctt cattgttccc caaaggatac attggccgac aattaatgaa ggctctcctg       480
     ctgtacttga ttgatgaaaa caagcttctc agtacggaaa gattgggaga tgatcaggca       540
     atattgacca aggtcacttc atatgctcga gcatcatttg tatccacgat gttcgaccag       600
     actagccgaa tcaaatcttg tcaggctttg aatctcatca ctccggaaaa taatagccat       660
     gcgagtgtgg caactgctgt gtcttctttt aattcgaagt ttcctggaga gaacctttcc       720
     tttgtttaaa tgaaataaaa ttccatttca tagatttaag tcaattagac actaagacca       780
     gccctataag ttaattctta tatgctcata tatgagtgcc atattttaat ccaatgacag       840
     ttaatccaat aatcaaagaa ggcttggcaa accgacatgg ataagttagc aaagaaatag       900
     ggcattttca ggcaagactt tgtgacaagt tgtagaaata gtattttgca gggtctggac       960
     gaaaatgccg acaaagcgaa ccggtaaacc ggtaaaccgg gcaaaaatca tgaattgtaa      1020
     ctaggttaaa cgcagaacaa cgcagagtcg acccacccaa gtttataaac aattcaggaa      1080
     ccaggaacca cgaaccaaaa gacagtatac ataaaccgac gcacc                      1125
//
