# Supplementary material for: De novo profiling of RNA viruses in Anopheles malaria vector mosquitoes from forest ecological zones in Senegal and Cambodia
Source: BMC Genomics. 2019 Aug 20;20:664. doi: 10.1186/s12864-019-6034-1 (PMC6702732; doi:10.1186/s12864-019-6034-1)
Supplement: Supplementary file 7 — Classified Virus Sequences. Sequence assemblies and annotations for the final 115 novel virus contigs non-redundant contigs > 500 nucleotides, classified by sequence similarity to known viruses. In EMBL flat sequence file format. (ZIP 208 kb) [file 12864_2019_6034_MOESM7_ESM.zip › NuclCap1.4_PCLVDak.embl]

ID   XXX; XXX; linear ; XXX; XXX; XXX; XXX.
XX
AC   XXX;
XX
AC * _contig1
XX
PR   Project:PRJEB29993;
XX
DE   XXX
FH   Key             Location/Qualifiers
FH
FT   CDS             132..932
FT                   /locus_tag="NuclCap1.4_PCLVDak_CDS01"
FT                   /inference="ab initio prediction:Prodigal:2.6,similar to
FT                   AA sequence:UniProtKB:A0A075LY84"
FT                   /product="Nucleocapsid"
FT                   /codon_start=1
SQ   Sequence 1144 BP; 368 A; 194 C; 215 G; 367 T; 0 other;
     ccctatttca aaactaaaac aaagtctaag ttgtttagaa aacaatcttt tactgatcta        60
     tagtttgagt acagtccaaa caaaatttgt ttagtgaaac tttagctctt gaagtgtagt       120
     tttgctttga aatggctgat caagcattta gcaatcttga tgaggtgcgt gcagaaatgg       180
     atgctatagg cgatctgttt aaagacagct ctttcattag tgaactagaa ctgagcatta       240
     ctgactttga gtatcaaggt cttaatgttc tggctctagc aaatcaaata atgaatagag       300
     ccaagattgc taatgttgct gatgtgaaaa aggacattgc atcaatgata ttgctgttct       360
     tatgcagagg caataacatt gataaaatga tagctagaac gaccgataag ggaaaagcaa       420
     gaattgcaaa tttcaaaact gtttatgggc tgcagaataa tgttggaaga ggtgggaatg       480
     ttgcattaac tctatcaaga gttgctgctg tgttcccact aatcaccatc aaacttctag       540
     ccatggatgg gttgaatatc cctagggcag ttctgctttc aactgttgac tttggagaca       600
     aattccctaa aaccatgcaa actgtcatct ctgctgcttt atttccaaga aatgggattg       660
     gtaaggatct catgcgagct ctcttactgt atctgattga agagaataag cttttgggcc       720
     aagataaatc aggtgatgac tccatgattc tggcgaagat tattccttat gctagagcat       780
     ctcatgtgtc aagcattttc ccaatggaga aaagagttag tgtttgcaag agccttagtc       840
     tcatagtcaa tggtgctgtt tcagcagaca ttgctcctgc agcaaacact ttcaaagcac       900
     gattccctaa tgaaaccatt gcttttatgt aatctatttg tagacacaga gacctgccca       960
     ctagattaaa gtttatattt ccattgataa aacctttatt ttataaaata accaaatatg      1020
     cttaaccaaa tatgcttaac caaaatatat taattggtat aatttagttg atcttaaaac      1080
     aattttatat aaccaaatca ttaatcctct aatttgtata atttcgttat taggttaagg      1140
     gctg                                                                   1144
//
