# Supplementary material for: De novo profiling of RNA viruses in Anopheles malaria vector mosquitoes from forest ecological zones in Senegal and Cambodia
Source: BMC Genomics. 2019 Aug 20;20:664. doi: 10.1186/s12864-019-6034-1 (PMC6702732; doi:10.1186/s12864-019-6034-1)
Supplement: Supplementary file 7 — Classified Virus Sequences. Sequence assemblies and annotations for the final 115 novel virus contigs non-redundant contigs > 500 nucleotides, classified by sequence similarity to known viruses. In EMBL flat sequence file format. (ZIP 208 kb) [file 12864_2019_6034_MOESM7_ESM.zip › RdRP1.7_XinchengVirCamb.embl]

ID   XXX; XXX; linear ; XXX; XXX; XXX; XXX.
XX
AC   XXX;
XX
AC * _contig1
XX
PR   Project:PRJEB29993;
XX
DE   XXX
FH   Key             Location/Qualifiers
FH
FT   CDS             91..387
FT                   /locus_tag="RdRP1.7_XinchengVirCamb_CDS01"
FT                   /inference="ab initio prediction:Prodigal:2.6,similar to
FT                   AA sequence:UniProtKB:A0A0B5KTS7"
FT                   /product="Large structural protein fragment"
FT                   /gene="L_3"
FT                   /codon_start=1
FT   CDS             856..1926
FT                   /locus_tag="RdRP1.7_XinchengVirCamb_CDS02"
FT                   /inference="ab initio prediction:Prodigal:2.6,similar to
FT                   AA sequence:UniProtKB:A0A0B5KTS7"
FT                   /product="Large structural protein fragment"
FT                   /gene="L_4"
FT                   /codon_start=1
FT   CDS             2597..3349
FT                   /locus_tag="RdRP1.7_XinchengVirCamb_CDS03"
FT                   /inference="ab initio prediction:Prodigal:2.6,similar to
FT                   AA sequence:UniProtKB:A0A0B5KTS7"
FT                   /product="Large structural protein fragment"
FT                   /gene="L_5"
FT                   /codon_start=1
SQ   Sequence 3974 BP; 1217 A; 808 C; 857 G; 1092 T; 0 other;
     gcctttcgcg ataggtacca agcatagaga tgtttgatag tataaaccat aaggtcaaac        60
     cgagggagac ctggttctct cgccacctcc atgagtacgg gaaaaacaag gatatggaaa       120
     gggtgtgcag ttccatcagg cacaaagaag tccgctcgat tcatgcctga tgttaacgac       180
     gggttgtttt ccattcactc atgtatgtct actatcaaca ccatctctga gtcaatagca       240
     aaagcttcct ggacacctga cattgcattt ttgatgaacc agatggcaca gggcaatttc       300
     attgcgagaa agattattcc gccttctaga cgggaaatgt acctgtacag agagttgttg       360
     ttgtttccgt cagactttgg aggttaacct ctatgaaact ataccgctca tgctattcag       420
     gggaatgatg gtaacgttac tacatggtta ggagttttgg aatcatgtag aatcttttac       480
     ccgcagttct ttaaatccat gatgaggttt tggcaaatac ttccgtcaaa ctctccaata       540
     acgtcgaagg atcgccagcg actgtatgaa gatccttaca gcctcaatat ccaatccatg       600
     ccctcagccg ataagctcat caaggagtgc acactccagt tcttataaag tcctgaggta       660
     actaatccga caataataaa gctgtacaag agtgattttg caaaatccta tgacaagatt       720
     attaatatac tagacacaat ggaaccctgt tatgcgcaac ttgcaaacaa cataggaaag       780
     gtataaaacg caggaataag caagaggctg cagaataagt tgactgcatc caaaaccata       840
     gaaaaggcta caaggatgtt ctacaatgtg tcactaattg accttatccg tcagaaaaat       900
     aagcaactaa tcgtagagac aagacgaaga gtgaacagag ataattctgt ggtgaacaga       960
     gcatacctca agggcggttg tccatactcc gaggcaaagc ggattaggga acaagggtgg      1020
     aaaaagaagt ttatcgaact aaccaaaccc cctcactggc atcaagttgt actgatgaat      1080
     tatgacagga ttagtgaaac tcagaaatca agatcaattg tcatacaact ctctaccagt      1140
     attgtagaaa gtccgacaag ttaccacaga tcttttggac cctatgaacc gtatgttggg      1200
     agtaatacca aggagaaaat aaagaagcct tctatcgaca ttatagataa gactacatac      1260
     acgagtgcat tgttagaggc aggaaaaatt cgatcttgga ctgaactgat tggatcgtcc      1320
     aattttgcta agattcttga taatatcatt gcaaaaaagg tggaagtgat cggtgaaaga      1380
     tttgatatct cggataggga ccattttgct caagttgtat caggcaacat gtttcacagt      1440
     atgtcaacct ccattgagca caccaacgct atggtgaacg ggctgctgac actaaacagt      1500
     catttcttcc aatcatctaa caacttgcag gggataacga gagatgggga agattactct      1560
     gtatttttcc gtatgattta cgccacaaac atttccatat taaatatggt agcttcgcta      1620
     ggaggagaaa tgccgcctca ggttgcatgt gtgcttgaat gtaaagaatg tacccactgg      1680
     gttcagggag cacccaattt tgatttaaga cctttctcaa attgggtatc ttcacgggtt      1740
     gcattggctt ctgagtgtgt acttacaccg acgtaccaga ccaatcttcc tgattactat      1800
     ttcgaaatat atgttggcca ggtgatttct gattccattg acaacaacta tgaattgaac      1860
     catcgtactc aggatgagtg tgcctcgtat ttgcagtcaa aggccaacat acatatcact      1920
     gaatgacttc cgtagatgtg acctcaggat ggttctaata tcttctttct gcaactcaga      1980
     ccactgtatg aaggttgtgt ctagtaaaaa gagatcattg ctaaggttgt ccaatgacat      2040
     gtcttttaat tatctagcag accttatata caattcatcc agcagatcgg atttgacagc      2100
     attgtttggc accatgaccc ataatcataa acagatgtgc actgtacacg ggttgtcttc      2160
     ttacataagt aaattcttcc cagcttgcct atgcgacttg caggaggaat acaaaaatag      2220
     ttttggccga ttaacattta tagaggatat gtcccaatat aggggttaaa aaccacttcg      2280
     gatgcttagc tatattacca ggaaaccgat caactgagca acgtactctc tagccttcca      2340
     atcaggtaac attgggaaaa tgaaaagtat gttgggcatt gatcatgttg tctgtaaact      2400
     gccgagagat ttagtgaccc agaactggag agacaatccc aagaccatcg tgaaagtatc      2460
     acagttccac tgcattgtaa gctcggcttt tgaacgattt ccctcccatg attattaagt      2520
     attccacaca agtgtagctg acttcaacga tccgaggttc caaatgattc attttgcagc      2580
     acgccccttc agttctatgt cctccggagt gtgcaaatac tttgagattc tcgcactttt      2640
     tgagttagtg cctaaactta gggatctgca gggttctata catgccttgg ctgacggctc      2700
     tggaggctgc ctaaccactc ttatgatggt gttgcctgag aaggacgggg tttacaacac      2760
     actcattaga gcagatgtcg accacagaga tgtggttact gactggatgc cccccgcgta      2820
     tgtttcctca ggtcttgaca ttcagaggtt gcgataccaa aaactggctg ttggacaaac      2880
     agatctcttg agtgatgaaa tgagaggcaa gattgaagtt gcagttacgg aaaggccccc      2940
     cgtaattgtc acaatggatg ctgagagttc agatggtatg agcaatatag atataatcgt      3000
     aagagtacta cccatctact tggcaaacaa ctgcccattg gctataatga agatttttat      3060
     tcatgacaga ggggtcatgg atagtgccat atccttggtg tcttcgttcc ccaagtatac      3120
     atatcatttc tataagccag ttggctcgcc ccagagttca aatgaatttt tgcttgtgtg      3180
     catattggac agaatggtat cagctagcag catggaaagg gcaattagat gcacagatcc      3240
     gatcaaagaa tcaacatctt tagataatgg caatgttgat aagtacttga ggttgtgtgc      3300
     agatgtcagc tcttgcatta agacaataca acccacccat ccacaatagc cccaacgtgc      3360
     ggtgtctcgt cttgctcttt gctctgcaaa aatcatctgc tcgaagtcct caacgatata      3420
     gataatgtac ataattcaga ttacgacagg gtagtaggaa tagcaatcaa gaaatctggt      3480
     tactccaatt tagtgaacaa tctcctcata gaagctctgg ctctgttttg ctggcactct      3540
     ctcatccaga agtccttggt aaattggata gttagggctt caaccctccg gttcaagatt      3600
     aatgatgttt ccaaagtaag aaagcaaatt tgttgggatt tgtaattgat ttgtgggctc      3660
     atactaagcg cattatcaga tatatcacaa acaagcctga gtgcaggtgt tatgtcaggc      3720
     ctaggaagag ctctgtagaa tgggccagat cactgggaag atcattaatg agggatttta      3780
     cagagcgtta cggatagaga gagggtttag atttatattt cagcatcaac acagattagc      3840
     accgaggcga ataaatacaa acaaagacaa tgtagcttct aatgaaatca tttgcctgat      3900
     aaggatagtt aggtagtaat ttacacttaa aaaaattaaa gaaaagtgat gcagcgaccc      3960
     agctggtcca ccac                                                        3974
//
