# Supplementary material for: De novo profiling of RNA viruses in Anopheles malaria vector mosquitoes from forest ecological zones in Senegal and Cambodia
Source: BMC Genomics. 2019 Aug 20;20:664. doi: 10.1186/s12864-019-6034-1 (PMC6702732; doi:10.1186/s12864-019-6034-1)
Supplement: Supplementary file 7 — Classified Virus Sequences. Sequence assemblies and annotations for the final 115 novel virus contigs non-redundant contigs > 500 nucleotides, classified by sequence similarity to known viruses. In EMBL flat sequence file format. (ZIP 208 kb) [file 12864_2019_6034_MOESM7_ESM.zip › RdRP1.3_BeaumontVirCamb.embl]

ID   XXX; XXX; linear ; XXX; XXX; XXX; XXX.
XX
AC   XXX;
XX
AC * _contig1
XX
PR   Project:PRJEB29993;
XX
DE   XXX
FH   Key             Location/Qualifiers
FH
FT   CDS             193..423
FT                   /locus_tag="RdRP1.3_BeaumontVirCamb_CDS01"
FT                   /inference="ab initio prediction:Prodigal:2.6,similar to
FT                   AA sequence:UniProtKB:U5N720"
FT                   /product="Large structural protein"
FT                   /codon_start=1
SQ   Sequence 594 BP; 167 A; 129 C; 106 G; 192 T; 0 other;
     tccagctttc ttatccctct gctctgatgg atatttaacg aacttaattc gaatagtgct        60
     cacaaggttc cggcctccta tccgttatca ttaacagagt tggggtctat actcagttca       120
     tatatcagga ctctgtacaa gagtctagac agatcaggcc agctagcaga tttaatccgt       180
     gtacctcttt ggttgttttc agagttcctg gattgtgatg ttgctggccc ctacatttta       240
     tcaacaaatg tcctgtcaac cctcttgaag agaagattga gaaatctaga tattgacttt       300
     ctaaaggcat ccaaccgaga tgaaaccctc ttgagatcga aagaggcaga tgcgactctc       360
     atatcgcaga ttttaaacag aaattctgtt tatctctgta atgaggaggt gagacatgca       420
     tgaaaatcta tgataccacc tatccaatat acaaacacga cagattttcc acattttgtt       480
     gagttgttta cttccgttcc cagatctatc acattagaat caataagaga taggaatcaa       540
     tcactgtcct ttttaccgat cccacttctg aggttgtaat tcatcctttt tttt             594
//
