# Supplementary material for: De novo profiling of RNA viruses in Anopheles malaria vector mosquitoes from forest ecological zones in Senegal and Cambodia
Source: BMC Genomics. 2019 Aug 20;20:664. doi: 10.1186/s12864-019-6034-1 (PMC6702732; doi:10.1186/s12864-019-6034-1)
Supplement: Supplementary file 7 — Classified Virus Sequences. Sequence assemblies and annotations for the final 115 novel virus contigs non-redundant contigs > 500 nucleotides, classified by sequence similarity to known viruses. In EMBL flat sequence file format. (ZIP 208 kb) [file 12864_2019_6034_MOESM7_ESM.zip › PrAlaRichProt_EnvVirDak.embl]

ID   XXX; XXX; linear ; XXX; XXX; XXX; XXX.
XX
AC   XXX;
XX
AC * _contig1
XX
PR   Project:PRJEB29993;
XX
DE   XXX
FH   Key             Location/Qualifiers
FH
FT   CDS             1..246
FT                   /locus_tag="PrAlaRichProt_EnvVirDak_CDS01"
FT                   /inference="ab initio prediction:Prodigal:2.6"
FT                   /product="proline-alanine-rich protein fragment"
FT                   /codon_start=1
FT   CDS             355..978
FT                   /locus_tag="PrAlaRichProt_EnvVirDak_CDS02"
FT                   /inference="ab initio prediction:Prodigal:2.6"
FT                   /product="proline-alanine-rich protein fragment"
FT                   /codon_start=1
SQ   Sequence 1345 BP; 357 A; 326 C; 348 G; 314 T; 0 other;
     atcggggctc aattgggggt cagtttcggg ctagccttca atgcccagaa cacaacgggc        60
     cgatacctga accgggctgc tcagcctaat ataggctccg atgcccaaat atgggcgtcc       120
     gtccgacggg tgttcaacgc ggatacggcg accgggatcc caccaatatt tgctatggta       180
     cttagcgagc tgacccacgt ctcccaggta ctcattcaaa aagaagcatt caagcaaggc       240
     ggatgagcgg ttggcttaac agagttggcc gctgctgttg ccggtaattg gtgggaagta       300
     gtgtgggatt tccgtattcc atatgtcgtc gagccactat gcgtcagctg gtaaatggag       360
     agatggcctt atgtattcgt aatattcgaa cagtcagtga aggtcgatgt gaaagccgat       420
     tgcgtatatt ccagtaatca tgctggttgg tacgcttccc ggggttgtgg ggagtacagt       480
     aagatcacag ttgaaggtgg gaaaggaggc cctttcatct acatcaacta tggtctagct       540
     gtactcaacg caatccatca aaattgcatg catgccggag atgtggccat cacagtacaa       600
     aaatggggtc aggactttgg cgggcaagcg gccggaccac ccacggagac ttattaccca       660
     ttggatgctg gggactatga cgcagaactg aacatgttca aacctggcgt cataataacg       720
     tacgactggg tcgactccct agtactatcc ccggtcctac ctagtaacaa tctagcggct       780
     ccaatatgga tgtctttgaa acacaacccg tcacagccca tgccgagggc agggctaatg       840
     aggctgtctt ccaatgctat aattggtgat acaatagcct ccttcgacat actttcgatg       900
     tacggtgggg gcaccttaca agaagacgag ctcccaccgc cgccgccacc ccgatggaaa       960
     gatatttttt tagattagtc caaagtgaag tgtcaaactg cagcctccga cacacagcca      1020
     actcagctcg atcgacgcga gcgtagcagg tgcaatggaa gaaaattgaa ttagtattca      1080
     ataacgcgag cgtcacgatc ttggggaatg agcagtttcc tcctacgcat acgaatccgc      1140
     gtgcatatgc aaacatagca ataatgcata tgcgaacatg cgaaaaaatg tgtacaagtg      1200
     gtacagcgcc tttaagaatg gccgtgaaaa tgtcggagag gtggaacgtc cgaggagact      1260
     ttttttttta ttttagagac tttgacctat tcggtcattc gtctctaagt ccgaggagac      1320
     catccacctc gaccaacaac gccca                                            1345
//
