# Supplementary material for: De novo profiling of RNA viruses in Anopheles malaria vector mosquitoes from forest ecological zones in Senegal and Cambodia
Source: BMC Genomics. 2019 Aug 20;20:664. doi: 10.1186/s12864-019-6034-1 (PMC6702732; doi:10.1186/s12864-019-6034-1)
Supplement: Supplementary file 7 — Classified Virus Sequences. Sequence assemblies and annotations for the final 115 novel virus contigs non-redundant contigs > 500 nucleotides, classified by sequence similarity to known viruses. In EMBL flat sequence file format. (ZIP 208 kb) [file 12864_2019_6034_MOESM7_ESM.zip › NuclCap1.2_PCLVCamb.embl]

ID   XXX; XXX; linear ; XXX; XXX; XXX; XXX.
XX
AC   XXX;
XX
AC * _contig1
XX
PR   Project:PRJEB29993;
XX
DE   XXX
FH   Key             Location/Qualifiers
FH
FT   CDS             2..532
FT                   /locus_tag="NuclCap1.2_PCLVCamb_CDS01"
FT                   /inference="ab initio prediction:Prodigal:2.6,similar to
FT                   AA sequence:UniProtKB:A0A075LY84"
FT                   /product="Nucleocapsid"
FT                   /codon_start=1
SQ   Sequence 533 BP; 162 A; 105 C; 129 G; 137 T; 0 other;
     gtatcattcg gtaacaagcg caggttttaa aatgtcgaca ccaatggaaa tcaaagatat        60
     ggccgctcta aggaaggaga ttagcaacat caacatcctg attgatggag caaactggag       120
     cagatcgata attcttcaga tatcggagtt tgacaaccaa ggcttgaatc tggagagatt       180
     gtccaacacc ttgtatcaaa ggggtgtcaa agcaggaaga tccagagacg agatcagaac       240
     tgacatctcc tcgatgataa ctcttttcct agtgagaggg aataacatcg ataagatgct       300
     cactagaact ggtgatgttg gagtttcaaa gattcaggcc ttgaagacaa catatgggct       360
     gatgaacaat ggtggaagag gaggttttga ctttgtcaag agtggctgca atcttctcat       420
     tggtcacttg cagattgctg tcgcgagaag atcttcccat tccacgagct gtgaatctga       480
     acactgctca ctttggtccc gagtttccaa agtgcatgca aactgtcatc att              533
//
