# Supplementary material for: De novo profiling of RNA viruses in Anopheles malaria vector mosquitoes from forest ecological zones in Senegal and Cambodia
Source: BMC Genomics. 2019 Aug 20;20:664. doi: 10.1186/s12864-019-6034-1 (PMC6702732; doi:10.1186/s12864-019-6034-1)
Supplement: Supplementary file 7 — Classified Virus Sequences. Sequence assemblies and annotations for the final 115 novel virus contigs non-redundant contigs > 500 nucleotides, classified by sequence similarity to known viruses. In EMBL flat sequence file format. (ZIP 208 kb) [file 12864_2019_6034_MOESM7_ESM.zip › GP1.3_Wuhan9virCamb.embl]

ID   XXX; XXX; linear ; XXX; XXX; XXX; XXX.
XX
AC   XXX;
XX
AC * _contig1
XX
PR   Project:PRJEB29993;
XX
DE   XXX
FH   Key             Location/Qualifiers
FH
FT   CDS             3..512
FT                   /locus_tag="GP1.3_Wuhan9virCamb_CDS01"
FT                   /inference="ab initio prediction:Prodigal:2.6"
FT                   /product="hypothetical protein"
FT                   /codon_start=1
FT   CDS             880..2427
FT                   /locus_tag="GP1.3_Wuhan9virCamb_CDS02"
FT                   /inference="ab initio prediction:Prodigal:2.6,similar to
FT                   AA sequence:UniProtKB:A0A0B5KXF4"
FT                   /product="Glycoprotein"
FT                   /gene="G_13"
FT                   /codon_start=1
SQ   Sequence 2429 BP; 836 A; 405 C; 453 G; 735 T; 0 other;
     aatttatttc agcctcatca gaagttattt taagatttgg acaggtggac attatgacca        60
     tggaaccaga atgtgtcatc aacaatgtac ctatttttat ttctcctgaa gggttgattt       120
     actcttttgc aacacataac ggatatcctg tttttgtgaa agacaaagtc aaatgggata       180
     taattagagg attatctccc atcaatgaat ataataatac aaggtataga tataaacgtc       240
     aagcggagga tttgaatgat agttttatta acaaggacga ttttgttatg cccagacttc       300
     ctcatctgac cgataaacga tcgaaggcga aaaacattgc aaaaagacaa acttcaacca       360
     tatcagatat tcctctagaa tttagagata tttggttggc agaacatgca gcatggtcat       420
     attcagaatt acaagctcag gtttttatgg ttggaaatat aacagacaca gaaatacaac       480
     aaaatttatt acaaaagtac aaatcaaaat gaaaatcata atctcactga tggtagtctt       540
     catcacctct gtatgggggg atgatcaaat tcatccaaaa ctgtacgtga ttacgacaga       600
     aaataaaaat gatttttcta ggatcagtgt gacagcacca gatcattgtc cagaagggat       660
     tttgaatagc gaggacaaaa agaaccatta tcggacagca cttgattttt ggagggtaaa       720
     attagattct aatccgacgt tcgttatcca agtcactgca tacaaactga taacagagtg       780
     tcgtcaatgt tggttcagat caaacataaa atcagtggta tctgatgtac ctgcgagata       840
     gataaagttc cccaagaaga gttaagacaa tttctgagag tgctaagtac agatttgcat       900
     aaggttaagc cagatgcaaa agcaacagat tatttgggtc aagaagcctt tgattgtgaa       960
     acattctccg tttcatatac acaaaaaaag ttatttataa tccgctataa agttctccct      1020
     tcattatggt cgttaaaggg acatttgatt caaccgtttt ctctaacaaa ttgtaatatt      1080
     cagaatgaaa ccagctgtca ggttgatgaa acctcattgc tattgtggga tttacattct      1140
     gcgggtacag catgttcagt tgaaaaaaca gccagtttgg gagggtcatt gtatgcttca      1200
     gaaaatggaa ctgaagttaa tttggataaa tttatttcag cctcatcaga agttatttta      1260
     agatttggac aggtggacat tatgaccatg gaaccagaat gtgtcatcaa caatgtacct      1320
     atttttattt ctcctgaagg gttgatttac tcttttgcaa cacataacgg atatcctgtt      1380
     tttgtgaaag acaaagtcaa atgggatata attagaggat tatctcccat caatgaatat      1440
     aataatacaa ggtatagata taaacgtcaa gcggaggatt tgaatgatag ttttattaac      1500
     aaggacgatt ttgttatgcc cagacttcct catctgaccg ataaacgatc gaaggcgaaa      1560
     aacattgcaa aaagacaaac ttcaaccata tcagatattc ctctagaatt tagggatatc      1620
     tggttggcag aacatgcagc atggtcatat tcagaattac aagctcaagt gtttatggtt      1680
     ggaaacataa cagacacaga aatacaacaa aatttattac aaaagtgcaa atctaatgaa      1740
     cattccctta gaatagctca aagtatacta gctttgaatg aacgccctta catagaaatt      1800
     ttatataaaa ctcgcggctt tctttctaaa atggaagacg gtaatgtata tgttaacttt      1860
     ggaataccag cttatgacat ccagattcct gaaaagttga gatggtgcaa tatgagtttg      1920
     gaaattgaat tcagatccga tccaagagaa ccattacgta agggatattt agctgacaag      1980
     attggtttaa tattggaatc cgaatctcaa tatgattgtg atagagcggg accttcttcc      2040
     ttttcaatac cactcttgaa acttggggcg tacgacattg tatcaagaaa atatattaat      2100
     aatatatttt attctagtga ctccgaactt aatcccaaaa acgttttatg ggctccagta      2160
     tttaacatac ctgatcaaac aaagaaagaa agattgtatg aatccgcatt aagttcttta      2220
     aatttccctc ctggatcagt actaaattat cagcctcatg aggactctgt aaaaacttcc      2280
     tcttcgttct tctcctggtt gtatcattat tatccggaaa tattgttaag tggtttggta      2340
     atcttagcac cagatcattg tccagaaggg attttgaata gcgaggacaa aaagaaccat      2400
     tatcggacag cacttgattt ttggagggt                                        2429
//
