# Supplementary material for: De novo profiling of RNA viruses in Anopheles malaria vector mosquitoes from forest ecological zones in Senegal and Cambodia
Source: BMC Genomics. 2019 Aug 20;20:664. doi: 10.1186/s12864-019-6034-1 (PMC6702732; doi:10.1186/s12864-019-6034-1)
Supplement: Supplementary file 7 — Classified Virus Sequences. Sequence assemblies and annotations for the final 115 novel virus contigs non-redundant contigs > 500 nucleotides, classified by sequence similarity to known viruses. In EMBL flat sequence file format. (ZIP 208 kb) [file 12864_2019_6034_MOESM7_ESM.zip › GP1.2_XinchengVirCamb.embl]

ID   XXX; XXX; linear ; XXX; XXX; XXX; XXX.
XX
AC   XXX;
XX
AC * _contig1
XX
PR   Project:PRJEB29993;
XX
DE   XXX
FH   Key             Location/Qualifiers
FH
FT   CDS             2..835
FT                   /locus_tag="GP1.2_XinchengVirCamb_CDS01"
FT                   /inference="ab initio prediction:Prodigal:2.6,similar to
FT                   AA sequence:UniProtKB:A0A0B5KRV1"
FT                   /product="Glycoprotein"
FT                   /gene="G_15"
FT                   /codon_start=1
SQ   Sequence 953 BP; 273 A; 191 C; 208 G; 281 T; 0 other;
     cgtggttttc agaaataatt ttgtatatgt cgtttttaca tgtaaggtat ctttagtcac        60
     ccggggacac atctcgcagg ggtcatgcac acctggagag actcttgaga tgaatgggag       120
     gatctatgac aggccagtcg ttaataccga gctcacggtt aaatttgtga ccggagctgg       180
     gatcgtcgat gtggaggaaa agactatttc cgtaggatct gtaaagttcc cactcatgcc       240
     agagacatcc ttcgatgcag gactcggaca tgtgttctgg tctgtacctg ttccagattg       300
     ttctggagac gatcccaaga gtctggtgtt tgaaggtcct gctgagctag ttgtggaccg       360
     ctccaatggc caccgtttca tccaggtcac ccattctggg tatgactttc agatcctgct       420
     cgagaataga acaagttaca tctgtggcct tctgtctcat tatactgaac accctaaact       480
     attcgtgacc ttcttgtcag acgatcagcc gtccatgaga ctgtcaacaa aagtgggagc       540
     aagagacgta aatatgctta actatgttaa ctccaaaatc gtgtactcat tccgtcatgt       600
     aagagccagt gtaatagagt tgtttcgaat gttcaagcaa gacagatgca atacaagcaa       660
     tagaataacc cagaatctta agaccctagc tcttctatct ccgaaagaat tcgcttttgc       720
     ttatggaggg gctggttgta atgccgtcac cagaggagaa gtcgtctatt tggggttaaa       780
     accgaagaat aattttatcg tctccgaaca cctttctctt acaaattaca tttaattcaa       840
     attcctcatt tttatttttc atagatttac ataatataca tagatgtata aatagttgat       900
     ataaaaaaaa taacgatgtg taagagaaag gtgttcggag acgataaaat ttt              953
//
