# Supplementary material for: De novo profiling of RNA viruses in Anopheles malaria vector mosquitoes from forest ecological zones in Senegal and Cambodia
Source: BMC Genomics. 2019 Aug 20;20:664. doi: 10.1186/s12864-019-6034-1 (PMC6702732; doi:10.1186/s12864-019-6034-1)
Supplement: Supplementary file 7 — Classified Virus Sequences. Sequence assemblies and annotations for the final 115 novel virus contigs non-redundant contigs > 500 nucleotides, classified by sequence similarity to known viruses. In EMBL flat sequence file format. (ZIP 208 kb) [file 12864_2019_6034_MOESM7_ESM.zip › RdRP1.1_XinzhouVirDak.embl]

ID   XXX; XXX; linear ; XXX; XXX; XXX; XXX.
XX
AC   XXX;
XX
AC * _contig1
XX
PR   Project:PRJEB29993;
XX
DE   XXX
FH   Key             Location/Qualifiers
FH
FT   CDS             76..7386
FT                   /locus_tag="RdRP1.1_XinzhouVirDak_CDS02"
FT                   /inference="ab initio prediction:Prodigal:2.6,similar to
FT                   AA sequence:UniProtKB:A0A0B5KS04"
FT                   /product="RNA-dependent RNA polymerase"
FT                   /gene="L_33"
FT                   /codon_start=1
SQ   Sequence 7527 BP; 2421 A; 1357 C; 1717 G; 2032 T; 0 other;
     cgacgggaaa acaacaaaca acataaatac tgatttcaca agagaagcag gaaagttgct        60
     ttaaaatctt tagccatgtc tttaataagt cttaattctg ttctctcagg aaggagctta       120
     gttgtcctta atacttatgg ggagttagtt ctagatgatt tgccccttaa gactgctatt       180
     tgccatagtg gtatttatga gttagctgag ctaacttgtg agtacgtgga gcaggacttc       240
     gtttttacaa gggagtgccc tatgcatata tctcttcctt attcctgttt ttctttagag       300
     aaggatgtaa taacagatct atggagctgg ggcataactg tcagtggaga cctaattgga       360
     gacataatca atgaggatat tagtctttca gggactcgga gtgatagtgg gatgagaaaa       420
     cttaggcatg atctagtagg aatggccatt agctctaagg acacggatgt caagttgtct       480
     agtgttttta agcagcttca ggggagagag gaaggtcggc tgagtccaga tttccacttt       540
     gaggaaaagg ggatcaatat ttttgtggaa ataggaacga ctaaagcaga ggacccatca       600
     catggagaat caagagtgaa gcagaaagtt ttcaaatact ctcaggctct caacctagtc       660
     actcatgtaa agccatgtat tctaatggtg atcattgtgg gtaagaattt catttgcagc       720
     aattataacc tcaaatcctc cattgctaat tctctggttt tgcacatgaa cctagcttta       780
     ttgatggagt tgagaattgc aggattaaat cttcctgctt tgatgtctcc tttggattct       840
     gagaaggaag ttctgatgga gcaaataaga cactcgatta agaatatcac agaattggat       900
     gaggtagaag gtggagctct gcacattagc agacggttca tagactccct taaagagccc       960
     attgacatga agaaagtgtc agattatttc ctaagggagg tgagtattgc tagagaaaat      1020
     ttcaaggacg ctcacaagag agtaacatat ggtccatcaa tagatagtag gaaatcgaaa      1080
     tttgtaagga ttcttcagga ccagcctagt aggagctacc agaaagcaat tgtgccatat      1140
     cctctagtgt ttgttccaag acaaagtgaa tttgattctg aagttaaacc attccctgta      1200
     ggcacagtgg atggaaggga gactccagtt acgaaattgt gggcagctgc atttcgagga      1260
     tatatggcaa gctattatga ttatgctggg aagcatgagc tgactctatc agaaatgtac      1320
     gaaacagaca gagctgaaca agacaaaata atgaatagga ataaagagtt caggaagatg      1380
     gctcaccgtt gtgatgtaag gggggcacta tcagaagaag agctaaggca tttggctcta      1440
     gatggggtct ggggaaagaa gtaccaggca gacgaagaga agcgggagaa gcacagagtg      1500
     tccaaattac cttatcacta tgacacccca attgacgata ttgaacggtt cttatctaac      1560
     tccagcattt atgaccatca cgaatatcac tctgatcgtc aagaggttta cctactcgag      1620
     aaatcaatga ttgatctcaa acaggatctc agaagcttac tgtttatgaa agatttacag      1680
     aagagcaaat tgtactctgc cttggactta atttcagata tagcaatgga attaacagtc      1740
     tctgtaaaac agcatacaaa gcctagtcaa gtcctgataa aaaaactagg gttctatgat      1800
     gtgtatttgc ttataatccc aacaacaggg tctgagcatc tcttcttctc tatttatgtg      1860
     ccttcccaag aaggtgttga ggttctatct gctcttcctt ttagaatact gaggccagct      1920
     tgtggtggcg gtatgtacac tgatttctgc tctgttagag ccgataaact ttctaatcat      1980
     gccactatag catctacctt cattggtctt gtttcatact ttagttacca ttataaaatt      2040
     ccagaaatta gttgtcagac ttttaaatct tgcgcagatg ccatgctgat ggccaacttc      2100
     actcttctag tgaggttaga aaataaacca tccacagaag aaacaataac tatgtctcgg      2160
     tatatgtata tggaagtgat gaaaagcaag agcttcatca aacctgaccc atacagactg      2220
     ataggaaagc tcccagtttg cgttaggtct agactgcaat tgtttgttac caggaggctt      2280
     ctaatagctt ttgacagaat gatagagtgt ggggctagca agattgctcc tgatgattca      2340
     ggaaaatcag aagacagaga ggaggatagc cctagcaatg attattggga aggattaata      2400
     aacccataca cactaaatca ggaaattaat gcaggtaggg tggttaacct cttttacatt      2460
     ggatatgctg ttgataagga tcaaatatct caagaaaact ctgactacaa aaccattcag      2520
     aaagctataa tgaaagatag ggaattcgtt gaggaagaag aagagcgaag tagtggtctt      2580
     tgggatgatt tcaatgagac acctaaggag aagcaattct cccctaatgt tataagagct      2640
     ggctgtaaac taatggtcaa tgagttaact aggagttacg gaccaggttt tagagaagta      2700
     ttagccaatg agattgtaga gagactagca agtcacatga ctagtgacct gtctactctt      2760
     aaagcatcag caaggatcga tcacttacca tgggaccaga taccatcagc ggagcaatgt      2820
     ctcaaagaaa gaagaggcag gctcaaggtc attgaggctg taatgaagga aattggattg      2880
     ttcaagcata acccctttat aaattccaac actataatag acctgataga gaagacaagt      2940
     agaggagtta taagtgattt attcaagaaa aaccaacacg gtggtttacg agaaatatac      3000
     gttctcacaa tcaaatcaag aatggtggct cttataatag aaacctgctc cagagttata      3060
     tgtgagcact ttgattgtga agctatgacc cacccgaaca tgaaaatgga gataatagag      3120
     aaacacaagc ttctcgcctc taagctagct catgcaaaat caacaaaagt gtcggagtat      3180
     caatgctcat cagacaaaaa gagttggaac aataatctag ttatgccagc cttggccatt      3240
     cctttgctca tgctgcttcc agactacatg catggtatga tacaaagaat acttaacatg      3300
     tggaatgaaa ggctaataca gctgcctcat ggagttatga aactactggt caataagacc      3360
     cccctttctt gtgctacttt caaggaagta gcccaggagt tcaccaaccc agggagtacc      3420
     ggaaggaaac cattgttccc ttatgctgga gctagctcag taatcctgag gacagggatg      3480
     atgcaaggca tactccatta cacatcatct ttactacatg tatcttatct caaaataacc      3540
     acctttctga tcaaatcata ctacaaagta aactttaagg atagcatctg tttaatagat      3600
     caaatgtgct cttcagatga ttcggcaact ataatcagtg ttagtcatcc aaaggggggt      3660
     tccctcgaag atgatgtgag attgtccttg acatcagaga taatttgcca agctctagga      3720
     accttctgta attactcatg cttcactaac tcagagaaaa ctacatccgg ctcagctagt      3780
     cagttagaat ttaatagcga gtttataata gggaatactc tagcagtgcc cataataaag      3840
     tgggtcttag ctagttttgg agtgtctgaa agccagagct tactaatgag gctacagact      3900
     ttttataacc tgatgagcca agtgagctct tccggacttc ctgcacagaa cacaacacta      3960
     ctgcaactag cccaaggtct acttcattac aaattaatgg gatctagtct gaataggtat      4020
     ttcagcaact atcaagaaga aataaagtgg tatccagatc ctaacttagg attcttttta      4080
     gtggataata ttcatgtccc aggggtgttg gggttcagct atcaccactg gctacattgt      4140
     aaaatgaaca acatgttcaa aataaggaag aaaagtgtca taaatgggtc attaggattc      4200
     aacccagagg gcggtctagt ggattctttt gttattaggc atggtgatag tcacagatat      4260
     gaaacaatga ttaaagaaat gagtgatggg atggatatac atgaggtgag agaattcatt      4320
     aactctagcc caatgctatt atacacttcc accacctctg agtcagaggc taggtataag      4380
     gttttgtcca aggtactaac tcccgggacc gctcaagctt tgtccagggg ggttccgttc      4440
     atgcaggcag ttgcaacatc ggtctatggt ctccaaacat tctcttattc cagatcagaa      4500
     gcaagctacc aagagtccag tggtaagttt gataagagca gctcaaaaat atccctctta      4560
     ggagaactta gaaggcggag gatagacaac gagaaccttg aacttgatca atacaattca      4620
     gagagcttat gtttccccaa tcataggatc tataaagagt attacgcatc tttagcaaaa      4680
     ttcaaagggg ctgatatgat ccctgtcaga atgatgaggt ataagaaatc aacaatgagg      4740
     ttccctcatg ctaattcagc tatacctcta acattgtttg aactggtcaa ggaaaaatgg      4800
     gctgacatac caaccaggca gtctgtgcag ttagtaaata agtgctggaa agaatatagg      4860
     acattgatgc catggctcag tgattctctg gaggagacct tagcaaaatc accattctta      4920
     gaccacgtgg aattatataa ctttgttagc agtagtggga agaagagcag aaagtttgta      4980
     agggtaggtc ctgcaatcag atctgctcat ccccaaggcc aaattgaaca aatggcacgt      5040
     agaacttact gtgatgggta tgttttaagg gtccctgaga gctcatacac aggatatcag      5100
     agactatata aagacaggag gacttgcatg agccttgcat tagaaatccc atcaactgat      5160
     aggagagaga tgatggtgga ttttgcagcc aagcataatc ctatcaaccc aggagaattg      5220
     gaatctataa ccgagagagg aaagagagag gccattcttg ctgtgcttgt gtctaagata      5280
     aatggagcta ctgatggtga agtgtatgat gctctggaga ggatgggaaa tggaatattc      5340
     ataaactgga ttgaagctca agaaaagaca gtttcaatag aggatggtca ctataaagtt      5400
     aattggagag gaaagggtca gctattgcta actaacaaga gccttgcttg cttggctcac      5460
     atctctaatg aagaggtatc acgaatagaa gtcaatgaca tgaagacgct gactaagtat      5520
     caatatgttg ttttaagagc actaaaggag caaggtttaa ggaccagtct tagaaggcaa      5580
     gatggagtta gcagagtatt tttcaacaat actgggataa caggtcaatc tccagggacc      5640
     ccagttatag aaaaccctct aaaacctatc cttcaaccca gcagagccat gaatgcaaaa      5700
     ttttccatta aaattgatca tggtgggcta tctctcattc agaacttcaa gaatctaaaa      5760
     ccctctactg tcatttctta taaggcttac caacaggaat ttggctcata tcaagattcc      5820
     agcataatag aagatgtctg ggatgcctgg tacaatcaat ctagattaga tcccaaagtg      5880
     gcaaatgact taattatatc tatcgttgat cagagctcag ataggtccct gcgagggaaa      5940
     acaagagagg aaaagcaaga agtacttagg atcagatcat ttttaagagc aaccttactg      6000
     gctaggttga aacataaagg ctactcagat gggtcaattc tacagcagat ggattggaag      6060
     ggggaagaag acatgaccga gggaataggg gaagagtttg atatagagaa gtacttggat      6120
     gaagccgatg acatgtttga agaagatcaa tgcgaaaatg ttatatctta caccagtctg      6180
     ataggagatg tagactctcc tcaaggaaat gaggtagaga ctggagggga tttctatggg      6240
     gattacctgg aagacgagga tctagctgct attctggacc accatatagt agatgatagg      6300
     ggtgtagagt taacttcaaa caggttaacc accagatacg gcataatgca tttttgggat      6360
     tgtctaatag aaaaaataag tggagtgaat cctctggggt ggtcccatat aatgaatggg      6420
     aagagtgttg caggagtgct aaatagcgac tatttggtga gactgctgct agaacaagaa      6480
     gcctcacctg ggccgtcctt tgggacatca ttgcatagag ccttgtcttc agaagcactg      6540
     gttgcaacat atagccctag cataacatct agtaggaaga gtaaaacctc tgtagctgca      6600
     gaggtggttg acttattcca atccaatgtc atgagattaa tggaggaaaa gagaagcctt      6660
     cttgggaatg atgagatata caaggctttg ggagatatat tagttgcagc taaaggcaag      6720
     acagtttcta ccatagaggt aatggagcaa gaagaagaaa gaaaagagga agtatgttta      6780
     tctcctggaa agccaatttc ccccaaaagc atagtagagg aatgggctct tcactccaca      6840
     atcatgagga gttatgagcc ttcagaccta cttgattcag actgtttggg ctatctgatg      6900
     actcttttag ccaagaaaat ggatctcgag acaagtgatt catcagctgc catttctagc      6960
     gttatgagag gaggggataa atctatgcta actaaatccc ctgatgttaa aggcaaaaat      7020
     gcttattact gccttatggg agacaacagg tcaggccatt ggatggcttt tataacaggg      7080
     gtgaggaatg atagaaagat agagtttgtg gataccatga atactgatgc gaacttgacc      7140
     catgcaatca tccagcttca gaatattttc ccagatgtta gcgagaaaga cattgtggtt      7200
     cttcccgtta gaaggcagac tctaccaact tgcggtcatg gcgcttttat gtactcttct      7260
     catagactaa tgggttggga tataccagag ttgtttgatt gcctaactct ccagcaatgg      7320
     gttctccgat gcttggaaga caatgaaatc acgcctttgg agtcatcatt gtcccttagt      7380
     acttgattag aataaacctg gtggttgtac ctgttactca tgaagttgat ggttgagatt      7440
     cctacagata ttagttggac aagagataaa acagtaagaa taaatggcaa aactagtttc      7500
     tatttgcttt tatttcttgt tttcccg                                          7527
//
