# Supplementary material for: De novo profiling of RNA viruses in Anopheles malaria vector mosquitoes from forest ecological zones in Senegal and Cambodia
Source: BMC Genomics. 2019 Aug 20;20:664. doi: 10.1186/s12864-019-6034-1 (PMC6702732; doi:10.1186/s12864-019-6034-1)
Supplement: Supplementary file 7 — Classified Virus Sequences. Sequence assemblies and annotations for the final 115 novel virus contigs non-redundant contigs > 500 nucleotides, classified by sequence similarity to known viruses. In EMBL flat sequence file format. (ZIP 208 kb) [file 12864_2019_6034_MOESM7_ESM.zip › Nuclprot1.2_WBvirCamb.embl]

ID   XXX; XXX; linear ; XXX; XXX; XXX; XXX.
XX
AC   XXX;
XX
AC * _contig1
XX
PR   Project:PRJEB29993;
XX
DE   XXX
FH   Key             Location/Qualifiers
FH
FT   CDS             115..1059
FT                   /locus_tag="Nuclprot1.2_WBvirCamb_CDS01"
FT                   /inference="ab initio prediction:Prodigal:2.6,similar to
FT                   AA sequence:UniProtKB:A0A0A1E9N5"
FT                   /product="Nucleoprotein"
FT                   /gene="NP_1"
FT                   /codon_start=1
SQ   Sequence 1139 BP; 307 A; 261 C; 275 G; 296 T; 0 other;
     cagttttcac ctcgctttta tatccttgcc cttagtcgat tgcgccgact gtcctgacag        60
     ggttgacact tctgtttata catgaatgaa ttcagattca cggctaatgg gagaatgatt       120
     gcaggaaagg aggtcgcccg ggctctaagg ctctttgctg aaaggtacgg attcaagtac       180
     tcccgtaatg aagaagacag gaagaacatc ggaacgttgt catctatcct tactctagtg       240
     ggaggctata gacatcgtct aagcgaagtg cgcctgggta atgtggtgat catgaaaccc       300
     aagaagaaca acgaggagca gataatggag ctcagtcgct ttggcctgaa taacacacac       360
     gctccgtttc tcacgggttg tagttacact ccctcattac agtcctcgat gaagcaatca       420
     ttgggtccgt taaccgtgct aatcaacctc accatgaaca ctgaagagaa atactcacgc       480
     gcatggaaag aagctttctg tcagtctttc aaacttgttc ccaacatcga ggagatggcg       540
     aacctcttgg ctggatcaag agccaaatac tctgccctaa tcagagcgct gggagacttg       600
     tgtcattttg gcataacgcg ctcttcaaac aaagcattta tcccagcagc catgttgatg       660
     agagtcaatg caagcagttg tcaggtgtac aaggcgaaat tcgagcagag tttgaaatca       720
     tatgctttca ctctgccact cgagtgtctt ggaactcccc tgaagaatct cgatttctct       780
     gggcatggac tgcttcattt ctggaatcgt gcaagtctgg aggtgttcgc aatgcgaggt       840
     gatggggagc acatgtcgca ggaaatggca gcgcagataa atttccactc tgtaatgggc       900
     tcacagaagg agaatttgga gcttcttgat tggatgactg gtgcacgctt ccagactcga       960
     cgagagatgg gaaattgctt catgaacaaa aggagcgatt tacagttttc acctcgcttt      1020
     tatatcctaa aaaaaagtcg attgcgccga ctgtcctgac agggttgaca cttcgctacc      1080
     gttacggtat taccggtagc gtagtaaaca atcttcctcc tcaatcataa cattaccgg       1139
//
