# Supplementary material for: De novo profiling of RNA viruses in Anopheles malaria vector mosquitoes from forest ecological zones in Senegal and Cambodia
Source: BMC Genomics. 2019 Aug 20;20:664. doi: 10.1186/s12864-019-6034-1 (PMC6702732; doi:10.1186/s12864-019-6034-1)
Supplement: Supplementary file 7 — Classified Virus Sequences. Sequence assemblies and annotations for the final 115 novel virus contigs non-redundant contigs > 500 nucleotides, classified by sequence similarity to known viruses. In EMBL flat sequence file format. (ZIP 208 kb) [file 12864_2019_6034_MOESM7_ESM.zip › RdRP_JuronaVirCamb.embl]

ID   XXX; XXX; linear ; XXX; XXX; XXX; XXX.
XX
AC   XXX;
XX
AC * _contig1
XX
PR   Project:PRJEB29993;
XX
DE   XXX
FH   Key             Location/Qualifiers
FH
FT   CDS             complement(3..884)
FT                   /locus_tag="RdRP_JuronaVirCamb_CDS01"
FT                   /inference="ab initio prediction:Prodigal:2.6,similar to
FT                   AA sequence:UniProtKB:K4HIF9"
FT                   /product="Polymerase"
FT                   /gene="L_16"
FT                   /codon_start=1
SQ   Sequence 1329 BP; 398 A; 269 C; 239 G; 423 T; 0 other;
     cctcgcgttg ggatcaatgc ttggcttacc tgaagataga atataatgat atcttcgatt        60
     cttcctctga gtaattgacc agagttttgg cgcaacaata gagttctgat agtcggatct       120
     aatcctaaat agtgtaagat gtcttctccc tcgttctcca gatcaggtaa atagatatca       180
     ggaattcccc ctaacgttct atgattaaag agattgagag cccttacgaa ctcgctctta       240
     attgattgat agcagtaaca accattaagc catgatatgg ctttggacca ttctatactc       300
     tctcctgtgt atacccctgg gaacttttct tggcatacga tatatatctc tgatgtgtgt       360
     gatccagcaa ttccggcttg tattagagag atatccttga acatagaact cagtgctcct       420
     atgaacaccc ctttagtctt gataatccgt cccaagtatg ttttgaagat taaggtccca       480
     aatggtctca agatagaact taagaaattt ataacattta tctctatatt ttctataaca       540
     gtgtcattta ttacttgcat gtcgaagacc atcagatcaa tgtacaggct atgcttataa       600
     ataagttctt caaagtagtt ccaagtctca attgcagata aatcagaagg tcgctgccaa       660
     cagtctgtgt agttgacaca tcttctgcta acggaggcag gcatatgggc tatggcactt       720
     ggcggactag gagttgttcc tttgctctga ttttcatccc ctcggaaaag actgttgaat       780
     atgaaacgag agaaaggatt tcggcttccc aaacatgctg tcatccctcc cgatccatct       840
     cccccgcaaa taaagtcttt ccaagcaatg cccctagaga tcaagatctc tagtaatttc       900
     agaaaagctc caaattatac aaagatataa atattcggaa tgaaacgaaa actcgcagtg       960
     agtaaccaca atgatatata ttgtaggatt atcaatttta tatcaacaat gttttccaat      1020
     ttagtgggta tttgtttgga tcaatatttt gcaaatttat cactggtcta ccagttgtct      1080
     gtataaataa tgtgaccatt atccaatagc ttgcctagta atctcttcga aatgttattt      1140
     gttcgtaggc gtagtttctt cccattggtg gaatctgcac ccatttccac aaatatcggc      1200
     gaaatacgat acaccctctg aacggtatag gcgactgatt gatgaaaaag gcttcatagg      1260
     aatcgggatc gtaacatttt ctaaagtatt aaatataaat acttcaatat tctcttattt      1320
     cactaatag                                                              1329
//
