# Supplementary material for: De novo profiling of RNA viruses in Anopheles malaria vector mosquitoes from forest ecological zones in Senegal and Cambodia
Source: BMC Genomics. 2019 Aug 20;20:664. doi: 10.1186/s12864-019-6034-1 (PMC6702732; doi:10.1186/s12864-019-6034-1)
Supplement: Supplementary file 7 — Classified Virus Sequences. Sequence assemblies and annotations for the final 115 novel virus contigs non-redundant contigs > 500 nucleotides, classified by sequence similarity to known viruses. In EMBL flat sequence file format. (ZIP 208 kb) [file 12864_2019_6034_MOESM7_ESM.zip › GP1.7_Wuhan1virCamb.embl]

ID   XXX; XXX; linear ; XXX; XXX; XXX; XXX.
XX
AC   XXX;
XX
AC * _contig1
XX
PR   Project:PRJEB29993;
XX
DE   XXX
FH   Key             Location/Qualifiers
FH
FT   CDS             22..2055
FT                   /locus_tag="GP1.7_Wuhan1virCamb_CDS01"
FT                   /inference="ab initio prediction:Prodigal:2.6,similar to
FT                   AA sequence:UniProtKB:A0A0B5KS44"
FT                   /product="Glycoprotein"
FT                   /gene="G_12"
FT                   /codon_start=1
SQ   Sequence 2219 BP; 765 A; 315 C; 456 G; 683 T; 0 other;
     gcagcacgca gaggatgaaa aatgtttatt ataaagaaaa aaatcgtggt gattatactc        60
     acgctgtata ccttctgttt tggaagtgaa gtcagtgtga gtgatggagt ggttaaagtc       120
     agtagccaag ggaattgcac actaaagata aatgggcatt ctcatgaaac aactggttca       180
     actgaattag agggtttaca tttcggattg attgagtaca agtgtggaat caaaattggt       240
     tggttgatgt caaaacttca atgtagtcac tgtggtttgt tctgcagaca caatgagatg       300
     attgagggtt gtgaaagtga gttatcaaca ttcattattg ggggattgat aggaggattg       360
     ataagtatgg tcatttattt cttaacaaga agaaagttct gtgagtttat tggttatata       420
     atatcactga tcaactacat catgctgtta agaagtgata aaattgagga taaaaaggtc       480
     aagaaattaa gaaaacggac aactgcagtg ataaaaccaa tatataaagc acctgatggt       540
     ctaaataaga agcactacga caaaattgta gcaaagagag aaagtatgat gaatctgtct       600
     gtatctaatg tggttgtgtt aactgtttta tttcttatct gtgcagtggc tggatgtgat       660
     aacacattat acattagatc agatgggaaa gtttgtgatg tcactggatg tgctcagtta       720
     tctatgtatg agttaccatt aatgagtggc tctactgttt gtttcaagga tctacaaggt       780
     gatttattaa agttcagaat acaatcagcg attatcagga caagatacag tcttttgtat       840
     tacactagtg aatataaaat cacaactgaa aaatattcta gatgcaaagg tgctggtgaa       900
     tgttggaatg gaggctgtta tgatattggc atgcatccag tactaagatc gacaaaaaac       960
     agtagtgtca tgggttatgg ctgtggaacg gatagccttg gatgtgacac atactgtttt      1020
     atgagaacag cttgtacttg gtggaaatgg caacttgaaa gcattggtga cttgggccat      1080
     gtttatcaga agatatcaga gatatgggaa gtaaatatca aggttgatta taaagatgtt      1140
     accaccaaat atgcactaaa tgttaacaat ccaagagtca acttggatga cattatggcc      1200
     aacatgccaa tatatgtaac tggcttcaca tctgaaacaa tgtctgtacc caatggcatg      1260
     attgtgatta aaggaagggg atatgaaacc aagatatcca gtctgaacat gccagaaact      1320
     gacatcattg gtgattttca aattagtttg gacaagcaga ctcaaacata taatgaacat      1380
     atggttaaat gcacagtcga gtcatgtggt gttcactgca acgtaccaga gtcaaagttt      1440
     aagagattca attatatgat tgatagagct catgaagtaa caatcaatga agttggcaat      1500
     gagtacatgg ttgaaactaa aagacaagtg aatgcaatca ttaacatgtt agtgggcaat      1560
     gttgatataa gaaacctaca ggtggagaaa gctcaatgtg ctatagagca aattggaact      1620
     tactcctgta ctggttgttc tgatgaacct tatgtagtca tccagtcaca taacataagg      1680
     tctgaaggca tattaccatt tgagtcaaat tgcacttttg aaaggacatt tatatcatgc      1740
     tcaccagacc cttataaact gaaattaact gattataaga aatattgtta tatatatgtt      1800
     ccaagcatca acaacactat atacatggac tttagatttt cttttaaagg ctcccttgac      1860
     ccatccaagt ctatttacag caaagacact gaaatgaatg caattaagaa tatactaaca      1920
     aacagaggtt tcctaaatgg attgatttct acagttagta tgtttggaat ggtcagcatt      1980
     tcagctagcc ttttagtaag gcttatcaaa atttatgagg taaagagaat cactaaagat      2040
     attggtgatg tttaatttta atgacaaaca tgtttaatga gcataatact accatataat      2100
     aatcacttca tatactagtt gctatttttt taaaacctat tcttttatta cataacacat      2160
     atctttaaaa cttaaatgat agttatctta gtgtatctta ggttaaggtt gtcctcagc       2219
//
