# Supplementary material for: De novo profiling of RNA viruses in Anopheles malaria vector mosquitoes from forest ecological zones in Senegal and Cambodia
Source: BMC Genomics. 2019 Aug 20;20:664. doi: 10.1186/s12864-019-6034-1 (PMC6702732; doi:10.1186/s12864-019-6034-1)
Supplement: Supplementary file 7 — Classified Virus Sequences. Sequence assemblies and annotations for the final 115 novel virus contigs non-redundant contigs > 500 nucleotides, classified by sequence similarity to known viruses. In EMBL flat sequence file format. (ZIP 208 kb) [file 12864_2019_6034_MOESM7_ESM.zip › Nprot_PAvirCamb.embl]

ID   XXX; XXX; linear ; XXX; XXX; XXX; XXX.
XX
AC   XXX;
XX
AC * _contig1
XX
PR   Project:PRJEB29993;
XX
DE   XXX
FH   Key             Location/Qualifiers
FH
FT   CDS             complement(2..133)
FT                   /locus_tag="Nprot_PAvirCamb_CDS01"
FT                   /inference="ab initio prediction:Prodigal:2.6"
FT                   /product="G protein fragment"
FT                   /codon_start=1
FT   CDS             complement(172..1536)
FT                   /locus_tag="Nprot_PAvirCamb_CDS02"
FT                   /inference="ab initio prediction:Prodigal:2.6,similar to
FT                   AA sequence:UniProtKB:X4R558"
FT                   /product="G protein fragment"
FT                   /codon_start=1
FT   CDS             complement(1603..2109)
FT                   /locus_tag="Nprot_PAvirCamb_CDS03"
FT                   /inference="ab initio prediction:Prodigal:2.6"
FT                   /product="hypothetical protein"
FT                   /codon_start=1
FT   CDS             complement(2163..2867)
FT                   /locus_tag="Nprot_PAvirCamb_CDS04"
FT                   /inference="ab initio prediction:Prodigal:2.6"
FT                   /product="hypothetical protein"
FT                   /codon_start=1
FT   CDS             complement(2946..4244)
FT                   /locus_tag="Nprot_PAvirCamb_CDS05"
FT                   /inference="ab initio prediction:Prodigal:2.6,similar to
FT                   AA sequence:UniProtKB:X4QGP3"
FT                   /product="N protein"
FT                   /codon_start=1
SQ   Sequence 4449 BP; 1252 A; 695 C; 537 G; 1965 T; 0 other;
     atttaacatt aacctcttct atatttttgt gtattttatt tataattttt ccatgtttat        60
     atattttgta tattatccaa aataataaca ttaattggat aatggatata attagatcta       120
     ttatatctat catcatataa gttttttata taataattag cgtttaaagt tttaccagtt       180
     gtcaaaatct ttgtttaagt ttttcatcaa tatattattc ttctttttct taaatgattt       240
     ttttgtgaaa atacatttta atactacttt tattactatc aatacaatta taaattccgc       300
     tatccaaggt cctatcaatt taatcaattg cagaaaagag ttttctccac tcaaaaccat       360
     atcttctgtc tcgtgatccg atgtagtatg ttctttatct tgatacacaa atattccttt       420
     ttctatttca tctaaatgga ttttaaattc tgatattcgc attttagttc cgtataaatc       480
     tgtcaaatta gcttttataa ttccattata tgagcattta gatttgttgc cacattgtat       540
     ccatttgttg tatctttcaa attcatctat ctttacttcc tcgtatttag ctatggcttt       600
     taaaagtgta ttgttgattc ctattttata tactggatat atcccttctt cactaggtat       660
     gaaccttttt aatgaatcat atcgtatttt tctcttgtcc attaagtcta tcttttcttc       720
     taaacattta gtcaattcta ctttagattc tattttttct gtttctgaag atacctcata       780
     aattttatta tcacattttt ttagatctaa agtgtgagga agtttaaaat atatatgatc       840
     ttttgttata gctattctta ccccacaatg atcatggtag cataaatcat ttatatcata       900
     tactttattg tttatatcta tcaaagttga agtgctagtt ttcgatttcc acactttgac       960
     atttaatcca tcaaatgtac tctcttcaaa catgttacat gtttgaattc tttgatcatc      1020
     atttcttatc caatatcctt ttccattttt atatttatac aatttgcctt caactttttc      1080
     aaatatatta ttgtaatcca agatattttt agtgcttgga tcatacatat aatttctagg      1140
     ttttgtgatt atatggcttg attcggtgta atgatatgaa ttgtctaata atcctccaaa      1200
     gcatgattct ttaggaaaca ttataacatc attagatatt tgattgcagt ttttaatatc      1260
     tgtactaaat ttctctatag tttgtacaat gtcattagaa ctaaaataat gaaatttaca      1320
     tcctgtcttg aatgttgcca gatagcagtc tagtcctgta atatcatatg gattcaactc      1380
     tgatgattta actatatatt ctgaagattg ataattgtgt attaggtcaa actgagtatc      1440
     atttattaca atttgatgtc ctacaggaca taagagttca tgaaagttta tagctttaaa      1500
     agctgatatt attaaagtcg gtaatattat atgcatcttt attattattt attattttta      1560
     attattttga gttttttata tattaatatt tagtttaatc cattaatgag atataaattc      1620
     aaaaatgtct ttagcttcat ctttaaatac aatattcagc agttcttttt cggatcgaga      1680
     taacaatttg gtgtagcacg atggatgagc atttcttatc ttaatcacgc aattgccttt      1740
     gaattctttt ccatcataat aaaaggtgaa atctttgttg aatacatgag ttttgtcaga      1800
     ttcttcaaat atccagtgtt tcttaactgg aaaagttaag ctctctttat gatattcatt      1860
     tgatgtacaa ttcattagat tgtaaaaacc cgacataagt gctttgtata gagtgtagtt      1920
     gtaaacattt tcgtatttca tgggtcctct ataatgatct tttatgtata atgatttttt      1980
     gtcaagattc ttaactctgt gtgtatcaac atttattata taggcaatat gcaatttctg      2040
     ctctttataa atcatgttgt ctttttgcac acaattattt ctaatgcttt tgttaaatat      2100
     ctttttcatt ttaatcttta tttattttga gttttttata ttttaatgta atcatgcttg      2160
     tctcaatttt taatcatact taatactcct ttgtattctt ttcctttctt cattaataag      2220
     tttatcaact ctttatcaca gtatcgtgca ttatttataa tttcttcatg acattcttga      2280
     ctcgcttgtt tgtcatttat taatatgttt tctattgctt tctcagttat aatgtaaaac      2340
     cctgcgaatt tcttaggtat cttccagcac ttctctgatt tgttgtaata tttgctgtat      2400
     tgatcatttt ctttgtcttc ataaggagga gcagacggtt catgatcatc tttatataaa      2460
     ataggctctc tactttttgg ttgcatttca gatttatttt tgttatattc ataagtcctc      2520
     attttaagat taaattttaa atcaatatta ttatctgcta acacctgatt aacaaatttt      2580
     tcaagatcta atatatttgt ttttcttggc ccttgtttag cttctgtata aattggaggc      2640
     ttgctattta gattttcttt aaaagagact tgtttcattt ctacatcgct tgtcattttt      2700
     tgtttatctg attctttaac atttatatca caatctgtat tgtcatattc tagagctctt      2760
     tctgatatga tatctgtatc tgctctatag gatgctaaaa aatcattgaa taatttattt      2820
     ttctctttat attctgacct atctacgatt ttgttacctt ctgacatctt tgctctattt      2880
     attgtgtaaa agattattat tttattttga gttttttata aaattgatta taatgttatt      2940
     aattattaat gcattttgct aattaggtaa gctccaatag ttccaggtct ctcatctgat      3000
     attaccgctt tcttaccctg gaaccattcc catatcagtc tggcttcttc tccatcatct      3060
     ttcaatgctt ttatattctc tgcagtttcg gccataccta ctatctcttc actgtcatca      3120
     tttatactct ctgctattct ttcattttcc tctctgtata ttgttgcctt taatttcgtt      3180
     tttgatctat atgtgtaagc acatgccaat gcattaagga atacagtatg ttgatttcca      3240
     ttcgctaatt ttgcattcat tgatctttca ttgcttaaca ttgcacatat catatgaatc      3300
     caattgtgca gatttggatt tgcggttaca gaaaatggtg atttatccat tgcacccatt      3360
     tcttttgcat aatttgcaaa ttcacctaca taccccttac ctaagatatt cataatgttt      3420
     attatttcct tagaaataga ttgatccaat gcatgttccc atgcagccat cggttcttca      3480
     ctcaatgttg ttagaaagtg atctatttct ccaatgagtg cacaatcttt gaattttgat      3540
     gactgtgtag ccattctcaa agctgaatat tgatggtttt tatctaagaa tagtaataaa      3600
     tcaattccag cacacaatct tgtaaagtta taattattga cccaagttag agcgttgtaa      3660
     taattctctt gaatttcctc tttaattatt tgtttttgaa taaaagtccg attcatccta      3720
     ttctttaaag tttgtatata tttgttatct gcaccccctg gcatgctgca tatcttataa      3780
     ttagctaata ttgtagataa tatctgaagt tcgtccatgc tctcgactcc gacatcatta      3840
     tcacctgaca tctgcacatc ttctccttca gttatgtcaa atatatcttt aaaacttctt      3900
     aatccaggct tcattattat acctttcttt agcaatacat ctttcttaat ttcaacttta      3960
     atgtatttag accctaaagt gtataacaaa tacaaggcaa cttctggttc aatgtcctct      4020
     ggtcttccag attgtgaaga aaaatatttg caaatctgat ctagactgtt gctgcctgat      4080
     ttgggaatat ggagttttgg ttttgttcca ttagatagcc aaattgttgg atcatcgact      4140
     gtatctccta aattaattgt aggaatgtct tttgtataga cttgtccatt ttctgtggta      4200
     tatctgaatt tgtatccttc catatcgatt gttattcttt tcaccgtatt atgtacttgc      4260
     gtttgtatat tattatttat tttgaagttt tttgttaaaa ttgttgtcaa ttattaattt      4320
     aattgtattc ttaattttat aattttatta cgattattta ttttatattt tcaaattaat      4380
     taaatattac tttaaatatt tactttatct aatttcctta tatttatctt attctatagt      4440
     atgtatgtg                                                              4449
//
