# Supplementary material for: De novo profiling of RNA viruses in Anopheles malaria vector mosquitoes from forest ecological zones in Senegal and Cambodia
Source: BMC Genomics. 2019 Aug 20;20:664. doi: 10.1186/s12864-019-6034-1 (PMC6702732; doi:10.1186/s12864-019-6034-1)
Supplement: Supplementary file 7 — Classified Virus Sequences. Sequence assemblies and annotations for the final 115 novel virus contigs non-redundant contigs > 500 nucleotides, classified by sequence similarity to known viruses. In EMBL flat sequence file format. (ZIP 208 kb) [file 12864_2019_6034_MOESM7_ESM.zip › GP1.7_XinchengVirCamb.embl]

ID   XXX; XXX; linear ; XXX; XXX; XXX; XXX.
XX
AC   XXX;
XX
AC * _contig1
XX
PR   Project:PRJEB29993;
XX
DE   XXX
FH   Key             Location/Qualifiers
FH
FT   CDS             345..1313
FT                   /locus_tag="GP1.7_XinchengVirCamb_CDS01"
FT                   /inference="ab initio prediction:Prodigal:2.6,similar to
FT                   AA sequence:UniProtKB:A0A0B5KRV1"
FT                   /product="Glycoprotein"
FT                   /gene="G_8"
FT                   /codon_start=1
SQ   Sequence 1314 BP; 364 A; 313 C; 290 G; 347 T; 0 other;
     aaactcccgt cttcgttatt tctcgtcaaa gcgacaacca gcgtcagact ccggagcacc        60
     actcatctat ctcgtgacca ccatgctcta cacttgcgtt ctttcattgg tcaagcgaac       120
     tcaaccactc cggactccct acatctctac atctctacat ctctacgtct ctacaagtga       180
     taccaccaca tggcgaccgt gacaggacac gacagaacta cacccttttt atttgtggac       240
     tagcttctca gaagacggag catcctaaac tatttgttac gttgccgaat gatggacagc       300
     cgtccttgaa cctcaagtct agtgttaaac ctaacgaggt tagcatgttg aactacatca       360
     attctaaaat tgtgtattcc taccgtcaca taaaagataa tgttgtctcc ctttatcaag       420
     ctttcaaaca ggataggtgc aaaacacaca acagaataac agagaacctc atgacccttg       480
     caacgacatc accaaaagag tttgcctatg catatggtgg acaagggtat accgctgtta       540
     ccagaggtga gatagtgtac cttgcaaagt gtacaccagt tgcagtaatc cctgatttaa       600
     accaccttgg ctgtttcaac gagatgcctg tcctgcttaa caataagacg ctattcatgg       660
     ctcctaggag tcgcatcctc attgccgtgg gcacaccggt cgactgttta cccgacatga       720
     tgcccaagtt caaggtggga gcctcatggt atcacatatc accccacggg cttatgcgtt       780
     ctcctgaccc tcaaactata gtgccagata ctttcgatta tcaatttgta gagctaaagg       840
     ggatcaccca aggtggtctg tatagctctg ctattattga aaagtaccag aaggctatcg       900
     tgtctccaat gatgagtgag gtgatcacgt cccgtgtagt atcatcagta gagggagcag       960
     gggtgatgcc agaaggttat tctatttcga atgcattcgg tgagaaggac ttctcgatca      1020
     tcgggagtaa aattggggac ttctggtcta gattgtcgag tggaatgcaa cggactggaa      1080
     gctggttcgg atttgtagta tttaccttcg catgctataa gtgcctgatt tatatgctaa      1140
     gctgcttaat caattatagg gaactgagaa aggaggttgg atgcttgctc gcaatcccgc      1200
     tatgcctgat agaagcagta gcaaacatgg ttttccaagg taggattttt aagaaaaaag      1260
     acgctcaggc cggacaagag atgatgccct tagcttcggc accagaagac acag            1314
//
