# Supplementary material for: De novo profiling of RNA viruses in Anopheles malaria vector mosquitoes from forest ecological zones in Senegal and Cambodia
Source: BMC Genomics. 2019 Aug 20;20:664. doi: 10.1186/s12864-019-6034-1 (PMC6702732; doi:10.1186/s12864-019-6034-1)
Supplement: Supplementary file 7 — Classified Virus Sequences. Sequence assemblies and annotations for the final 115 novel virus contigs non-redundant contigs > 500 nucleotides, classified by sequence similarity to known viruses. In EMBL flat sequence file format. (ZIP 208 kb) [file 12864_2019_6034_MOESM7_ESM.zip › Lprot1.2_PAvirCamb.embl]

ID   XXX; XXX; linear ; XXX; XXX; XXX; XXX.
XX
AC   XXX;
XX
AC * _contig1
XX
PR   Project:PRJEB29993;
XX
DE   XXX
FH   Key             Location/Qualifiers
FH
FT   CDS             complement(1..3837)
FT                   /locus_tag="Lprot1.2_PAvirCamb_CDS01"
FT                   /inference="ab initio prediction:Prodigal:2.6,similar to
FT                   AA sequence:UniProtKB:X4QM12"
FT                   /product="L protein"
FT                   /gene="L_18"
FT                   /codon_start=1
SQ   Sequence 3895 BP; 1236 A; 677 C; 459 G; 1523 T; 0 other;
     cggtggtcga ggtattgttg caaatgataa ataatcatca atattttgta ttcttaatct        60
     ggaactgaaa tctttatctt ctcccaataa tttcgataat tgataatatt tatttttaaa       120
     catggaataa catcttcctc catttaaaaa ttctggatgc tgtaataaat tatatccaac       180
     aaagattgaa aatcctactt taaaaccttc tatccattct ttaggatcta ctttcattaa       240
     tactcccata gataatatat cagatatatg ataatctttg ctcatggaat taatataaat       300
     cattaatcca atagattgat gtaaacctat agtgaatgat ccatttttcg gtaaatcatc       360
     agttttatct aattcgtctt tataaatatt aatattctct actatctcag ttttaattat       420
     ttgattcatc caaaatttct tacttatact agctggtgca tatacaaatt tgctatttag       480
     atttaaatct cctaaaggtc ttatgcatga tgtacacgat atacccaatc caaatgatga       540
     tgcattgata tcatctttaa tgagatgtgc acctgtagtt tctgcaaata tcagtgaagc       600
     ttgaaacata aaatcataat taacgtctga taaatcattc atattatctg aggtgaccgt       660
     aaaccatgaa agaacattag gtgatatatt gcaaaaacct ccgctctctt gtctactggt       720
     cctatatctg tgttgagcag taccagtcct gtatctcttc tcttcttttg gatcaaaagt       780
     tatttcaact cccgttacat attttaaatt attcataata cttttagata aataagattc       840
     tggatctact gtccaattta tatttttccg aagttgtgca gcgtttttgt ataacggatt       900
     acttaattct ttttcccaag gctgataaac acctgagctt tccttagtat tagaacctaa       960
     ataaggaaca ttaggtccat gatcatatat attcagtgat acttttggag atattaagca      1020
     agtcatcata tctttgtttg ttattaaagc tttttgtatg ttaggataaa atttgttgtg      1080
     atattcataa gggtgaggca ctgtagctcc tatcacggtc atattccaag aactattcct      1140
     caaatagtct gcatgagaac tggagcagga ccaaatcttt tgatttacag tcaatgaatt      1200
     aaaagctttt gatatttgaa ttctctccca ttttattgac ataattttta cctttttatc      1260
     aaattcatga ctaaacatgg atcttattgt cgaagaattt tctactaaac caattatgcc      1320
     atcaatatat ccacaaacag atgattgttt aaaatcagat aaaaatctag ggaaacatgg      1380
     cgttattcct tctagaaatt tcaatatgta attctcttgt ctttcagtgc taagtaatgc      1440
     attttttaat aatttatttt tgatattcgg gctatgattt ataagtgcga attttacttg      1500
     actctttatc aatatagcga tgtcaccact tttcactata ttcaagcatg taggatcttc      1560
     agttaatttg tttaaagcta ttgtattata ttttctgaaa gtaggccaac ccatagctaa      1620
     catactatct ttgatctctt tatcatctat catatcatac atcattttgt aaaatgatag      1680
     ggcttctgta actggatcgg ggaatcttct tattaaaaat cttgttaatg ccatacctgt      1740
     attaccacca atacatttat catgaaataa ccaccttgac aatgaatttt tactcaattt      1800
     gagttctgag ataccttgaa gagctataga attccaagat ttaattatat ttaaaaccat      1860
     tataccaaat attaattgat aataaactgc acatctgact gaagaatctc tttgacttat      1920
     agacagagcc atagaattga cagaagacat tatatttgca gctgtgggca attgatcgtt      1980
     tgttatacct gtcactctat tcactgcttt agtctctaaa ttcaatatat ttcctttgaa      2040
     tatagggatt ttaccataca cagcaaaatt tgctgattgt actgtttcat cttgatttat      2100
     tattaaacct attttattag ccgctcgtaa tatagcagac ataaggaatt cattattttg      2160
     ataaatcttt tgcaattcat catctctttc ttgtttattc aacatattgg gcagcacata      2220
     tttgcaaaat actacctggt tatctccttg tgctaatata tccacttgag tgttcctcct      2280
     cttggactct cttaataaac atagtattcc tactaaagac catccctttt gtctaatacc      2340
     ttcaaatcct cctggttgac cttcccagta aaattgacta tcctttccaa agaattctgg      2400
     cctttccgga taataaactt tgcaattttc gaatatttta tgagacaatc taaaaaactg      2460
     cttgtaacca tacaatttat ctaatactga aaatacagga ccaactgcct tatcacgctg      2520
     atgattattc catttagaat aatctatatg atttgcataa gtaatataat catatttgtt      2580
     tcccctctgt cccttagttc tttctagcat tttttctata acttctataa aaccatctgc      2640
     catcgttaat cctttatatt gagggattat gtctgattta atcaaatatt cactaatcac      2700
     aaagtataat cgaagtttcc aagtcattaa tgtaaaaaat ctaccaaatc tttttaattc      2760
     tctctctttt gctttcaatc ctatcaggag atcttcttta ctaaaaccat tattatctat      2820
     atcttttacg aattcaaaaa tattcactct ttcttctctt agataagttt taagcaatct      2880
     ttctgtagga attgggtttc tattatctct cttcacatta gatatgactt ctttcaaagg      2940
     taatgagtga gttttatcag aaaataaact actatcagct atatcttctg gagtatcata      3000
     tattttctca atatctaata agtgccattt cccgtctaat aactttttat ctttcatagt      3060
     tatccatgag ttattgatta aattagatgt tcctttcatg cttctattat tctctgtatc      3120
     taacacgttc cattttttag ttttcttata attgttaatc agcatatctc tcatcaaatc      3180
     acttgctaat aaattacaat aattttcatc tatatcaggt ttaggcattc tcacttgttc      3240
     ctttaattta cttaatccta tctcatattc tatataagga tgtccccata acctgaatga      3300
     tccatataaa gctgtcaaat catatacgtt tgtcaattta tatataatat ttctcaattt      3360
     aattataaat tggtttgaag ctttatcttc tgtctctgtc ttagatttta tatattcaga      3420
     gtagtgattg ggttgtaata tatccggtct actcaggtta gctaacttat ccatttgctc      3480
     tatacaaata ggttctaaca tagttatatc atcaaagcct ttatttccat gtaaatataa      3540
     atattcatct cctaaagaca ttaacttctc aaaaacttct tgaatatcat tagaatatct      3600
     tttttccaaa tttaaacata ataataacat agtattaaat cttcctatta atatatcttt      3660
     tatcataagt agcatatttc tgtcaaatag aacattattt ttcgaatcgt aaattatttt      3720
     atcagttaat actcctttcc aattttgagt tctgaattct atcaaatctt cttctaatat      3780
     attaaattca taatctttag gataattatc tactaataat ctcctattat ctgacataat      3840
     atctataagt agactgatct ctaagaactt atctaagtta gttattaaga attca           3895
//
