# Supplementary material for: De novo profiling of RNA viruses in Anopheles malaria vector mosquitoes from forest ecological zones in Senegal and Cambodia
Source: BMC Genomics. 2019 Aug 20;20:664. doi: 10.1186/s12864-019-6034-1 (PMC6702732; doi:10.1186/s12864-019-6034-1)
Supplement: Supplementary file 7 — Classified Virus Sequences. Sequence assemblies and annotations for the final 115 novel virus contigs non-redundant contigs > 500 nucleotides, classified by sequence similarity to known viruses. In EMBL flat sequence file format. (ZIP 208 kb) [file 12864_2019_6034_MOESM7_ESM.zip › GP_CulexRhabdovCamb.embl]

ID   XXX; XXX; linear ; XXX; XXX; XXX; XXX.
XX
AC   XXX;
XX
AC * _contig1
XX
PR   Project:PRJEB29993;
XX
DE   XXX
FH   Key             Location/Qualifiers
FH
FT   CDS             1642..2718
FT                   /locus_tag="GP_CulexRhabdovCamb_CDS01"
FT                   /inference="ab initio prediction:Prodigal:2.6,similar to
FT                   AA sequence:UniProtKB:Q85213"
FT                   /product="Glycoprotein"
FT                   /gene="G_10"
FT                   /codon_start=1
SQ   Sequence 2866 BP; 846 A; 625 C; 567 G; 828 T; 0 other;
     caatggaaat gcgcgtgttg tacatcataa tcaattaaaa gaaaatggaa aatgttatca        60
     cgattcggaa gttgctaagg aaaccctcga aaatagaaat aaacgaaaac gtagtgagtc       120
     gaagtcccct ccagtgagac gttcagctag gttgcgtggt cagccaccaa ggaaatattg       180
     taagtaaaat tatacggata caatagagta ttccaagatt agtggggata atgtagtgta       240
     taagaatagg ttagaataag gataataatt gtataggtgt aagtgtaatc ttggaataaa       300
     cggatcagtc gtattccaag cgcagaagag ttcacatcga gattatgcta caatacttat       360
     tggctccgtt tcgactgcgc ccctgcctat accacaacca acccccggct tctgtgctgc       420
     attcctggaa aaaaaagaaa gtttaaacaa ggagttttgg gggcaagtta acctcgcagt       480
     aatcaatttt ccgaacgtat aagtaacact gttcatttcg atttttgttg tccttcttgt       540
     ggagcattcc tggcgaatac gtgtcgccgg ttggtggtag attgctggca gaaatctcta       600
     tcaaaagccg caagccttca aaacagtact caggacagga tgttgttgtg gaattgacag       660
     tcatttagaa ctgttaccgc cacctgtttc tgtacaccgg atatgtaaca ctcagtttcc       720
     aatcatcgtc gttccggtgt ctttcaaaat agtcccttaa agcagatgtt taccgatgat       780
     acgaggctgt tctacaacag ttcaatgttc cgagtttcca atccagttga tagccttatg       840
     acgtagcgta cgcgttatga cgcgaccaaa accaatatcc tttaacacag atgaaagaag       900
     gaaggtgcgc aataacaaaa agcaaacttt gccacaccaa aaccatagtt ttgttatgtt       960
     ctattctttc ccccgttcac catcccgact agttttcctt tttccttttt aaagcacgcg      1020
     tggtatttta ttgtttaagc agagagtgtg tgaattaacg ccaaactaga aacgaattgt      1080
     gttgtgttcg gatatgtgct cttttttggt gtctctcttg aacttttgta ctttactcct      1140
     ggtttcattt ttgcttctgc ccatgatata ttacctatat catgcagcca gaatattact      1200
     caaatggatt taggtgcaat caactgcttg gacgctgtcc ccagagatgt caacggactt      1260
     ctttcatcag agcaagtctc tattcacaaa atttggaata agggcaggtg gattcaagtt      1320
     aatggtttcg catgtttaaa agtcaagatc acagcaactt gctacgagaa tttctttggg      1380
     atgacagaca ctactagcgc acaagatatc atggttgcga ctgacagtga atgtcgagcc      1440
     cacctccgca aatacatgat atcttcttgg aatcctcaaa ctgaaatcaa atatacgtgt      1500
     cactggatga agactgaaag taccgagatg tattttcatt atatacagcc cgtttctgtt      1560
     atgtatgaca tcttgagatc ttcttacact ttccctggag atacaagcaa ctccaccgta      1620
     tgtctgactc ctccttgtct aatgcccgac ttcaactccc tatggtttcc ggagcataat      1680
     caaatagatt cctgcagtct actttctgag tccacattgt actggtctgg gcatgtgagt      1740
     ggttatccag ctttcaattc ttactcattg catgcggcat ctttagaggg atcgtgcagg      1800
     gtttcattct gcaacttaaa gggattgcta ctgaaatcgg gggaatggat ctctgaagaa      1860
     gagcttccga accagatgct atcctcagtt gggaatttac gtcactgcgg agatactagt      1920
     aaagttgaat tcaacagaga ctccgatata aagccgagac acaactacaa taagattgct      1980
     gcccagatca tgtacaattc ttgtcaacaa gtcaaagtga atgtacaaaa cacacaatat      2040
     ccattttatc ccagttctct tcagagtatt tccccgaaga aagaggggtc acaccccggt      2100
     tactttgtgt tcaacaggac cttattttct tcctcgtgta cctacagtgc agtgcagaga      2160
     tcaggagaaa tgaaggtgaa cgataacaga ggactctatc tcgggaaaac tttggacaat      2220
     cagacagatt tgttctacac cggaccttct atagaattta aagatgttca aatagggccc      2280
     aatggactat tatgggtaaa ccgaactttg ttcttaacaa accatgcctt tgagaaatcc      2340
     ctcctacaga acgtggatct tgaacctcag tatctaagct catctctagc tgcaacaatc      2400
     acccctttta gtccatacaa ccacaccaga ctagctcaat ttagtcttgt cgatgacata      2460
     acaactgtaa cgacaattat cacggggtac actatgagaa aacttctaag tgccacaacc      2520
     ctccttctgc tactgatttt gtacctatat tacagattcc gtaaatccac aagatatcaa      2580
     caagatgctg cagaccatca cgagcactct gttagtcgcc ctgagccgga tcatcatccg      2640
     gaggagaacc ccggtaagct ggtagtggtg gatgaaagag gaaggaagtt tgtcgagttc      2700
     ctcatgtcca aagattgatc aaaccgtgtc atgaaactgt aaccatacac actttgtata      2760
     tcgtctctct ctcatctaat tagatcactc cgttcaactc tatatcacca ctgtttttat      2820
     ccttctttaa cgcgaccata ttcttaggca gcttcatgaa aaaaaa                     2866
//
