# Supplementary material for: De novo profiling of RNA viruses in Anopheles malaria vector mosquitoes from forest ecological zones in Senegal and Cambodia
Source: BMC Genomics. 2019 Aug 20;20:664. doi: 10.1186/s12864-019-6034-1 (PMC6702732; doi:10.1186/s12864-019-6034-1)
Supplement: Supplementary file 7 — Classified Virus Sequences. Sequence assemblies and annotations for the final 115 novel virus contigs non-redundant contigs > 500 nucleotides, classified by sequence similarity to known viruses. In EMBL flat sequence file format. (ZIP 208 kb) [file 12864_2019_6034_MOESM7_ESM.zip › RdRP1.2_UncVir2Camb.embl]

ID   XXX; XXX; linear ; XXX; XXX; XXX; XXX.
XX
AC   XXX;
XX
AC * _contig1
XX
PR   Project:PRJEB29993;
XX
DE   XXX
FH   Key             Location/Qualifiers
FH
FT   CDS             3..290
FT                   /locus_tag="RdRP1.2_UncVir2Camb_CDS01"
FT                   /inference="ab initio prediction:Prodigal:2.6,similar to
FT                   AA sequence:UniProtKB:V5KE37"
FT                   /product="RNA-dependent RNA polymerase-like protein
FT                   fragment"
FT                   /codon_start=1
FT   CDS             260..796
FT                   /locus_tag="RdRP1.2_UncVir2Camb_CDS02"
FT                   /inference="ab initio prediction:Prodigal:2.6,similar to
FT                   AA sequence:UniProtKB:V5KE37"
FT                   /product="RNA-dependent RNA polymerase-like protein
FT                   fragment"
FT                   /codon_start=1
SQ   Sequence 797 BP; 239 A; 129 C; 175 G; 254 T; 0 other;
     gtaggaacgt cgtctccatc ggcggagtgg acgtgatttc atgttatgaa ttgtcttggg        60
     gtgaaaacgt atggatggat atagttgtaa tgaaccggat acctgtgaag catgcgttta       120
     taaatttgat ggatcgtaga tcaaggacag ttcccattga tcctacttct gtattcttgg       180
     atacttggaa gatagacgaa gaagcctctt acaccggttt tctaagtggt aggggtgccg       240
     aggtgctact ttcggaacaa tgcatttata tgaatggtat ggtttattag ctggtttagt       300
     taggcctgat tcttgcatag aactttctta tatcgccggt attatcagca agttcaaata       360
     tcccatattc aaaagtaaac atgccgacaa aagtgttatt gatgacgttc aggggtacta       420
     caatatgcct aacattgtag aatcactcct gaacgtatgc gtgttacatc ttggaatgga       480
     ggtggaactg gtatcttcaa gtggaaaggt catatctttg tatagcgtgc ttgatgaagt       540
     ttctctacgt gtctgtgttt caccgaaaat tattatgaac caaataagaa aatatctagt       600
     gtatgtggta cgctattccg gtacacttac aactgatgac atactctatt tttctcatga       660
     ttcaagaata tcctcatacg tacgtagcta tctacaagaa gagattttaa cagataattc       720
     attatttgaa gtgtacaagc agtctgatat tttcaaatgc gagttagcca aagggaaaga       780
     aaagctaaaa atttaaa                                                      797
//
