# Supplementary material for: De novo profiling of RNA viruses in Anopheles malaria vector mosquitoes from forest ecological zones in Senegal and Cambodia
Source: BMC Genomics. 2019 Aug 20;20:664. doi: 10.1186/s12864-019-6034-1 (PMC6702732; doi:10.1186/s12864-019-6034-1)
Supplement: Supplementary file 7 — Classified Virus Sequences. Sequence assemblies and annotations for the final 115 novel virus contigs non-redundant contigs > 500 nucleotides, classified by sequence similarity to known viruses. In EMBL flat sequence file format. (ZIP 208 kb) [file 12864_2019_6034_MOESM7_ESM.zip › RdRP1.6_XinchengVirDak.embl]

ID   XXX; XXX; linear ; XXX; XXX; XXX; XXX.
XX
AC   XXX;
XX
AC * _contig1
XX
PR   Project:PRJEB29993;
XX
DE   XXX
FH   Key             Location/Qualifiers
FH
FT   CDS             2..97
FT                   /locus_tag="RdRP1.6_XinchengVirDak_CDS01"
FT                   /inference="ab initio prediction:Prodigal:2.6"
FT                   /product="hypothetical protein"
FT                   /codon_start=1
FT   CDS             210..1511
FT                   /locus_tag="RdRP1.6_XinchengVirDak_CDS02"
FT                   /inference="ab initio prediction:Prodigal:2.6"
FT                   /product="hypothetical protein"
FT                   /codon_start=1
FT   CDS             1908..3278
FT                   /locus_tag="RdRP1.6_XinchengVirDak_CDS03"
FT                   /inference="ab initio prediction:Prodigal:2.6"
FT                   /product="hypothetical protein"
FT                   /codon_start=1
FT   CDS             3342..5267
FT                   /locus_tag="RdRP1.6_XinchengVirDak_CDS04"
FT                   /inference="ab initio prediction:Prodigal:2.6,similar to
FT                   AA sequence:UniProtKB:A0A0B5KRV1"
FT                   /product="Glycoprotein"
FT                   /gene="G_23"
FT                   /codon_start=1
FT   CDS             5507..11551
FT                   /locus_tag="RdRP1.6_XinchengVirDak_CDS05"
FT                   /inference="ab initio prediction:Prodigal:2.6,similar to
FT                   AA sequence:UniProtKB:A0A0B5KTS7"
FT                   /product="Large structural protein"
FT                   /gene="L_32"
FT                   /codon_start=1
SQ   Sequence 11716 BP; 3427 A; 2496 C; 2749 G; 3044 T; 0 other;
     gcaccgcaaa caaaaacaga agtctcacct gatggtcagt aggcaacgtg cggtagcggc        60
     tcagctgcga agaacggaca gcggtgccct ggaatagagg gttgtgctta taatcaacca       120
     gagatttcta cctctaaaat aaaaaaccgc tcagttaaaa atcagaaaag attgcagaaa       180
     gcagaaagag aaagctaagt tgtgaaggta tggctgattt gaagaagatt ttttcgagag       240
     aagatgtcaa gtcgattgag aagcttaaga cggttgacgg gtggagcaag tatttctgct       300
     tgtttaaggg gacttacgag acagttacgt atcccctgta ctaccaagtt agcaaggaaa       360
     atgttgtgcg ttatgggcaa accgaattgg ggcttaagaa tctgaaaaga acagtctttc       420
     tggagggggt agcagctgcc cagcctcgct ttgcatataa ggatgagagc tccatcgtta       480
     tgccgagttc cttggttgca ttttctttct cgtcggttct cgtgcgatgt agcaagatac       540
     cggtggtgga agttgttgac ggtgtaagta tgttcaacgt gaacaacctc gtatgcctcc       600
     tcatgcactt ccctggactt gagggtatca tcaatgagta tgaggcatcg ccagatgtgg       660
     gtgtcaagtt tgccggagaa gtttccgaag ggagtgcgtc tggtgaattc tatccgaaac       720
     tcgccagccc ggcagcaacg atcaaagacc cggtatatac tagagcagag tttatatcca       780
     tggcatacta tgctctgctc atgatcaaca aaactctgga gtcaactgag gcatcaaccc       840
     atcatgagac tttcaccatg gcgcgcttaa aggcattcgc ttttactact gcaggagggg       900
     tgaactgtga cccgaaaaag atcccagaga ctattgtggg agcaagagag ttgtctacta       960
     gaatggctca ctatccgaag ttaaaatccg ttgtcttttc gctgcttctg atagcgagca      1020
     gccccgaggc agaacatgcc aaagatatcc tgagggacac ggcgatgact ccatttgtca      1080
     tggtggagca tttcattacg gcagaggaac tgaccctttt gcacctcgtg ccggccgtgg      1140
     tgaaggagct tattgcattt gcaaacatgc gcaaacgtgt gaccgataag tatggaagtt      1200
     actggccatt ttataagctc attgagccga atggcacaga atcatccctt cgggctttta      1260
     aggagttgac caaggctgcg cttgcctgga aagtagcaac cggggagact actttagcag      1320
     catataaggg agctcacttg tatgagagat atcgcacact tgctctcacc ccggtccctg      1380
     accgtatgaa gacccaagca acacttactc tatttgaggg agtaaggaag ttgcaggagg      1440
     cagggtactt cggatcaatt gatgttgcca aactgcagga cgttgtcctg tccccagagg      1500
     actccaagta ggagttgtcc tgctttcatt ttacttctga cacgccatgt gctaaccgtg      1560
     tattttagaa aaaaccgcct agtatgacga taaaaagaac atggcgttct tcaacagtgg      1620
     acattccaat atgtggaatt tgtcatattt tcaatggcta tgtatagctt ttttactatt      1680
     atttttgctt atttttttaa tattaatatt catattgagg ggaataaaga ggcgtgtgcg      1740
     tgaccctgag tggtacatcc aatgggcacg tgaagtcaat aggaatagaa ggcgataagg      1800
     tgtttacctt gccttgatca aaattctctg tgatacaaaa ttggggtagt aggggttaat      1860
     ataaaacccg ctagttaaaa atcaagatta tctcttgtac tggaacaatg tctggagata      1920
     agcacgagga aaatccgcct ggacacgatt ctccggatct ctatcctgag atagaaagct      1980
     atgatgagcc ttatgttccg atatcacaac ttgataacct cttcgagaag ggttatctgc      2040
     ctgtgaccta tctcaattat caaactttga acaacaacat cttcccatac agcttttata      2100
     tggcgtggag catggcgggc acatatagag ccatgaagct cttagaccca gcttgggggc      2160
     cgctagatat cttgagtgat gtccagataa agcgacggga ccaatcaagc tttgtcgatg      2220
     agtttgagtt cattgcatct gttatgttga atgacagacg tgctgttgat gtcttctgtg      2280
     acctctgtaa aggaaaacct cttgatgcga cactgaagaa gcactaccct gacaagggtt      2340
     tgggtgcaga ttgctacatg gcccctttct gcacaacggc tgcagctgca gcagggtggg      2400
     tcccatgggt cggagatagg gctgcaacaa atcaacacgc gactgtcaaa ttctttgaca      2460
     tctctagctt caagggcttc aaatcttatg acgttatcga ggaagcacgt gataagctcg      2520
     accgtcttct tggtgtagat cgtgatttag gtacattgga ggaagctgta cctgtggagt      2580
     gtgtccccga gttcatgccg gctagtgaga aacataagcc atcggcacct ccaccttctg      2640
     tttcgagttt ctccgacaat ttgtataagc catctgctcc tcaaccctct acctcaagcg      2700
     tgacaaacag ggtaataaca aataatgact tccagaagac attcataccg cctgttcgat      2760
     gtgtaaatgc tgagggcttt ttcaagtgga tattgcatgt gcgtgctgat ccttctgtgg      2820
     aagcctgtgg cttgcagaag tactcaaggt actttattca cgagttcgtt tattcccttt      2880
     tggtacagaa tcagctccca gcatggacgg cgcaacccaa gatttttgac ttagttagtc      2940
     gattaaatga ctactgcata tggaagatca aggatgaagg cctctataat agggattcga      3000
     tgggcacagt tacatacgtt gactcaaagg gaataaatga aactattcaa agtcttaaaa      3060
     cagcaaatga acgtgaatcg cgcgccatat tcaatatcga gaatatgctt aaaacattca      3120
     tcaatcacca aaagtcaggt gagactcgat ataagatgtc cgacgttccc acagtactag      3180
     gtgtgaagaa gcccctcttt gtggaaacta cagttgccca gcctgaggag aagcatgaga      3240
     cccgatcatc aggagtcccg tatattgccc ccccgtagtg caccattcca ttttcaaaaa      3300
     acccgctagt taccaatcat aggtacatag cacaagtcgt catgaaggga tcaaaaatgc      3360
     tgattgccat tttcggtttg gtgatgtcag ccggattaac ggccgcaatt acagcttacg      3420
     actgcggact gccccatctt aacattacat ccatatctct cgtatcaaca ccgaagtgta      3480
     tcgcagacgc tgatcagacc acctctaggc gggtcaaagt tgcaataact cagaaccgga      3540
     tgattcagga aataccatac tttagatgct caattgaaac gatcaatttc atttccaggt      3600
     gtggtaagac tatagacaca gtacacgcag gagccatctt ctcagaagta gtcaaggcca      3660
     gtgttgaaga gtgcagggac attgtctcta aaaatgtcta caggatgcag acttctagtg      3720
     gcccgttgga cataacaacc agagacggag ttaccaaggt ctccgttgtc actagagggg      3780
     agatacggga tggatcttgc acgcctggaa actcgctcga gaaaaatggc agaatttatg      3840
     acagacccgt ggtgaacact gagatcacaa tcaaatatgc aaccggaaca gcagtggtcg      3900
     acgtggaaga caagactatc acgattgaaa ccgtgaagtt ccccctgacg caagagtcag      3960
     catttgatgc agagttgggc aatgtattct ggaaggtccc gacccctgat tgctctggaa      4020
     gtgatcccaa aagcatagtg tatgaagggg tggcagaatt agtccatgac aactctaatg      4080
     gacatcagtt catacaggtt acgcactccg gttatgattt ccaaatcttg atggaaaata      4140
     ggacgactta tatctgcggt ttactgtcgt actacacaga gcaccccaag cttttcatga      4200
     ctctattgtc cgaagatcag ccctcaatga gaatcgaggg caaggtcggg ccaagggatg      4260
     tcaatatgct caactacgta aattcaaaaa tagtatattc atttcgtcac atcagagcaa      4320
     gcgttctaga gctctataag ctcttcaagc atgataggtg cgaaacaaat aatcgtataa      4380
     cccaaaacct catgacactt gcccttttgt cgccaaaaga gttcgcattt gcctacggag      4440
     gggcaggatg cacttctgtc actagaggag aagttgtcta tgttgccaag tgccctcctg      4500
     tcgttgtgta tcccaataga caagtgaaag gatgcttcaa tgagctgcct gtcagctaca      4560
     gaaacgagag ttattttatg agtcctagga gtaggattct cctcaagatt gggactcctg      4620
     ttgattgcct ggcagacatg aggccaaagt tcaagttgca ggaaggctgg tactatagtt      4680
     ctcctgatgg attgtcagag accatacctc cgagaacgat atccgttgac cccatagaat      4740
     tcgagtttct tgatagtatc aaggtcagag aggggatgta cgactctgat cttgtggaaa      4800
     aataccagcg tgccatagtc tcccctgtgg taagagatat aatgacaacc cgagtggtta      4860
     gtgcaatagc aggggattcc gacttgcctg ccggatatca aatgtcatct gctttcaacc      4920
     ctctggacta cagcaacatc aagaaagaag ttgggggctt ctgggacaag ttctctataa      4980
     cagcgaagtc ctcgggtagt tggttcgggt tttttataat ggtgtttgcc atatacaaat      5040
     gcataattta caccttaggg tgcctcctaa actacagaga gctgaagaaa gaggtcgggt      5100
     gtcttctagc tatcccattg tgcttagtag aggccatcac aaacttgata ctccacaatc      5160
     gtatatttca gaaggccagg aaggcgcctg acagtcagga cgcaggtata gagctggctg      5220
     acgagaatga agccatcaaa atataccctg tactcactgg tccataagca tgacataggt      5280
     ttaattaggt tataagttac ttcataaaaa aacccgctag tcaactgaat atggacagcc      5340
     taagatgccc ggaatgttta ttaaaaataa atgtgagggt cgtcgaggac gtggatccta      5400
     aatttataat ctgccccaat tgtacagcta agatagcagt tgttagcgcg taatgggcct      5460
     ggatgggaga gtgctatgat ttagaaaaac ccgctagtta aaaatcatgg atgatctaag      5520
     agagtctgct tttatctgga gccttcctga attgcctgac gaggcaaaaa agaggaggaa      5580
     ctattcttgt attccaggcc atctgtcaca accaatatac ggcatggagt gcagaatgat      5640
     gttaagtgga aaaaccaagt gggaatgcag gaggcataga atcttatatc ggaaggttaa      5700
     ggattgttcc tccttcgaag aagagagaga tatatacaag ttcttggaag agtggttctc      5760
     ctcggattat gtagaccatg tgaaagtttt cgacagaatt gagatcatta aggctgctac      5820
     acgcaacttc aaggctcata aacttgcaca ctgccatcct ctaagacggg ttgtgagccc      5880
     ggagctaatt aaaacacaat gtgagagtta catcaccagt gtcagccaga ttctagacgc      5940
     cctgaaatca gatatagagc tgatgatgaa gatcgaacaa ttcaaggacg ccgtctgctt      6000
     caaagacatt gccatgggag attttatctt ctacagagac tcttcatttg agagagatat      6060
     aagtatcatc aaattccgag gaaaaaacct tttgattcca acaagcctag tattgtgtgt      6120
     tgccgataag tgccagtcct tgtttggact aaagctttac tggaagctta ctgattactt      6180
     gaaaagatac ccaaaattgt ccattttcaa cacagggatg aggttattaa ataacttcaa      6240
     agcactgagg tctgctaagg tgcaaggttt ttttggcttt tgtgcgtcct tcgagtcact      6300
     aatagtcggc catacagtcg ctcgacctga cgaccaagga tacaaagatc tatttatcca      6360
     tgaatctgag tctatgtcca tctacctgga atccacagga actaggttgg ctctggacga      6420
     cttcttacca ccccctaagg ccggagaggc ggagataaga atgtggctag agttgacagg      6480
     ggttgttaaa gttttgggtt acccagttct aaaagaagag atgctcctag accagctgaa      6540
     ggagcatggg gttttacagc atgagcactt caacgatgat tctatgattg atatacacgg      6600
     cataatagtc cgggacttct gtattcagta cagagacaga agagggagat atccgaacat      6660
     gtcaagctgc ccagacgaaa tatattccat catgaaagca gacaaaatga tcccggatca      6720
     catcatgaag aattataaac tctggtcaaa aatccatttc tctcagacac ttgagttcga      6780
     ttatagtcca gatctgtccg acattacaaa agactcagca gcagctgtta agaagagtca      6840
     gtggcccgga ctgtttgacg agtgcgcatt tcggtaccat tatgacaagc catcgccctt      6900
     ccggccccct ccttctgagt caatagttcg ggtaattgat gcatttctca aggccgatca      6960
     ggatcttgtc agaaaaatta tacgagctcg ggaaaacaat gaatatgatg aagatgacca      7020
     catcattgtc cagtgtggga aagaactcga acacaaagag gatactggga gggcatttac      7080
     aaaacagacc ccaaatcaga ggttcctcca agtagtcctt gagatgaata tagccgagag      7140
     cgtttttagg tttgttccag aacaatccat gactgatgga gaagtagcac tggctaacag      7200
     gcagatgaca cagtacaagc atctgggagg ggacacagac tttttcaact gcgatttgac      7260
     aaagtggtgt ttaaatttca gaaacgcatg tgtatggaga atagggagaa tgtatgacga      7320
     gttgttcggg cttaatggga tctatgagca gtcccacaac ttcttcctgc actgcgacgt      7380
     gttctgcaac tctagactgt gtcctccaga ctacgacgtg ggcggcaaac ctatcaatgg      7440
     gaagttcttt atggacaact tttcgggggg ctgtgagggg ttgaaccaga aaaagtggac      7500
     ccacattgcg ataggaacaa taaaattagc tttagagcgg tctggttgca agggcacaat      7560
     aatgggtcaa ggagataacc agattgttat acttcattac accaaggaac aactagcttt      7620
     ccgatctgac gtgcgggctc ggttcctgca gcaatgcgag ctgctatttc gagacacggg      7680
     tcataaattg aagaggaagg agacatggta ctcgaagcat ttgcatgaat atggtaagct      7740
     aagaacctac aaaggtgcaa ctgtgtcgca agggacgaaa aagtcaacta aactggtagc      7800
     agatgtaaat gatgggcttt ttgctcacga ctctggtctg tcaaccatta atacacaaac      7860
     tgaagcaatc gccaaaggaa cacagaaccc tgatgtggct ttcatgatca acactattct      7920
     gatgagcaat ttcctagatc ggaaaaatct tatatgggga aatagaagac aaaaaccaag      7980
     gaactgtagg gcgctgatga tgttcccaac agactttggc ggaattccca tttcatctta      8040
     tcactctcat gctgttagag gtcatgatga tcctgtcacc ctgtggctat ccatttacaa      8100
     agttgtcgag atccacgaca aagattttta cagggacatc cttaggattg tcaagcttac      8160
     tcccagcggg gacactgatt gctctgactg gacaaggctg attgaagacc ccagggccct      8220
     tcgagtgagg actctgccaa catcgaacag ggagatatca gaaatatccc taagatatct      8280
     caagtcggat gaagtaacca acccggccat caagagactt tatgagacgg accagtcgac      8340
     agagtataaa gagctagtag atcatctctc tcgtatgaga cctctatttc cgtcgttggc      8400
     taacgtgatc ttgaaggaca gcaatgcggg gataggaaaa agtctgcaag caaagtttac      8460
     gaacataaag acaatcgaga agtctgcaca gaagtttggg gaagtatcct tgactaaact      8520
     ggtagcagag tgcaacatcc agtactcgaa cgagttgaaa tctagatgcg ggaaaaataa      8580
     agagtcagag aatttccggc tactctcgac ttcgggatgc ccgtcagtcc tggctcagat      8640
     gcttcgagag atgcactggt gcaaggaact tgtcggggct accaagcctt gccatatatc      8700
     tcaattggtc ataaaatcaa cagatgactg ctctgacgaa gaattggggc gaagtgttct      8760
     cataagacta tcaaaggaca ttagggagag agatgctaac aaaggcttat actcttttgg      8820
     tccctttaaa ggttatgtcg ggagcaaaac acaggtaaag acgaagcatg catcgataaa      8880
     tatagctagc aatacaagtt acactaaagg gctactatca ttgggtcgga caaaaacatg      8940
     gatggaactg ctcgggaatg caaacctcgc aaaattatgt gacgacttga tggctgagaa      9000
     gcttatagac ctatcagata ccatagcacg agaccaagtc caagatgccc atgacactgt      9060
     aatctctggg aatcctttcc ataggttagt ttcccaggtt gagtcaacta cctcatctat      9120
     caatggcctc atcactctta cgtcccattt ccaccaaact tcaaacctta tgcagggcat      9180
     gacttcggag ggtgaagatc acagaatatt cttccaatat gtatactctg caaatatgtc      9240
     ttgcctttta tcagtcttag gtgctatcga gctcccacct atgttgaacg ctgtttttga      9300
     atgcacggag tgcaccacca tccttcccaa tcccgtgttc gagttcccag aggtggccct      9360
     ctcgagtgtc aagtcaacat acgagagtag gcccgagaag gcttttgagg actacacatt      9420
     tgactttgat gactcgtttt gcaagtgcct tgggattgaa atcgcccaca atgtgcagga      9480
     aaacttcaaa gttaatcacg gaaatcgaaa ttatacaagt gacgacattc acataataaa      9540
     gacaaaaatc tccataaatg attttaagag atgttcactc ttcatgatat tggggtcgat      9600
     aataaccaac agcgaccatt gcaaaaatat tatatgtgag ggcagacatg accttacaga      9660
     tattggaaat gatctttctt tttgcggcct agcggacctg atcctagagt cagacaagag      9720
     agaagagctt tttaatatac tcgggagaaa tgtccccgag cacactatgg ttacaagagc      9780
     agagcggttg tctgcattta tttcgcgaat gatcccaaga ttcttctcca tgcaccacga      9840
     ctcgattaag cgactaatcc tccctataga gtaccgagga caacgacacg agttgccatg      9900
     gaacataccc gaattccgac gatttacttc aatgatgcaa gcaatgggat tgccatacga      9960
     aaaacggagg tatatgaatg cagtgaggcg tggaaatatc ggcttgatcc ttgatgcttt     10020
     ggacctaact gctgtcaaag ttcccgtcta caggtacgag gtcgtgaagc attggaggaa     10080
     gcaagagatt cacggaagga ctattgtgca agcaatagac aggacaattg ttccggattc     10140
     tctcttattc cccttgagcg agatatgcag ccactttaat atggcgtgcg acaccaaatt     10200
     cctttcgata ttgaataggc ctgagctgtc gtttttgtgc agacctgtcc tatccttgtc     10260
     ttctgctgcc tcgaaatact gggaatgtct cgcagttctc tcggctattg gagacattaa     10320
     gtgtgaaaat gaaggatact tttgctgtct ggcagaaggg tctgcgggga tgttgacatc     10380
     tcttctggac gggtttccgc atcataaggg gatgtacaat agtataatgg aacatgacat     10440
     agatatgagg gacatagcaa atgacacaaa accccctgct gtcattgctg ccaattacat     10500
     gagcagaata actaaccccg aactcagcag gggtgaaact aatatcatga aaccagcttt     10560
     tttggccaaa ctggaaaaag cattgttcgg gaaatctgta tcattgctaa cgatggatgc     10620
     ggagagcaaa gactcaaatg acaatcttgt gcatgttgag aacctgatgc ccatagtgcg     10680
     caggacccag gttcatcgag caatatttaa aatgttcttg tccgacaagc tatacaaggc     10740
     tgtaaaaaga acgatggaac cattctcaga cgagtatcag tggtgcttct ataagcctat     10800
     tagcagcaat ccttgcgggc atgagatatt tcttctggtg gatagagttg gagtgatctc     10860
     gcctaacatc aggttgctca gtgaggttta ccccacactt gaaaggtaca tgcttccaga     10920
     acctcgactt agcgagcaat cgttctcctc atatgtatac gcgtctaggc ttgtgtacaa     10980
     cctgttgtcg cagactttcc gtggcaaaaa tgtcacttat ggggaccgac ctttggacga     11040
     attttcttgc agcctcctct gcatccataa cttatataat tcatgcaaca agctgtacac     11100
     ctgtgaggct aacatattga tgaccagttc aaggatcttg ctccgaggtg gtggaagggt     11160
     gaaccagctc aacagaattg cacatgacgt aatcttctta cttattttcc tgtcttcaaa     11220
     gagatataca ttttttgagg tcatccgaat cttggaaact ctatccgtgg acaaagaaag     11280
     agtcgcactt aagtccaatg gggccgatat aagctcagtc ctcaaagtat cgatatccgg     11340
     cgggaagttt tttggagact ggtcagacgc aaaattcttc tttcgacact atcacaagaa     11400
     gacttgtgct tgccccaggg tgaacaacaa gcccattcct atgaattttg gtcttatgag     11460
     ccagatacta aatgatctta ctcttctcaa ctatatcaag aaagacgaat tttcaaatat     11520
     ctttagagat gcgatgcagc accagtacta aaaaatattt tcttatttag ataaatacgg     11580
     atttataaaa aacccgcaat gggcaacttt ttgatttcca gtcttgcgac tcatctctct     11640
     tctacccacg aagtgtggcc tgtccatgga ggccccgcac gccttggaat cacaaacttt     11700
     atggttgtat tgtttt                                                     11716
//
