# Supplementary material for: De novo profiling of RNA viruses in Anopheles malaria vector mosquitoes from forest ecological zones in Senegal and Cambodia
Source: BMC Genomics. 2019 Aug 20;20:664. doi: 10.1186/s12864-019-6034-1 (PMC6702732; doi:10.1186/s12864-019-6034-1)
Supplement: Supplementary file 7 — Classified Virus Sequences. Sequence assemblies and annotations for the final 115 novel virus contigs non-redundant contigs > 500 nucleotides, classified by sequence similarity to known viruses. In EMBL flat sequence file format. (ZIP 208 kb) [file 12864_2019_6034_MOESM7_ESM.zip › NuclCap1.2_ADTphlebovirusDak.embl]

ID   XXX; XXX; linear ; XXX; XXX; XXX; XXX.
XX
AC   XXX;
XX
AC * _contig1
XX
PR   Project:PRJEB29993;
XX
DE   XXX
FH   Key             Location/Qualifiers
FH
FT   CDS             29..868
FT                   /locus_tag="NuclCap1.2_ADTphlebovirusDak_CDS01"
FT                   /inference="ab initio prediction:Prodigal:2.6,similar to
FT                   AA sequence:UniProtKB:A0A0A7RC04"
FT                   /product="Nucleocapsid"
FT                   /codon_start=1
SQ   Sequence 1148 BP; 280 A; 293 C; 249 G; 326 T; 0 other;
     ccatttcaga cactatcatc tataagtcat gcctgtcaat cctattcccg gtgcttccaa        60
     tatcactact cggggcgagg cgcccatgga agtcgcccac tggtgggacg ccctcgattt       120
     agacgctcgc aagccagact acttccaagt catgatgggt ctggacgacc gtgacccaac       180
     tcgcgtcaga aactggatac agactgttga gtatcaaggc ttcgatccgc tcaccatcac       240
     caagatcatc ttaatgaagg ccaattccca aatccaactt caagaagatg ctgccaaaat       300
     gatcaccatc gcgatgaccc gtggtaccgt cctgaccaaa atacggaaaa cttgcagcac       360
     tgagggcacc caactgctcg acgagctgat ctcgcgttac agtcttgttt ccactggcac       420
     ggctggcatg gatcgtaaga cggctgtcac tttggctcga gtttgtgctt gctttcctgt       480
     aaaatgcgtt catgtcatgc tgctgggcaa catcatgcat cctgatcagc tgcctggttt       540
     cccatggcct ctttgcttcc cagctgctgc aggcatcata ccaaggcacc acaccgaaat       600
     gcgcgaaagc tacaaacgtt ggacaatgat gtttgcagct cgcaccacga aacgcggagc       660
     cacgccggcc agcaacgaga ttgccttgaa tctgctggaa atcggtcaag attactaccg       720
     ttgccgcatg tggaatatgg ccgtgtatct gatgaacgac atggccaaga tgaagttgca       780
     atacaccaac ggcaccactt tgatcagtcc agctagagtg gccagtcttg atgatgcttt       840
     gttgctagtc accatccctc aaccttgagg tcgatatttc caatcaagtc gatatacaaa       900
     accttttgcg agacgagttg atatttccaa tgctgtcgat tttctttttt ctttatttgt       960
     tttttgttcc atgtatttgt tttgtcatcg tctcatgttt tatcgtatca ttatttgttt      1020
     cgactatcgt gtattttagc caatttttgt ttgcctttaa ataaaaccca aaacctggcg      1080
     accctgtttc aagagtgtga aatctgtgtg gtttaataga gtgtgaatta agatgttttt      1140
     tagctacc                                                               1148
//
