# Supplementary material for: De novo profiling of RNA viruses in Anopheles malaria vector mosquitoes from forest ecological zones in Senegal and Cambodia
Source: BMC Genomics. 2019 Aug 20;20:664. doi: 10.1186/s12864-019-6034-1 (PMC6702732; doi:10.1186/s12864-019-6034-1)
Supplement: Supplementary file 7 — Classified Virus Sequences. Sequence assemblies and annotations for the final 115 novel virus contigs non-redundant contigs > 500 nucleotides, classified by sequence similarity to known viruses. In EMBL flat sequence file format. (ZIP 208 kb) [file 12864_2019_6034_MOESM7_ESM.zip › RdRP1.7_XinchengVirDak.embl]

ID   XXX; XXX; linear ; XXX; XXX; XXX; XXX.
XX
AC   XXX;
XX
AC * _contig1
XX
PR   Project:PRJEB29993;
XX
DE   XXX
FH   Key             Location/Qualifiers
FH
FT   CDS             complement(22..6075)
FT                   /locus_tag="RdRP1.7_XinchengVirDak_CDS01"
FT                   /inference="ab initio prediction:Prodigal:2.6,similar to
FT                   AA sequence:UniProtKB:A0A0B5KTS7"
FT                   /product="Large structural protein"
FT                   /gene="L_35"
FT                   /codon_start=1
SQ   Sequence 6128 BP; 1799 A; 1157 C; 1175 G; 1997 T; 0 other;
     ggaaagaagg agcgggtttt tctaatgtgt attattatca tcttgataat catacttata        60
     cttaacaggg aaaaacttac ttaaaaattt ctgtttttgt agggggtacg catccaccaa       120
     agatctgctt agagagggat gtttatttct cggttttgct tcaaagaaac agcggcaatc       180
     cttgacaaca gttatatctc ggatcatgaa tttagcatga gaccactgct caattatact       240
     tgtgttactg atgttaacca tattttttac ttcaagaata gggcagggag attctcctct       300
     tgatacatta tctctgaacg ttttaatatt ctcctctagt agcttgaaat tcgatgcagt       360
     caagaaccaa gatctcaatg tttgctctgg aatagttaag aaaatcagtg cagagtataa       420
     ttcataaatg agttttttta gcagtccatt gtatccagac tttttaattg agattttata       480
     gatatcttct ccactggatg aatgaacttc gtctatagca tctattattg atcttacatg       540
     attgcaacaa aacaaagagc aagattcaga tccaacagtt ggagatttta taaaattccc       600
     agaaggaagg tatgtcaaga tggatgaact aatcttatca catagagaca agtagtgaac       660
     tatgttattg cctgataagt ccgaaggacc aatatttgaa attgcagata attggtccct       720
     ctcatcagct gttaaaggta gtcttgttga gacccaaaga tactctctac tgaaaggggg       780
     tgttgataca ggcttgtata agaacgaaaa ataatctgga aatgtactgc tcagttcggt       840
     caatttatcg gctattgcta aatcatgtaa aaagactttg aatattaata taggacagcc       900
     ctgctgcagg tataaggggg ctattttctc tataatattg agattgctag attgaatgga       960
     atcttctgca tccattgtta ctagaaacgg aggttgatcc ctgatagcat tttctatctt      1020
     tgggttgatt cctgggtcca tcaagttagt tattcctgat gatagtcctg tgtcagctaa      1080
     tctgtctaat gaaatcccag atgcaaccaa ggctggtgga aaccaatctg tcacaacatc      1140
     acggtggtca atggtagggc tgataagagt attatatact cctttacaat cattgttcag      1200
     aattagaaaa gccgtcaagc atccccctga accatctgca aggcaatgga aactcagctt      1260
     tgttgtcctt acagactcca ttttcctcat taataacagg acctctatat atttgcaaca      1320
     gccggatgac atcgcataaa acggtctagc tgaataatgt gctttattat aagcattaga      1380
     tttgtataca ggatccgagt taaagaacct gacatacaga gaatagggaa attgacaagt      1440
     accgctgttt aactgatgtc ttgcatatac tatggtgggc ttcggtgttg ggttagatct      1500
     ccatgattgt gtgattaagt ctttcttaat attgcagacc acatgatcaa atcccattaa      1560
     atccttcaat ctctttatgt tacctttcga gtaagcatca ttgaacttag ctctatcaac      1620
     actaaatggt agaagattca ccacattctt caaatagtac ttagctttat atgttcccaa      1680
     atcatctttg aacgaaagct tacaggctga gtttaaaaag tcatgcgata ggttctctaa      1740
     gaaggtggga aagtacttac caatgtaaga tgacaaaccc tcaattgtgc acatggaggt      1800
     gtgatactgg gagtaaacat tgaataggga tgtcaggacc gaccgtaatg atgcattact      1860
     gataagctcg gctaggtggt agaaagatag atctgtgcta tacaaaagca gagatcgttg      1920
     gcgtgatgcg agaatattgc gacagtgttt agagaaaaca aaagtgaaaa agagaatctg      1980
     tttgagatca catctcttca aatcatttat ggagactgat gaccccctgt taaggtatga      2040
     gtcacaatca tccgatgtag agtgattttg tatataatta atatctacta cttctgccag      2100
     tttttgacct attaacaact ccataaatcc tggagttaga atatcaggtg tatacggaat      2160
     tattattgat ttctttgatt ccatcaactc tcttgccacc caaggtctaa aaggggcaat      2220
     atcaaacttc ggctctggga gctggtgagt gcaagttgta catctaagta cagctgccac      2280
     ttgaggagga agttttctac cacttccggc aatcatggac aggatggata tattatgagc      2340
     atatattccc tggaaaaaga tagaaaaatc ttcaccatct gaagtcatgc tctgcaagtt      2400
     attcgaagat tggaaataat ggctattctg agtcaaaagt ccattaacca ttgcattgct      2460
     atgttctata gatgttgaca gtcggtggaa catattgcct gaaagaactt cagggaaggc      2520
     aagtatttca tcacctgtgt cctccattga tatcaagtct aatttttcat tgattaaatt      2580
     tgttgtgaat ttttctagat ttggtgcccc aatcatttgt atccaggacc tagttttccc      2640
     tgcctccaga aatgctgttg tataagtggt tttgtctaat atatctatac ttggtttttt      2700
     gattttttct tttgtgtgac tacctacata tggtttgaag ggaccaaatt ttctcctgaa      2760
     gttcatagga ttttgaacaa catcatctga taattgaatg actatacttc gtgacttaag      2820
     accttctgca atagcttgat cataactcat aagttcaact tgatgccaat gaggaggttt      2880
     ggtaagctct atgaactttt tattccagct tttttcacgg atcaatacag ctgatgtgta      2940
     agggcagtca atattcagcc atttcgcatt tgtgcctcta ttgttcttcc ttaatctctt      3000
     tttgagttca attatgagct catcattttt ctctgttatg agatcaataa gagatgttga      3060
     tgtgaacatt atggtcgccc tttctatagt ttttgatgct gttaattttc cctgtagcct      3120
     ttttcctatt cctgggttac tgatttttag caggttgtta cctaattggg cataacaagg      3180
     gttcattgtg tcaagaatag taatcatatt atcataagag gactgaaaat tctttgagta      3240
     tatctttata attgtcggat ttgttacctc gctactttga aggaatgcta atgtacattc      3300
     tttgatctga cggtctgctg agggaagagt cttgatgttt aagctataag ggtcctcaaa      3360
     aagtcttttt ctagatagtg ccgagatagg agttgttgat ggaaatagct cccatatgga      3420
     taacatcttg ttataaaatg tggggaagta cagtttacat acattcaaaa cccccatcca      3480
     tgaggtgaca tgatcatcac aacctctgat agcatgggtt gtgtaactgg acaaaggtaa      3540
     acctccaaaa tcagaaggga acagaagcaa cgatcgtacg tcctccactg tggtttttat      3600
     gttggatagg attctcctag atatataatt agcttgacag ctctgattta ttataaatgc      3660
     gatatcagga ctccatgaag ctttggctat tgactcagtg atagtattga ttgtggacat      3720
     gcttgagtga attgagaaga gaccgtcatt tatatcaggc acaatttttg ttgatttctt      3780
     tgttccaccg ggtacagcac atcctttcca aattcttgtc tttccatact catggagatt      3840
     ctttgaatac catgtctcgc gaggtttaac cttatgattg atctttgaga acaatgcggt      3900
     aatataatca atgaattcca atgtgacttg ctgagggtta tctgttctgg acatatgaat      3960
     aatgacaatt tgattgtccc cctggcccat aacgcttcct ctcagattta gctcttctag      4020
     ggcaagcttt agaacagcgg atgtaatgtg ggtccaagcc ttttgtttca taccttcaca      4080
     cccgcccaag aagttgtcca agaagaaagg accgggtatg gggtttcctg catggtcgta      4140
     atccggaggt gaaaacctag aattgcacgt ggctgtcaca tagtagaaga aattatggct      4200
     atcttcgtaa atccccttca atccaaaaag ctcatcatac atctttccac caaaacttgt      4260
     gttaattgcc ctttgacgta ggcaccattt tgtcaagtca atgttaatta ccacagagga      4320
     acccccgagt gcaaacacct gtgacatatg tctgttgatt atgactatct ctgaatcagt      4380
     catagactgt tcaggtacaa agggaaaaat agaatcagct atattttgct ctaaagacac      4440
     ctgaacgtac ctctgattac tggtctgttt agtaaaagca cggccggagt cctcttttag      4500
     ttctagttct ttgccacatt gtactatgat gtgatcttct ggatcataga tcccgttctc      4560
     tctgtcagtg atcaatttcc ttaccaaccc tggagtggct tttatataag catctataga      4620
     tctaaggtga ccccttttta ctgcaggaga taaacgagga ggtcccttcc catataagta      4680
     catataagca catctatcat actgaatact gtatgctgat ttattggggg cacatgaaga      4740
     atctttggta atttccgaca agtccggtga gtaattgaaa ttgaagtttt tagaaaatct      4800
     aactcgggac catagctcat aattcttcat ctccttagca ttggggggtt taccagttga      4860
     gagacacacc aactccccag gataaaatct aattttgggg tagaatcctt ttttctttag      4920
     catatttaca caaatatcac gcctcattat tccgtcgagt tgtgttatta agttaaggtc      4980
     agtggatacg cttccagttg ttccatgttc tctcaattga tccagtaatt ttccagcttt      5040
     gaggattggg tatcccatga cctttgatat accggttaac tctaagtgca taagaaccga      5100
     gttgtctgtc cataggttgg gtgatatttc ggtgggaagg aagtcatgat gagagtaagg      5160
     gaggccagta gattgcaaaa atgcgtcaat tgatctcttc tgatcttcaa ataaatcagt      5220
     acaacctaga tcatcaggga gagcaactgt gaacccgact atcaacggct ctaaatcagc      5280
     cataaatgag aagaacccat ccagacctct ggacctgatt ttatagagca tggataacca      5340
     tcttgagcca gtttggaata ttgattctcc agggtataga tcgaaggcat caacgagtaa      5400
     ccaatacaac ttcaaccaga aaatagattg taacttgtct agagaacaaa ggactaagtt      5460
     tgtaggcaat agatattttt taccttgcaa ttttattatg ctcaggtccc tctcaaaaga      5520
     atctccctct aaattaataa agtcacctaa ttccatttcc ttgaaacaaa cactatcttt      5580
     aatgagttca cttttcatcg aattctcaaa atcttgaaag atcaaattca tattagagtg      5640
     aactttactc aatacagtgg aacagtccga tttcagatcc tccagttcgt ataatttacg      5700
     ggcagggaac ataaatgata atttttggat gatccaattc cttgaccctc ctaacaccat      5760
     cctccacctg ttttcaacta cttttttgtc tagggccttt cccttaatcc atgaatctaa      5820
     tgttccgtaa atatctgtaa tttcattgaa gtgagagcat cctgcaattc tttttttgat      5880
     ttttttatgg cgataacaac tgaatatttt ctcatctcct tctaacagca tggtaacttc      5940
     ctctgcatat attggagccc ctaagtgccc tgccacacaa gtttttcttc ttttaaactc      6000
     cctcttgaat ttttcttcga ttggtaaatc atcatcttga tcactaagat caatgaaatc      6060
     aaattcgtta tccatttttg atcgttgacc agcgggtttt tctaaactgg tcaaaaacta      6120
     gtataata                                                               6128
//
