# Supplementary material for: De novo profiling of RNA viruses in Anopheles malaria vector mosquitoes from forest ecological zones in Senegal and Cambodia
Source: BMC Genomics. 2019 Aug 20;20:664. doi: 10.1186/s12864-019-6034-1 (PMC6702732; doi:10.1186/s12864-019-6034-1)
Supplement: Supplementary file 7 — Classified Virus Sequences. Sequence assemblies and annotations for the final 115 novel virus contigs non-redundant contigs > 500 nucleotides, classified by sequence similarity to known viruses. In EMBL flat sequence file format. (ZIP 208 kb) [file 12864_2019_6034_MOESM7_ESM.zip › GP1.1_Wuhan1virCamb.embl]

ID   XXX; XXX; linear ; XXX; XXX; XXX; XXX.
XX
AC   XXX;
XX
AC * _contig1
XX
PR   Project:PRJEB29993;
XX
DE   XXX
FH   Key             Location/Qualifiers
FH
FT   CDS             2..364
FT                   /locus_tag="GP1.1_Wuhan1virCamb_CDS01"
FT                   /inference="ab initio prediction:Prodigal:2.6,similar to
FT                   AA sequence:UniProtKB:A0A0B5KS44"
FT                   /product="Glycoprotein"
FT                   /gene="G_14"
FT                   /codon_start=1
SQ   Sequence 523 BP; 180 A; 81 C; 90 G; 172 T; 0 other;
     tgctgaagag gttggtaccc gtcatgcagg agtgcaattt gacttcgaag acttggaggc        60
     tgaggatgaa aagcttaaaa tcccaagcct ctcctgttat atctacatac caagcttcaa       120
     tcaaactata tatgtgaact ttggttttca attcaaagga tcattagatc catccaaacc       180
     catatatagc aaagaaactg aggtacaagc tataactaat ataataacca gtcaacaatt       240
     tattactgga ttgatttcaa ccattagctt gttcgggttg ataagcattt cagtaagttt       300
     gttcctaaga cttgttaaaa tatatgaagt taagagaatc actaaggaaa tcgataatca       360
     ataatatagt aagaaaagca catcaatatc tattttaagt gagtatttac cctttacttt       420
     aatgaatccg tttatttagc aatgtaattt tcttcaatct atgttgtaat ttagtattaa       480
     tgttagataa gtttaggtta agttggctag gagcgaatat cgc                         523
//
