# Supplementary material for: De novo profiling of RNA viruses in Anopheles malaria vector mosquitoes from forest ecological zones in Senegal and Cambodia
Source: BMC Genomics. 2019 Aug 20;20:664. doi: 10.1186/s12864-019-6034-1 (PMC6702732; doi:10.1186/s12864-019-6034-1)
Supplement: Supplementary file 7 — Classified Virus Sequences. Sequence assemblies and annotations for the final 115 novel virus contigs non-redundant contigs > 500 nucleotides, classified by sequence similarity to known viruses. In EMBL flat sequence file format. (ZIP 208 kb) [file 12864_2019_6034_MOESM7_ESM.zip › Replicase_TSvirCamb.embl]

ID   XXX; XXX; linear ; XXX; XXX; XXX; XXX.
XX
AC   XXX;
XX
AC * _contig1
XX
PR   Project:PRJEB29993;
XX
DE   XXX
FH   Key             Location/Qualifiers
FH
FT   CDS             289..1563
FT                   /locus_tag="Replicase_TSvirCamb_CDS02"
FT                   /inference="ab initio prediction:Prodigal:2.6,similar to
FT                   AA sequence:UniProtKB:D2DJ46"
FT                   /product="Replicase"
FT                   /codon_start=1
SQ   Sequence 1565 BP; 461 A; 360 C; 274 G; 470 T; 0 other;
     ccgtcctttt caggacgtac gccttttcag gttccctcaa taaagctcta gctacaatca        60
     tcttttcaga tcattattca tccattccac ggtatacaca aatattgtta ctttcttttc       120
     agaacgtaat tgtattgatt taccgtatta actgttcttt tcagaacaat tcattcaaca       180
     ttcattataa tatattgtaa tttgaatcac tatttgaaaa tacaattgga agccgcttaa       240
     attgaaatta cctaaattca caccacgaat tgatatatca acttcattat ggaagtatac       300
     aaatctaaac ttaccaccat taatctcgac gatgagagga aggatgaact catcggccgc       360
     aattcggact attttgaaag cctcgctcga cgtcaaatta aggaaatttc atcctccacc       420
     catactaaga agaagattat cattaatcct tttcttagtc cattcgacca atcgcttttg       480
     gaaatggcct atccagaatt caatttagaa ttcactcaat cttcatcgga aaaacacgca       540
     ttcgcacacg cttcgcgacg gtgtgaatat tttcgtcttc gtgaccgtat tcgtcgcacg       600
     ggagatgaaa aatacgaaga caattcgttt gcatttatcg acgtcggtgg taacgaagtc       660
     actcacgccc tctacagtgg taacaacgtc cacatctgct acccgcaaga cgatattcgt       720
     gacattgctc gctctagtga tcgtcagtct ttactgaaag atatgattgc cgcttctgac       780
     tcccacgtat tcgctgaaaa actgaaatgt tatgtaaagt tcgacacacc ttgtcgcaac       840
     ttgtgtgaca agtattctca gtattgcgac gctaaatcag atgtttcaat atctattcac       900
     gcgatccagc atttttggaa cgatcttatc ccaatcatgg ttagccatgg ttgtaaagtt       960
     caccatgctt cattcatgta tacacctctt gcactttttc aagaggatgg tgttattcgt      1020
     aataaaccat ccgataattc taataacatt ggtggtttga atgcatactg gcgtcgtaga      1080
     atgataaacg gtaaagaagt cattaccttt acatttcacg atgaccccag tatgggttac      1140
     gaccaagact accagactta tgtctcgctc atcacacaat cgtgtattgt acacaatgag      1200
     tatattgccc ttgttgaacg aaccgacgaa gccgagggga tttgcttcct tcgtgctcgg      1260
     cttatggtaa actcgcccca aattaaccct acattcgcta tcacatctgg gttaccactt      1320
     ggtaaactca gtgaatccta tctcgtaatt ggataccaca ttgataacgc caataaactc      1380
     ataccacgcg gcgttgttgc accgaagaga ctagtagacg gtctgacgga ttatgccgca      1440
     agaattgaca acactatgtt caacctcact catttgttcc acatcgcatg cgccatgaat      1500
     aaacaactta ttgcgaacgg caacctcgtg ttgatcaaga gtgagtgtaa tacagaagag      1560
     tgtta                                                                  1565
//
