# Supplementary material for: De novo profiling of RNA viruses in Anopheles malaria vector mosquitoes from forest ecological zones in Senegal and Cambodia
Source: BMC Genomics. 2019 Aug 20;20:664. doi: 10.1186/s12864-019-6034-1 (PMC6702732; doi:10.1186/s12864-019-6034-1)
Supplement: Supplementary file 7 — Classified Virus Sequences. Sequence assemblies and annotations for the final 115 novel virus contigs non-redundant contigs > 500 nucleotides, classified by sequence similarity to known viruses. In EMBL flat sequence file format. (ZIP 208 kb) [file 12864_2019_6034_MOESM7_ESM.zip › RdRP1.4_XinchengVirDak.embl]

ID   XXX; XXX; linear ; XXX; XXX; XXX; XXX.
XX
AC   XXX;
XX
AC * _contig1
XX
PR   Project:PRJEB29993;
XX
DE   XXX
FH   Key             Location/Qualifiers
FH
FT   CDS             complement(173..6199)
FT                   /locus_tag="RdRP1.4_XinchengVirDak_CDS01"
FT                   /inference="ab initio prediction:Prodigal:2.6,similar to
FT                   AA sequence:UniProtKB:A0A0B5KTS7"
FT                   /product="Large structural protein"
FT                   /gene="L_29"
FT                   /codon_start=1
FT   CDS             complement(6439..8364)
FT                   /locus_tag="RdRP1.4_XinchengVirDak_CDS02"
FT                   /inference="ab initio prediction:Prodigal:2.6,similar to
FT                   AA sequence:UniProtKB:A0A0B5KRV1"
FT                   /product="Glycoprotein"
FT                   /gene="G_20"
FT                   /codon_start=1
FT   CDS             complement(8428..9798)
FT                   /locus_tag="RdRP1.4_XinchengVirDak_CDS03"
FT                   /inference="ab initio prediction:Prodigal:2.6"
FT                   /product="hypothetical protein"
FT                   /codon_start=1
FT   CDS             complement(10194..11495)
FT                   /locus_tag="RdRP1.4_XinchengVirDak_CDS04"
FT                   /inference="ab initio prediction:Prodigal:2.6"
FT                   /product="hypothetical protein"
FT                   /codon_start=1
SQ   Sequence 11694 BP; 3049 A; 2766 C; 2466 G; 3413 T; 0 other;
     ctccgcaaaa acaatacaac tataaggttt gtgattccaa ggcgtgcggg gcctccaggg        60
     acaggctaca cgtagtacgg aaaatgttta tgagtcgaga ggcgagaaat tgcacaatgc       120
     ccactgcggg ttttttataa atccgagtgg gggacttcag tcctccatta ccctaattct       180
     taaaaatatt ggagtattca tccttcttga tataattgag aagtgtgagg tcatccaaga       240
     tctgactcat aaggccgaaa ttcatcggga taggcttgtt gttcacccga gggcaattgc       300
     atttcttttt atgatagtgt ctaaagaaaa atttagcatc cgaccagttt ccaaaaaaac       360
     taccactaga tattgaaacc ttcgtgactg agcctatgtt caccccattg gatctcagtg       420
     cggtcctttc cttgtccaaa gacagggttt ccaatattcg gatgacctca aagaaggtat       480
     atcttttgga tgataaaaag ataagcaaaa ataccacatc atgagcgatt ctactcaact       540
     ggttgattct tccaccacct cggagaagga tcctagagct ggtcatcaag atattcgcct       600
     cgcaggtata cagcttgctg catgaattat acagattatg tatgcagagg aggctgcatg       660
     aaaactcatc aagtggccta tcaccataag taacgttttt gtttctaaag gtttgggaca       720
     gcaaattata cacaagccta gatgcatata tatacgaaga aaacgactgc tcactcaacc       780
     taggtcctgg gagcatatat ctctcgagtg tcgggtatat ttcgctcaaa agcctaatgt       840
     tgggagatac tacacccacc ctgtccacca aaaggaatat ctcgtgccca catgggttgc       900
     tactaatggg tttataaaag caccactgat actcgtctaa aaatggctcc atagttcttt       960
     tgacagcgtt gtatagcttg tcagataaaa acattttgaa gatggctctg cgaacctggg      1020
     ttctgtgcac tataggcatc agattttcaa catgcacaag attgtcattc gactctttgc      1080
     tctctgcatc cattgtgagc aaagatacgg tctttcctat cagtgctcgt tctaactttg      1140
     ccaaaaacgc tggtttttca atgttagtct cacccctgct aagctcagga tttgtaatcc      1200
     tactcatgta gttggcagtt acaacggcag ggggttttgt gtcattcgct atatctctca      1260
     tatctatgtc atgctccatt atgctgttat acatcccagt gtggtgaggg aatccatcga      1320
     gaagcgacgt cagcatgccg gcagaacctt ctgctaagca acaaaagaat cctcccccct      1380
     cacacttgat ggctcctatt gctgaaagca ctgctaggca ttcccagtac tttgaagcag      1440
     cagaagatag agacaacaca ggcctgcaca aaaacgacag ttcaggtcga ttcaacactg      1500
     caaggaattt ggtgtcgcag gctgtgttaa aatggctaca tatttcactc aaggggaaca      1560
     ggagtgaatc tgggataacc gttctgtcga ttgtttggac gacagtcctc ccgtgcactt      1620
     cttgcttcct ccaatgtttc acaacctcat atctgtacac aggtaccttg acagcagtca      1680
     ggccgagcga atcaagtatc aagcctatgt ttcctctcct tactgcgttc atgtacctcc      1740
     ttttttcata ggaaaggccc agtgcctgca tcattgatgt gaatcttctg aattcgggta      1800
     tattccatgg caactcatgt ctttgacccc tatattcgat gggtaggatc aggcgcctaa      1860
     ttgaatcatg atgtgcaagg aagaatctag ggatcatcct agatataaag gcagacagcc      1920
     gctcggatct agtgaccatg gtgtgctcag ggacattcct cccaagtatg ttgaacagct      1980
     cctctcgctt gtccgactct agaattaagt ccgctaaacc gcaaaaggac aggtcgttcc      2040
     ctatatccgt aaagtcatgc ctgccttcac aaatgatatt tttgcagtga tcactattgg      2100
     taatgatcga actaaggatc agaaacaatg aacatctttt gaaatcattt atggagatct      2160
     ttgtctttat tatatgaatg tcatcgcttg tgtaatttct gttcccatgg ttgaccttaa      2220
     aattttcctg tacgttgtgg gcgatttcaa taccaaggca tttgcaaaat gcatcgtcga      2280
     aatcaaatgt gtacgtttca gaagccctct caggtctact ttcatatgtt gaagtgacac      2340
     ttgatagata tacctcggga aactcgaaaa cggggtttgg gagaatggtc gtacattctt      2400
     tacactcaaa aacagcgttc agcatagggg ggagctcaat tgcacccaaa attgacagca      2460
     ggcaggacat atttgcagag tatacgtact gaaagaatat tctatgatct tcaccttccg      2520
     aggtcatgcc ttgcatgaga tttgacgttt gatgaaaatg ggatgtgagt gtaatcaagc      2580
     cgtttataga ggacgtggtt gactcaactt gagaaaccaa cctgtggaac gggtttccag      2640
     atataacagt atcatgggca tcctgcacct ggtcccgagc tatcatgtcc gacaaatcta      2700
     tcagcttctc agccatcaag tcatcgcaca gctttgcgag gttggcattc ccaagcagtt      2760
     ccatccatgt ttttgtccga cccaatgata gtagcccttt agtgtaactt gtattgctag      2820
     ctatatttat cgatgcatgc ttcgtcttta cctgtgtttt gctcccgaca taacctttaa      2880
     agggaccaaa agagtataag cctttgttag catctctctc cctaatgtcc tttgatagtc      2940
     ttatgagaac acttcgcccc aattcttcgt cagagcagtc atctgttgat tttatgacca      3000
     attgagatat atggcaaggc ttggtagccc cgacaagttc cttgcaccag tgcatctctc      3060
     gaagcatctg agccaggact gacgggcatc ccgaagtcga gagtagccgg aaattctctg      3120
     actctttatt tttcccgcat ctagatttca actcgttcga gtactggatg ttgcactctg      3180
     ctaccagttt agtcaaggat acttccccaa acttctgtgc agacttctcg attgtcttta      3240
     tgttcgtaaa ctttgcttgc agactttttc ctatccccgc attgctgtcc ttcaagatca      3300
     cgttagccaa cgacggaaat agaggtctca tacgagagag atgatctact agctctttat      3360
     actctgtcga ctggtccgtc tcataaagtc tcttgatggc cgggttggtt acttcatccg      3420
     acttgagata tcttagggat atttctgata tctccctgtt cgatgttggc agagtcctca      3480
     ctcgaagggc cctggggtct tcaatcagcc ttgtccagtc agagcaatca gtgtccccgc      3540
     tgggagtaag cttgacaatc ctaaggatgt ccctgtaaaa atctttgtcg tggatctcga      3600
     caactttgta aatggatagc cacagggtga caggatcatc atgacctcta acagcatgag      3660
     agtgataaga tgaaatggga attccgccaa agtctgttgg gaacatcatc agcgccctac      3720
     agttccttgg tttttgtctt ctatttcccc atataagatt tttccgatct aggaaattgc      3780
     tcatcagaat agtgttgatc atgaaagcca catcagggtt ctgtgttcct ttggcgattg      3840
     cttcagtttg tgtattaatg gttgacagac cagagtcgtg agcaaaaagc ccatcattta      3900
     catctgctac cagtttagtt gactttttcg tcccttgcga cacagttgca cctttgtagg      3960
     ttcttagctt accatattca tgcaaatgct tcgagtacca tgtctccttc ctcttcaatt      4020
     tatgacccgt gtctcgaaat agcagctcgc attgctgcag gaaccgagcc cgcacgtcag      4080
     atcggaaagc tagttgttcc ttggtgtaat gaagtataac aatctggtta tctccttgac      4140
     ccattattgt gcccttgcaa ccagaccgct ctaaagctaa ttttattgtt cctatcgcaa      4200
     tgtgggtcca ctttttctgg ttcaacccct cacagccccc cgaaaagttg tccataaaga      4260
     acttcccatt gataggtttg ccgcccacgt cgtagtctgg aggacacagt ctagagttgc      4320
     agaacacgtc gcagtgcagg aagaagttgt gggactgctc atagatccca ttaagcccga      4380
     acaactcgtc atacattctc cctattctcc atacacatgc gtttctgaaa tttaaacacc      4440
     actttgtcaa atcgcagttg aaaaagtctg tgtcccctcc cagatgcttg tactgtgtca      4500
     tctgcctgtt agccagtgct acttctccat cagtcatgga ttgttctgga acaaacctaa      4560
     aaacgctctc ggctatattc atctcaagga ctacttggag gaacctctga tttggggtct      4620
     gttttgtaaa tgccctccca gtatcctctt tgtgttcgag ttctttccca cactggacaa      4680
     tgatgtggtc atcttcatca tattcattgt tttcccgagc tcgtataatt tttctgacaa      4740
     gatcctgatc ggccttgaga aatgcatcaa ttacccgaac tattgactca gaaggagggg      4800
     gccggaaggg cgatggcttg tcataatggt accgaaatgc gcactcgtca aacagtccgg      4860
     gccactgact cttcttaaca gctgctgctg agtcttttgt aatgtcggac agatctggac      4920
     tataatcgaa ctcaagtgtc tgagagaaat ggatttttga ccagagttta taattcttca      4980
     tgatgtgatc cgggatcatt ttgtctgctt tcatgatgga atatatttcg tctgggcagc      5040
     ttgacatgtt cggatatctc cctcttctgt ctctgtactg aatacagaag tcccggacta      5100
     ttatgccgtg tatatcaatc atagaatcat cgttgaagtg ctcatgctgt aaaaccccat      5160
     gctccttcag ctggtctagg agcatctctt cttttagaac tgggtaaccc aaaactttaa      5220
     caacccctgt caactctagc cacattctta tctccgcctc tccggcctta gggggtggta      5280
     agaagtcgtc cagagccaac ctagttcctg tggattccag gtagatggac atagactcag      5340
     attcatggat aaatagatct ttgtatcctt ggtcgtcagg tcgagcgact gtatggccga      5400
     ctattagtga ctcgaaggac gcacaaaagc caaaaaaacc ttgcacctta gcagacctca      5460
     gtgctttgaa gttatttaat aacctcatcc ctgtgttgaa aatggacaat tttgggtatc      5520
     ttttcaagta atcagtaagc ttccagtaaa gctttagtcc aaacaaggac tggcacttat      5580
     cggcaacaca caatactagg cttgttggaa tcaaaaggtt ttttcctcgg aatttgatga      5640
     tacttatatc tctctcaaat gaagagtctc tgtagaagat aaaatctccc atggcaatgt      5700
     ctttgaagca gacggcgtcc ttgaattgtt cgatcttcat catcagctct atatctgatt      5760
     tcagggcgtc tagaatctgg ctgacactgg tgatgtaact ctcacattgt gttttaatta      5820
     gctccgggct cacaacccgt cttagaggat ggcagtgtgc aagtttatga gccttgaagt      5880
     tgcgtgtagc agccttaatg atctcaattc tgtcgaaaac tttcacatgg tctacataat      5940
     ccgaggagaa ccactcttcc aagaacttgt atatatctct ctcttcttcg aaggaggaac      6000
     aatccttaac cttccgatat aagattctat gcctcctgca ttcccacttg gtttttccac      6060
     ttaacatcat tctgcactcc atgccgtata ttggttgtga cagatggcct ggaatacaag      6120
     aatagttcct cctctttttt gcctcgtcag gcaattcagg aaggctccag ataaaagcag      6180
     actctcttag atcatccatg atttttaact agcgggtttt tctaaatcat agcactctcc      6240
     catccaggcc cattacgcgc taacaactgc tatcttagct gtacaattgg ggcagattat      6300
     aaatttagga tccacgtcct cgacgaccct cacatttatt tttaataaac attccgggca      6360
     tcttaggctg tccatattca gttgactagc gggttttttt atgaagtaac ttataaccta      6420
     attaaaccta tgtcatgctt atggaccagt gagtacaggg tatattttga tggcttcatt      6480
     ctcgtcagcc agctctatac ctgcgtcctg actgtcaggc gccttcctgg ccttctgaaa      6540
     tatacgattg tggagtatca agtttgtgat ggcctctact aagcacaatg ggatagctag      6600
     aagacacccg acctctttct tcagctctct gtagtttagg aggcacccta aggtgtaaat      6660
     tatgcatttg tatatggcaa acaccattat aaaaaacccg aaccaactac ccgaggactt      6720
     cgctgttata gagaacttgt cccagaagcc cccaacttct ttcttgatgt tgctgtagtc      6780
     cagagggttg aaagcagatg acatttgata tccggcaggc aagtcggaat cccctgctat      6840
     tgcactaacc actcgggttg tcattatatc tcttaccaca ggggagacta tggcacgctg      6900
     gtatttttcc acaagatcag agtcgtacat cccctctctg accttgatac tatcaagaaa      6960
     ctcgaattct atggggtcaa cggatatcgt tctcggaggt atggtctctg acaatccatc      7020
     aggagaacta tagtaccagc cttcctgcaa cttgaacttt ggcctcatgt ctgccaggca      7080
     atcaacagga gtcccaatct tgaggagaat cctactccta ggactcataa aataactctc      7140
     gtttctgtag ctgacaggca gctcattgaa gcatcctttc acttgtctat tgggatacac      7200
     aacgacagga gggcacttgg caacatagac aacttctcct ctagtgacag aagtgcatcc      7260
     tgcccctccg taggcaaatg cgaactcttt tggcgacaaa agggcaagtg tcatgaggtt      7320
     ttgggttata cgattatttg tttcgcacct atcatgcttg aagagcttat agagctctag      7380
     aacgcttgct ctgatgtgac gaaatgaata tactattttt gaatttacgt agttgagcat      7440
     attgacatcc cttggcccga ccttgccctc gattctcatt gagggctgat cttcggacaa      7500
     tagagtcatg aaaagcttgg ggtgctctgt gtagtacgac agtaaaccgc agatataagt      7560
     cgtcctattt tccatcaaga tttggaaatc ataaccggag tgcgtaacct gtatgaactg      7620
     atgtccatta gagttgtcat ggactaattc tgccacccct tcatacacta tgcttttggg      7680
     atcacttcca gagcaatcag gggtcgggac cttccagaat acattgccca actctgcatc      7740
     aaatgctgac tcttgcgtca gggggaactt cacggtttca atcgtgatag tcttgtcttc      7800
     cacgtcgacc actgctgttc cggttgcata tttgattgtg atctcagtgt tcaccacggg      7860
     tctgtcataa attctgccat ttttctcgag cgagtttcca ggcgtgcaag atccatcccg      7920
     tatctcccct ctagtgacaa cggagacctt ggtaactccg tctctggttg ttatgtccaa      7980
     cgggccacta gaagtctgca tcctgtagac atttttagag acaatgtccc tgcactcttc      8040
     aacactggcc ttgactactt ctgagaagat ggctcctgcg tgtactgtgt ctatagtctt      8100
     accacacctg gaaatgaaat tgatcgtttc aattgagcat ctaaagtatg gtatttcctg      8160
     aatcatccgg ttctgagtta ttgcaacttt gacccgccta gaggtggtct gatcagcgtc      8220
     tgcgatacac ttcggtgttg atacgagaga tatggatgta atgttaagat ggggcagtcc      8280
     gcagtcgtaa gctgtaattg cggccgttaa tccggctgac atcaccaaac cgaaaatggc      8340
     aatcagcatt tttgatccct tcatgacgac ttgtgctatg tacctatgat tggtaactag      8400
     cgggtttttt gaaaatggaa tggtgcacta cgggggggca atatacggga ctcctgatga      8460
     tcgggtctca tgcttctcct caggctgggc aactgtagtt tccacaaaga ggggcttctt      8520
     cacacctagt actgtgggaa cgtcggacat cttatatcga gtctcacctg acttttggtg      8580
     attgatgaat gttttaagca tattctcgat attgaatatg gcgcgcgatt cacgttcatt      8640
     tgctgtttta agactttgaa tagtttcatt tattcccttt gagtcaacgt atgtaactgt      8700
     gcccatcgaa tccctattat agaggccttc atccttgatc ttccatatgc agtagtcatt      8760
     taatcgacta actaagtcaa aaatcttggg ttgcgccgtc catgctggga gctgattctg      8820
     taccaaaagg gaataaacga actcgtgaat aaagtacctt gagtacttct gcaagccaca      8880
     ggcttccaca gaaggatcag cacgcacatg caatatccac ttgaaaaagc cctcagcatt      8940
     tacacatcga acaggcggta tgaatgtctt ctggaagtca ttatttgtta ttaccctgtt      9000
     tgtcacgctt gaggtagagg gttgaggagc agatggctta tacaaattgt cggagaaact      9060
     cgaaacagaa ggtggaggtg ccgatggctt atgtttctca ctagccggca tgaactcggg      9120
     gacacactcc acaggtacag cttcctccaa tgtacctaaa tcacgatcta caccaagaag      9180
     acggtcgagc ttatcacgtg cttcctcgat aacgtcataa gatttgaagc ccttgaagct      9240
     agagatgtca aagaatttga cagtcgcgtg ttgatttgtt gcagccctat ctccgaccca      9300
     tgggacccac cctgctgcag ctgcagccgt tgtgcagaaa ggggccatgt agcaatctgc      9360
     acccaaaccc ttgtcagggt agtgcttctt cagtgtcgca tcaagaggtt ttcctttaca      9420
     gaggtcacag aagacatcaa cagcacgtct gtcattcaac ataacagatg caatgaactc      9480
     aaactcatcg acaaagcttg attggtcccg tcgctttatc tggacatcac tcaagatatc      9540
     tagcggcccc caagctgggt ctaagagctt catggctcta tatgtgcccg ccatgctcca      9600
     cgccatataa aagctgtatg ggaagatgtt gttgttcaaa gtttgataat tgagataggt      9660
     cacaggcaga taacccttct cgaagaggtt atcaagttgt gatatcggaa cataaggctc      9720
     atcatagctt tctatctcag gatagagatc cggagaatcg tgtccaggcg gattttcctc      9780
     gtgcttatct ccagacattg ttccagtaca agagataatc ttgattttta actagcgggt      9840
     tttatattaa cccctactac cccaattttg tatcacagag aattttgatc aaggcaaggt      9900
     aaacacctta tcgccttcta ttcctattga cttcacgtgc ccattggatg taccactcag      9960
     ggtcacgcac acgcctcttt attcccctca atatgaatat taatattaaa aaataagcaa     10020
     aaataatagt aaaaaagcta tacatagcca ttgaaaatat gacaaattcc acatattgga     10080
     atgtccactg ttgaagaacg ccatgttctt tttatcgtca tactaggcgg ttttttctaa     10140
     aatacacggt tagcacatgg cgtgtcagaa gtaaaatgaa agcaggacaa ctcctacttg     10200
     gagtcctctg gggacaggac aacgtcctgc agtttggcaa catcaattga tccgaagtac     10260
     cctgcctcct gcaacttcct tactccctca aatagagtaa gtgttgcttg ggtcttcata     10320
     cggtcaggga ccggggtgag agcaagtgtg cgatatctct catacaagtg agctccctta     10380
     tatgctgcta aagtagtctc cccggttgct actttccagg caagcgcagc cttggtcaac     10440
     tccttaaaag cccgaaggga tgattctgtg ccattcggct caatgagctt ataaaatggc     10500
     cagtaacttc catacttatc ggtcacacgt ttgcgcatgt ttgcaaatgc aataagctcc     10560
     ttcaccacgg ccggcacgag gtgcaaaagg gtcagttcct ctgccgtaat gaaatgctcc     10620
     accatgacaa atggagtcat cgccgtgtcc ctcaggatat ctttggcatg ttctgcctcg     10680
     gggctgctcg ctatcagaag cagcgaaaag acaacggatt ttaacttcgg atagtgagcc     10740
     attctagtag acaactctct tgctcccaca atagtctctg ggatcttttt cgggtcacag     10800
     ttcacccctc ctgcagtagt aaaagcgaat gcctttaagc gcgccatggt gaaagtctca     10860
     tgatgggttg atgcctcagt tgactccaga gttttgttga tcatgagcag agcatagtat     10920
     gccatggata taaactctgc tctagtatat accgggtctt tgatcgttgc tgccgggctg     10980
     gcgagtttcg gatagaattc accagacgca ctcccttcgg aaacttctcc ggcaaacttg     11040
     acacccacat ctggcgatgc ctcatactca ttgatgatac cctcaagtcc agggaagtgc     11100
     atgaggaggc atacgaggtt gttcacgttg aacatactta caccgtcaac aacttccacc     11160
     accggtatct tgctacatcg cacgagaacc gacgagaaag aaaatgcaac caaggaactc     11220
     ggcataacga tggagctctc atccttatat gcaaagcgag gctgggcagc tgctaccccc     11280
     tccagaaaga ctgttctttt cagattctta agccccaatt cggtttgccc ataacgcaca     11340
     acattttcct tgctaacttg gtagtacagg ggatacgtaa ctgtctcgta agtcccctta     11400
     aacaagcaga aatacttgct ccacccgtca accgtcttaa gcttctcaat cgacttgaca     11460
     tcttctctcg aaaaaatctt cttcaaatca gccatacctt cacaacttag ctttctcttt     11520
     ctgctttctg caatcttttc tgatttttaa ctgagcggtt ttttatttta gaggtagaaa     11580
     tctctggttg attataagca caaccctcta ttccagggca ccgctgtccg ttcttcgcag     11640
     ctgagccgct accgcacgtt gcctactgac catcaggtga gacttctgtt tttg           11694
//
