# Supplementary material for: De novo profiling of RNA viruses in Anopheles malaria vector mosquitoes from forest ecological zones in Senegal and Cambodia
Source: BMC Genomics. 2019 Aug 20;20:664. doi: 10.1186/s12864-019-6034-1 (PMC6702732; doi:10.1186/s12864-019-6034-1)
Supplement: Supplementary file 7 — Classified Virus Sequences. Sequence assemblies and annotations for the final 115 novel virus contigs non-redundant contigs > 500 nucleotides, classified by sequence similarity to known viruses. In EMBL flat sequence file format. (ZIP 208 kb) [file 12864_2019_6034_MOESM7_ESM.zip › NuclCap1.5_Wuhan1virCamb.embl]

ID   XXX; XXX; linear ; XXX; XXX; XXX; XXX.
XX
AC   XXX;
XX
AC * _contig1
XX
PR   Project:PRJEB29993;
XX
DE   XXX
FH   Key             Location/Qualifiers
FH
FT   CDS             39..548
FT                   /locus_tag="NuclCap1.5_Wuhan1virCamb_CDS01"
FT                   /inference="ab initio prediction:Prodigal:2.6"
FT                   /product="hypothetical protein"
FT                   /codon_start=1
SQ   Sequence 549 BP; 165 A; 114 C; 135 G; 135 T; 0 other;
     gttccatagt gtgataaaca caattggcga atatctaaat ggcatcgagc acgaatacca        60
     ctgcagagga gttcataaca gctcataaat tgactgctca ggaagttact gagttcaatg       120
     cagttggcat aacaattgac cagattcgtg gtcatgaaac tggacacgag tatttcatac       180
     tcggcatcac ttctgaggaa gttggtaacc gccatgccgg tgtccagttc gacttccagg       240
     acttagaagc agagttcaag aaggtagtgc atgactatgg tgaacccata ggtcgtgaaa       300
     ctactagcta tgccttggag tttgctgtca aggtaatcta cgaagtcgaa cctgcttcac       360
     gtcaggtgaa gaagggtaca actgacaaga agtggaagtt ccgatttgtt gtgaaggcag       420
     gaggcaagaa tacactgaca actgtgtaca ttgcatcatt taagaatgca gagcctccac       480
     tggcgaagcc tactgtagta cagaacacac tgttgcttac tatgaagcaa gcaagcctgc       540
     ttgctcagt                                                               549
//
