# Supplementary material for: De novo profiling of RNA viruses in Anopheles malaria vector mosquitoes from forest ecological zones in Senegal and Cambodia
Source: BMC Genomics. 2019 Aug 20;20:664. doi: 10.1186/s12864-019-6034-1 (PMC6702732; doi:10.1186/s12864-019-6034-1)
Supplement: Supplementary file 7 — Classified Virus Sequences. Sequence assemblies and annotations for the final 115 novel virus contigs non-redundant contigs > 500 nucleotides, classified by sequence similarity to known viruses. In EMBL flat sequence file format. (ZIP 208 kb) [file 12864_2019_6034_MOESM7_ESM.zip › NuclCap1.8_Wuhan1virCamb.embl]

ID   XXX; XXX; linear ; XXX; XXX; XXX; XXX.
XX
AC   XXX;
XX
AC * _contig1
XX
PR   Project:PRJEB29993;
XX
DE   XXX
FH   Key             Location/Qualifiers
FH
FT   CDS             298..1014
FT                   /locus_tag="NuclCap1.8_Wuhan1virCamb_CDS01"
FT                   /inference="ab initio prediction:Prodigal:2.6"
FT                   /product="hypothetical protein"
FT                   /codon_start=1
SQ   Sequence 1015 BP; 286 A; 213 C; 245 G; 271 T; 0 other;
     tttctaagaa caaccttctt gaattgagtg agcttattca cccgactatt gaaggagata        60
     agcgtggtcc tactttggta accctgtcac agagttgcca aagtggtggg cattaccttc       120
     gtgaatcagt gtgtgcagta gctgtagtgg cagccgtttg tgctacatac actgaaagtg       180
     gttcatttac ttcattggac tcagcagagg atttagctag gcgactcgca gaccattata       240
     gtagcgacct gcctaaagtg ttacatagct tgatagatac tatagaacgg catctagatg       300
     gcatcaaaca cacctaccac tgccgaagaa tttctgaagg gtcatgaact tccagctgaa       360
     gaaataactc agctgaatgt ttctggaata actgttgacc aaatccgggg tcacgaaagt       420
     ggccaagagt attacatcct tggtatcacc gcggaagagg tcggcaaccg tcatgctgga       480
     gttcagttcg acttcgagaa ccttgaagct gaatttaaga aagtagtgga ccgaactact       540
     aaaagctttg cacttgaatt cgctgtcaaa gtcatatatg aggtcggacc tgcatcacgt       600
     caagtgaaga aaggaacaac tgataagaag tggaaattcc gattcgtcaa ggaggagggt       660
     ggcaagacgg tgttcactac tgtttacatt gcatcattta agaatgcagt acctccgctt       720
     gccaagccga tagttaatca gaatacattg ctgttgacta tgaagcaagc cagcctcttg       780
     gcacaatcga cgttggcaga ggctatcaga ttatgcatcc ctgataatct catcctgatg       840
     acactactgt gtggtgccat cttttctaag aacaaccttc ttgaattgag tgagcttatt       900
     cacccgacta ttgaaggaga taagcgtggt cctactttgg taaccctgtc acagagttgc       960
     caaagtggtg ggcattacct tcgtgaatca gtgtgtgcag tagctgtagt ggcag           1015
//
