# Supplementary material for: De novo profiling of RNA viruses in Anopheles malaria vector mosquitoes from forest ecological zones in Senegal and Cambodia
Source: BMC Genomics. 2019 Aug 20;20:664. doi: 10.1186/s12864-019-6034-1 (PMC6702732; doi:10.1186/s12864-019-6034-1)
Supplement: Supplementary file 7 — Classified Virus Sequences. Sequence assemblies and annotations for the final 115 novel virus contigs non-redundant contigs > 500 nucleotides, classified by sequence similarity to known viruses. In EMBL flat sequence file format. (ZIP 208 kb) [file 12864_2019_6034_MOESM7_ESM.zip › Replicase_OatGSvirCamb.embl]

ID   XXX; XXX; linear ; XXX; XXX; XXX; XXX.
XX
AC   XXX;
XX
AC * _contig1
XX
PR   Project:PRJEB29993;
XX
DE   XXX
FH   Key             Location/Qualifiers
FH
FT   CDS             561..1661
FT                   /locus_tag="Replicase_OatGSvirCamb_CDS02"
FT                   /inference="ab initio prediction:Prodigal:2.6,similar to
FT                   AA sequence:UniProtKB:Q9IWA9"
FT                   /product="Replication protein"
FT                   /gene="ORF1 readthrough_1"
FT                   /codon_start=1
SQ   Sequence 1661 BP; 424 A; 385 C; 444 G; 408 T; 0 other;
     aggcggtggg gcggatcaag cccgtgggga cggccgggct caggaaaact gagcggggcc        60
     gggagtgtgc ggagatgtcg tgtaagagaa ggaaaacgat gccagcgctc tgagggaatg       120
     acagcccttc caaagccaac actaacaaca taccctacag tggaattaaa cacggaaaat       180
     cattatcgca gttggtagta ctatcatact gtgattttcg ttgatccttt agacagtgaa       240
     ctctgtgtga agaaaaacga caacgcttac atttggtgcg ctccagataa atgagcgaac       300
     aacgcaaaat gagggacggg tattgttacc tttctttgtt tgctgcagtt acgatgggcg       360
     atccgaaacg ccatcgtgta ctaagaggac ttcaacggga cttgggttca tacccaaaga       420
     tcagagacgt cctggtcagg ttgctacaga tgactgaagt cgacgtcatg ctaccaggtg       480
     tgttacctgt tggttgtgct cgacttcatg ttgacttggt tgcccggccc caaacacttt       540
     cggaactagt ttgtgtttac atgttctcct ctgcgaccat cggcggtagt gttaccgacg       600
     aaatgataga gcgaactgca aacataaacg aattcgcgga tctctgtggc cttgccggac       660
     tacctatcaa cgacgcgtta gcggaagccg cacggcgcct cacgagtcgt tatactacta       720
     ctaatactga tctggtgaag ggaatggtta ctaagaggaa gcgaacgggt gttgagcggt       780
     ttaacgtcaa gtacgccttg gatgctctcg caactgcacg gttgtcgtct gagtactccg       840
     agttggatat cgtggcggga accgtttcac accctcacgg atactgcgcg gcagcaactc       900
     tttgtcaaga agagttaatg ttgcgtagat tcgcatacga ccgtaagcgt tctgtgccca       960
     agggctatga cgccactata gttgacatag gagccaacta ttacagacac gcccggcatg      1020
     caaggtttac aatacactgt tgtgtgccgg tcatcaccca ccgagactct agtcgtgaca      1080
     caacgcgtga acacgcgtta tacaaactcg tcaacgacaa gatcttaacc gaaaaaacgg      1140
     tacgccaata cgttgggggt tcctctactc ttcagcgttg ttatcacact gcgcagcagt      1200
     gtggtatcaa ggcaccgttc ggtatgatgg tacactcgca gtacgacatc cccatggctc      1260
     aactgggtga gatatttgat gctcacgaac tagaacaggt catgagtgtg gtacttttcg      1320
     acgtgggcat gttgtacaag gacagcggta ttattccggg tcacaacatg atctaccatc      1380
     gggacggcga ggacatagtt tgtggttttt tgggcgacac gtccgtctcc tacagacaca      1440
     aactggctaa catccaggac atcatacgca ctacgatagt aaccacacca aagggtcgtg      1500
     tgtactattg tgaaaagacg gtgaaagggg gtgcagtgat gttgcactat gtccactgta      1560
     ggcgtagacc tatggtaatg gaagaggcgg tcgatttttc tttgtggtat ccgcctgata      1620
     agtcaaccgt actgcttgtt acgtttgatt ttgactcgtc g                          1661
//
