# Supplementary material for: De novo profiling of RNA viruses in Anopheles malaria vector mosquitoes from forest ecological zones in Senegal and Cambodia
Source: BMC Genomics. 2019 Aug 20;20:664. doi: 10.1186/s12864-019-6034-1 (PMC6702732; doi:10.1186/s12864-019-6034-1)
Supplement: Supplementary file 7 — Classified Virus Sequences. Sequence assemblies and annotations for the final 115 novel virus contigs non-redundant contigs > 500 nucleotides, classified by sequence similarity to known viruses. In EMBL flat sequence file format. (ZIP 208 kb) [file 12864_2019_6034_MOESM7_ESM.zip › GP1.2_PCLVCamb.embl]

ID   XXX; XXX; linear ; XXX; XXX; XXX; XXX.
XX
AC   XXX;
XX
AC * _contig1
XX
PR   Project:PRJEB29993;
XX
DE   XXX
FH   Key             Location/Qualifiers
FH
FT   CDS             1..933
FT                   /locus_tag="GP1.2_PCLVCamb_CDS01"
FT                   /inference="ab initio prediction:Prodigal:2.6,similar to
FT                   AA sequence:UniProtKB:A0A075LY07"
FT                   /product="Glycoprotein"
FT                   /codon_start=1
SQ   Sequence 933 BP; 316 A; 153 C; 202 G; 262 T; 0 other;
     tttatcaacc tattcagatg ccgatcagct ggaacatgga ctgatgatgt ttgtgagaaa        60
     tcaggtgaca agttgtggac ttcgttgcct tatgaagatg aaaagaaggc aggcattaaa       120
     ggttgttcaa gagtgacagg attttgggga aaaggttgtt tttatgctgg acaagcttgc       180
     aatttctata aagcagaatt aacaaatcat aagaaaatat cttatgaagt atcaacgtgt       240
     tctgaatggt tgtgggaagt atcagtagaa ataatcatta agaaggataa agaggaagtg       300
     aagcaagaaa gaaaattaac aacttcacta ccatcaacct cagatatcgg aattctgcag       360
     cttgaaacaa tcagagcacc agttgtgcca tctcttaaca agtgtcttat taagaaactg       420
     tcatctgatt ccagatcagc actagttgaa tgttctgata gagggcttcg atctccaggg       480
     atcataggag agatacaatg ttcaacacca tctcttgcgg aacaagcatc aaaatcgtgc       540
     ttgattagta gcctctctca tacagttata ccacaggacg ataatattgt gtttataaat       600
     aaatttgtta atgtttctaa acaatgggaa atcaatgttt tacctaaaac tataggagat       660
     agtataataa gcgaggtaaa aagtggggaa gtcatgttac actattcagg gcatgcagca       720
     tacaatgtta gaattaagat gagtgattat gaggtttcat ttgatttttc aaaagccacc       780
     tgtgaagctc acttcagaag cttgaaagga tgttctaatt gtggatcagg agctcaaata       840
     attattgaag ttattctgaa aggtgctgat agagtccctc ggctgagacc gaacgggacg       900
     tccactcctg cacaaggcat atcaccaaat ccc                                    933
//
