# Supplementary material for: De novo profiling of RNA viruses in Anopheles malaria vector mosquitoes from forest ecological zones in Senegal and Cambodia
Source: BMC Genomics. 2019 Aug 20;20:664. doi: 10.1186/s12864-019-6034-1 (PMC6702732; doi:10.1186/s12864-019-6034-1)
Supplement: Supplementary file 7 — Classified Virus Sequences. Sequence assemblies and annotations for the final 115 novel virus contigs non-redundant contigs > 500 nucleotides, classified by sequence similarity to known viruses. In EMBL flat sequence file format. (ZIP 208 kb) [file 12864_2019_6034_MOESM7_ESM.zip › GP_Wuhan1virDak.embl]

ID   XXX; XXX; linear ; XXX; XXX; XXX; XXX.
XX
AC   XXX;
XX
AC * _contig1
XX
PR   Project:PRJEB29993;
XX
DE   XXX
FH   Key             Location/Qualifiers
FH
FT   CDS             342..548
FT                   /locus_tag="GP_Wuhan1virDak_CDS01"
FT                   /inference="ab initio prediction:Prodigal:2.6"
FT                   /product="hypothetical protein"
FT                   /codon_start=1
FT   CDS             533..940
FT                   /locus_tag="GP_Wuhan1virDak_CDS02"
FT                   /inference="ab initio prediction:Prodigal:2.6"
FT                   /product="hypothetical protein"
FT                   /codon_start=1
FT   CDS             2020..2430
FT                   /locus_tag="GP_Wuhan1virDak_CDS03"
FT                   /inference="ab initio prediction:Prodigal:2.6,similar to
FT                   AA sequence:UniProtKB:A0A0B5KS44"
FT                   /product="Glycoprotein"
FT                   /gene="G_24"
FT                   /codon_start=1
SQ   Sequence 3547 BP; 1104 A; 710 C; 823 G; 910 T; 0 other;
     gtctgctata atatttttgt ggctataatt agaccgagag tggtatcaaa accgaatgga        60
     gtagaagcgc acacgcgttg atgcatcaga agaagcatgt gtgaacattt tggagtgact       120
     cacaaacagt gctcgcctgg ctcacaaagt aagagaaatt ttagactttt cgagtatgga       180
     tcagcggaga tacggggcgt cgataggaac tccagcagat ttagccacta aaccttcaaa       240
     caatataagg ctagtggtac aacggtccgt gatttttaga agctgacgaa caagactggc       300
     catccaatta cgataaacga accacagatg aagaaattcg aatggtaggg ttacatagcg       360
     aggaaacagt aatcttacta gaagcaaatt actcaaactg gaacaaatta ttgaaacatg       420
     tcacgtattc gaagaaattc gttgacttta taaaggatag aaaaaccatc ggtaaaacta       480
     taacgtataa agatacaaat atggcaaagg actatcttta taagagagtg caatgggaag       540
     aatattgaag agcggattgt gtgtgtgtga aaccattgct tacgacatgg ccgtaactga       600
     aatggatgga gaacggttgg atcgtatttt ccgcattagc ggtgaaaacg gttcatttac       660
     actaccgtac tcatcatctt tatgggtcac aaggacactg gggtggagaa gggaatcgac       720
     gccttattct ttaccaaggt ccaaatctga aagtagattt tttttccttt ggccaacccc       780
     ttgtaaggtt cttgacgtgg tttcctccgc ctccggctta aaccagcacg gaactgaact       840
     tttcaagaat attctaagtc ttggcgagaa tttcaacaac gtttgctccg ttgtcggctt       900
     agaccgtcgt ggaactgaac gtactgaaat cgagccttag gaagttcgag tcggaagggc       960
     ttagaattac gcaacagacc gacccgaaat taaattcttt gcgtgatttc tcaagcttag      1020
     agtttcgtct taacttcgtt tcctccgtct ccggcttagc ccggtccgga actgaacgca      1080
     ttgaagtgaa actcgtaagg atgcctgagg gattgaaaag ctggggacga caacgctcgc      1140
     gatcaagtat cttcgcattt ggtcgcacat cagcaacaca aaatccattt ggatgcaaca      1200
     caaaatcccg ttctcccggt gtcgccctgc acgctacagt aactcgccac ggacgtggat      1260
     ggggcggtag ggaccgactt cacacctgaa cttgtggacc atcaagcact cctgaaaacg      1320
     ctagcggcgc tgcaaccggc gccggaataa agcacgatgg tcacgcagga attgcagtgt      1380
     ataaccaaag atcttcgatc tgagaatcgc gaacatcgtg cccgcatcga gcagctcacc      1440
     ggtcagctag gagacataat gaagggccaa aaggaacagc aggagcggtt gtaccacgat      1500
     ggtactttga ctgtgcaacg catgggcaat ggttgtggga aatatttatt taatcgtaaa      1560
     ttaattatgt catttgcgcg acttacacat taccacctcg tgtccggtcc atgataccat      1620
     cgtagacata agtcgggcac ccaataagaa ttggtgggtt acgatacatg gggtagaact      1680
     cctttacatt tggcattaac ttggtaaaaa gtgtgataaa aatataatat ataataatat      1740
     atgattaaga taagttcaat aaaatatgta tctttacaaa tttgagtaat ttggattcga      1800
     tgataaccaa taacgaaata aataacaaca atatcgtgtt aacaataata ttgtgttaac      1860
     aacaatatcg tgtgttaaga aataactaca atataaaaaa aaagtttcaa atggcgtctt      1920
     tcggtaagga tgagaaacta gtctcctctg ctaaagttgt actgtgcgat attgattcgc      1980
     aaccaggtct ctacagcatt gtgggtgtcg gcaaccccaa tgactgggtc tgttgtctgc      2040
     tttaaggatt atactggtga cataatgaaa ttgaagatag ctcacattag gacaaggtac      2100
     agccttatgt actttaagag tgagtatgag attaagacac atcgttactc aagctgcaaa      2160
     ggtgctgggg actgttgcac tggcaagtgc cgtgatatgg ggatgcatgc tacgacaggg      2220
     ttcggctgtg caactgacaa cttgggatgt gatgaatggt gctttatgaa gacttcctgt      2280
     acttggtaca agtgggatat acagagtaaa ggaataaaag gtaagatcta tgaccgaact      2340
     tctgaaatat gggagacagt gctcaagatc gattacaaaa acacaactgc atgccacaaa      2400
     ataaatttca ataacccaag agtaaactga aatgggctta tggatggtgg ttgtgggaaa      2460
     taattaggtc ctccgtgcga ctatcgatta tgtaaatccc cttcacgacc caacatcgac      2520
     aaacggcttt caatcgtgag acatgccaaa aaccgcatgc tggaatgtca gcgcgtgctg      2580
     ggtacgtcaa atgagagagc ccgtgagaaa gcttttgcta agggaaactc tcccacacga      2640
     gggaaagtgg agaggagtca gcatgcgtat aaagccgtcg atcaacggat cgcgggctct      2700
     cttttcttct ttatccggtg acgacgtgaa gatttccgcg taaaacccaa gccttcgtgc      2760
     gctaattcat cgtgttaaat agtattttta agtgctagaa acaaataaag ttccaatctt      2820
     gagcctcgta aatttacaac gtgtatttct tcgtgaaaca acaccgtttt aaacttcgtg      2880
     caaaacccaa atggcatgcc tgtatatata acgtgggtca tctcggattc tgctatggtt      2940
     tacttgagct taatggtcca ccatcgacaa tggtgtgggc taccagacca acagatcatc      3000
     tttgaattag catgaaacgg atgtcatagg tgattaccag ataagccttg acgagcagag      3060
     ttacagcttt aatgaactac accggataaa cggtatgctg accggggcag gccacgttaa      3120
     aatccaacga acggttatgc tttcccatgc ccaggaaacc ctgggcaacc ggcaatggat      3180
     cttccagcac gacaacgact caaagcacac atgtcgtgtt gctcgagatt ggattggcgt      3240
     tctcccattg ccgtcacacg acctgaatcc aatcgaaaat cattggcgac cgatcagcta      3300
     tttgaggcga tgaatgatga atggagaagg attccaccat tgactattca gcaccgtgta      3360
     gagtaatgcc taaaaggtgt cgcatggtaa tagctagcaa agggcatcta gctacatatt      3420
     ggatgtactt tagaaaataa tgttaagtgg gcagaataaa attcacaaca attatcacca      3480
     gatacaaaac aaagcgttta ggtgaaactg tggaaatatt gaaggagttg tagataattt      3540
     tgttcac                                                                3547
//
