# Supplementary material for: De novo profiling of RNA viruses in Anopheles malaria vector mosquitoes from forest ecological zones in Senegal and Cambodia
Source: BMC Genomics. 2019 Aug 20;20:664. doi: 10.1186/s12864-019-6034-1 (PMC6702732; doi:10.1186/s12864-019-6034-1)
Supplement: Supplementary file 7 — Classified Virus Sequences. Sequence assemblies and annotations for the final 115 novel virus contigs non-redundant contigs > 500 nucleotides, classified by sequence similarity to known viruses. In EMBL flat sequence file format. (ZIP 208 kb) [file 12864_2019_6034_MOESM7_ESM.zip › ORF1_Wuhan9virDak.embl]

ID   XXX; XXX; linear ; XXX; XXX; XXX; XXX.
XX
AC   XXX;
XX
AC * _contig1
XX
PR   Project:PRJEB29993;
XX
DE   XXX
FH   Key             Location/Qualifiers
FH
FT   CDS             177..1547
FT                   /locus_tag="ORF1_Wuhan9virDak_CDS01"
FT                   /inference="ab initio prediction:Prodigal:2.6,similar to
FT                   AA sequence:UniProtKB:A0A0B5KRF8"
FT                   /product="Nucleocapsid"
FT                   /gene="N_5"
FT                   /codon_start=1
SQ   Sequence 1574 BP; 558 A; 256 C; 291 G; 469 T; 0 other;
     actcacacac aaacacacac acacgcgtac actcacacac aaacacactg atactgattt        60
     cataatattt tttatgaaaa aaatattaat atttgaagtg tgagaaaata aattgtgtat       120
     ttgggagaaa gcagtttcta tttccaacga tgtcgtatca actgacgaaa tctaccgtgt       180
     tggatgaaat cttaaatgga aaagattata gtgttctctt gcatcaagta actaatgcac       240
     cgcaatcgag agaatggact gatcaagttt tcgaaaatct tcgatcaaag ttctggatta       300
     ctaagaaaag atcagacaga gctgttgcat ccaaagcggc agaatcattt gttcattggt       360
     atagcggaac attgaccaag ccagaaaatc ttatgaatgt gattctttcg atgttgagtt       420
     atgcaaaaac ttctgaatat tggatgaatg acaacttgta taatgaagac gaaaaaatta       480
     tcgttcatgc agacattcca atgaatactg atttgaagag ttgggaattt gtagagggga       540
     cgatgggaat taatacggca agagcaactt tggatcaact aaaagttgat tctttagtgt       600
     taaccactaa agaatgtttc aactggagag acacagtgtt ggagtattta agtgagcaaa       660
     aaaatgaagc tgataaattg cgagtggatt atactatatg ctatctgtca tatttagctt       720
     taaatttaat aagattagcg actaaagatt tgtggtccac atccatacac ataatcaaaa       780
     ccactgatga gagaatcagg atttttttca ataattctca agatcgggat gcattaccgg       840
     atttttcaat tacagttcat cctccaccta cttatcagag tcttacattt ttccaaacaa       900
     catttaacaa aaatagctct ttgtttaaaa agataatgtg ggggatcgtt tattccttca       960
     cttatggtga agactcattt ttcaaaggaa ttttcaaagc atcctgtgta ctttctttaa      1020
     gttatacagg attgtcaact ttgaattggt ttcatcgagc tatgtcgtat cagaaaatga      1080
     atttccaaac aatgactaaa tatacattca cagagagaac ggagaaattt tactcagaca      1140
     ttcacaaatt ttacaaaaaa aaagagggat caggttctca aggaaaaacc tggatttttg      1200
     ctcgtctatt tgatgatgag tacttgtcag agtggtctgt gtccaattat ccatatgaaa      1260
     ctgcactttg ggtaagtttg atagacaatc aggaagaatc cgatcacccc atttggaacg      1320
     ctttacatct taacccgatt tcggaaagct tgagatcgca agccagagaa tatggaatgg      1380
     cgttcaaaga aaccattaca tctctcaagg aggcacatgt atatactaag gaatcaggat      1440
     tagttatgga agttatgaaa cgaaacagga aggccatcaa aagatttttt gatgataaag      1500
     aaaacaaatc agaagaatcc catgacaccg atgattttat cctttaagga agattactat      1560
     caattgtatt atca                                                        1574
//
