# Supplementary material for: De novo profiling of RNA viruses in Anopheles malaria vector mosquitoes from forest ecological zones in Senegal and Cambodia
Source: BMC Genomics. 2019 Aug 20;20:664. doi: 10.1186/s12864-019-6034-1 (PMC6702732; doi:10.1186/s12864-019-6034-1)
Supplement: Supplementary file 7 — Classified Virus Sequences. Sequence assemblies and annotations for the final 115 novel virus contigs non-redundant contigs > 500 nucleotides, classified by sequence similarity to known viruses. In EMBL flat sequence file format. (ZIP 208 kb) [file 12864_2019_6034_MOESM7_ESM.zip › RdRP1.5_XinchengVirDak.embl]

ID   XXX; XXX; linear ; XXX; XXX; XXX; XXX.
XX
AC   XXX;
XX
AC * _contig1
XX
PR   Project:PRJEB29993;
XX
DE   XXX
FH   Key             Location/Qualifiers
FH
FT   CDS             3..161
FT                   /locus_tag="RdRP1.5_XinchengVirDak_CDS01"
FT                   /inference="ab initio prediction:Prodigal:2.6"
FT                   /product="hypothetical protein"
FT                   /codon_start=1
FT   CDS             complement(173..6217)
FT                   /locus_tag="RdRP1.5_XinchengVirDak_CDS02"
FT                   /inference="ab initio prediction:Prodigal:2.6,similar to
FT                   AA sequence:UniProtKB:A0A0B5KTS7"
FT                   /product="Large structural protein"
FT                   /gene="L_27"
FT                   /codon_start=1
FT   CDS             complement(6457..8382)
FT                   /locus_tag="RdRP1.5_XinchengVirDak_CDS03"
FT                   /inference="ab initio prediction:Prodigal:2.6,similar to
FT                   AA sequence:UniProtKB:A0A0B5KRV1"
FT                   /product="Glycoprotein"
FT                   /gene="G_18"
FT                   /codon_start=1
FT   CDS             complement(8446..9831)
FT                   /locus_tag="RdRP1.5_XinchengVirDak_CDS04"
FT                   /inference="ab initio prediction:Prodigal:2.6"
FT                   /product="hypothetical protein"
FT                   /codon_start=1
FT   CDS             complement(10228..11529)
FT                   /locus_tag="RdRP1.5_XinchengVirDak_CDS05"
FT                   /inference="ab initio prediction:Prodigal:2.6"
FT                   /product="hypothetical protein"
FT                   /codon_start=1
SQ   Sequence 11728 BP; 3003 A; 2788 C; 2516 G; 3421 T; 0 other;
     ctccgcaaaa acaatacaac tataaggttt gtgattccaa ggcgtgcggg gcctccatgg        60
     acaggccaca cttcgtgggt agaagagaga tgagtcgcaa gactggaaat caaaaagttg       120
     cccattgcgg gttttttata aatccgtatt tatctaaata agaaaatatt ttttagtact       180
     ggtgctgcat cgcatctcta aagatatttg aaaattcgtc tttcttgata tagttgagaa       240
     gagtaagatc atttagtatc tggctcataa gaccaaaatt cataggaatg ggcttgttgt       300
     tcaccctggg gcaagcacaa gtcttcttgt gatagtgtcg aaagaagaat tttgcgtctg       360
     accagtctcc aaaaaacttc ccgccggata tcgatacttt gaggactgag cttatatcgg       420
     ccccattgga cttaagtgcg actctttctt tgtccacgga tagagtttcc aagattcgga       480
     tgacctcaaa aaatgtatat ctctttgaag acaggaaaat aagtaagaag attacgtcat       540
     gtgcaattct gttgagctgg ttcacccttc caccacctcg gagcaagatc cttgaactgg       600
     tcatcaatat gttagcctca caggtgtaca gcttgttgca tgaattatat aagttatgga       660
     tgcagaggag gctgcaagaa aattcgtcca aaggtcggtc cccataagtg acatttttgc       720
     cacggaaagt ctgcgacaac aggttgtaca caagcctaga cgcgtataca tatgaggaga       780
     acgattgctc gctaagtcga ggttctggaa gcatgtacct ttcaagtgtg gggtaaacct       840
     cactgagcaa cctgatgtta ggcgagatca ctccaactct atccaccaga agaaatatct       900
     catgcccgca aggattgctg ctaataggct tatagaagca ccactgatac tcgtctgaga       960
     atggttccat cgttcttttt acagccttgt atagcttgtc ggacaagaac attttaaata      1020
     ttgctcgatg aacctgggtc ctgcgcacta tgggcatcag gttctcaaca tgcacaagat      1080
     tgtcatttga gtctttgctc tccgcatcca tcgttagcaa tgatacagat ttcccgaaca      1140
     atgctttttc cagtttggcc aaaaaagctg gtttcatgat attagtttca cccctgctga      1200
     gttcggggtt agttattctg ctcatgtaat tggcagcaat gacagcaggg ggttttgtgt      1260
     catttgctat gtccctcata tctatgtcat gttccattat actattgtac atccccttat      1320
     gatgcggaaa cccgtccaga agagatgtca acatccccgc agacccttct gccagacagc      1380
     aaaagtatcc ttcattttca cacttaatgt ctccaatagc cgagagaact gcgagacatt      1440
     cccagtattt cgaggcagca gaagacaagg ataggacagg tctgcacaaa aacgacagct      1500
     caggcctatt caatatcgaa aggaatttgg tgtcgcacgc catattaaag tggctgcata      1560
     tctcgctcaa ggggaataag agagaatccg gaacaattgt cctgtctatt gcttgcacaa      1620
     tagtccttcc gtgaatctct tgcttcctcc aatgcttcac gacctcgtac ctgtagacgg      1680
     gaactttgac agcagttagg tccaaagcat caaggatcaa gccgatattt ccacgcctca      1740
     ctgcattcat atacctccgt ttttcgtatg gcaatcccat tgcttgcatc attgaagtaa      1800
     atcgtcggaa ttcgggtatg ttccatggca actcgtgtcg ttgtcctcgg tactctatag      1860
     ggaggattag tcgcttaatc gagtcgtggt gcatggagaa gaatcttggg atcattcgcg      1920
     aaataaatgc agacaaccgc tctgctcttg taaccatagt gtgctcgggg acatttctcc      1980
     cgagtatatt aaaaagctct tctctcttgt ctgactctag gatcaggtcc gctaggccgc      2040
     aaaaagaaag atcatttcca atatctgtaa ggtcatgtct gccctcacat ataatatttt      2100
     tgcaatggtc gctgttggtt attatcgacc ccaatatcat gaagagtgaa catctcttaa      2160
     aatcatttat ggagattttt gtctttatta tgtgaatgtc gtcacttgta taatttcgat      2220
     ttccgtgatt aactttgaag ttttcctgca cattgtgggc gatttcaatc ccaaggcact      2280
     tgcaaaacga gtcatcaaag tcaaatgtgt agtcctcaaa agccttctcg ggcctactct      2340
     cgtatgttga cttgacactc gagagggcca cctctgggaa ctcgaacacg ggattgggaa      2400
     ggatggtggt gcactccgtg cattcaaaaa cagcgttcaa cataggtggg agctcgatag      2460
     cacctaagac tgataaaagg caagacatat ttgcagagta tacatattgg aagaatattc      2520
     tgtgatcttc accctccgaa gtcatgccct gcataaggtt tgaagtttgg tggaaatggg      2580
     acgtaagagt gatgaggcca ttgatagatg aggtagttga ctcaacctgg gaaactaacc      2640
     tatggaaagg attcccagag attacagtgt catgggcatc ttggacttgg tctcgtgcta      2700
     tggtatctga taggtctata agcttctcag ccatcaagtc gtcacataat tttgcgaggt      2760
     ttgcattccc gagcagttcc atccatgttt ttgtccgacc caatgatagt agccctttag      2820
     tgtaacttgt attgctagct atatttatcg atgcatgctt cgtctttacc tgtgttttgc      2880
     tcccgacata acctttaaag ggaccaaaag agtataagcc tttgttagca tctctctccc      2940
     taatgtcctt tgatagtctt atgagaacac ttcgccccaa ttcttcgtca gagcagtcat      3000
     ctgttgattt tatgaccaat tgagatatat ggcaaggctt ggtagccccg acaagttcct      3060
     tgcaccagtg catctctcga agcatctgag ccaggactga cgggcatccc gaagtcgaga      3120
     gtagccggaa attctctgac tctttatttt tcccgcatct agatttcaac tcgttcgagt      3180
     actggatgtt gcactctgct accagtttag tcaaggatac ttccccaaac ttctgtgcag      3240
     acttctcgat tgtctttatg ttcgtaaact ttgcttgcag actttttcct atccccgcat      3300
     tgctgtcctt caagatcacg ttagccaacg acggaaatag aggtctcata cgagagagat      3360
     gatctactag ctctttatac tctgtcgact ggtccgtctc ataaagtctc ttgatggccg      3420
     ggttggttac ttcatccgac ttgagatatc ttagggatat ttctgatatc tccctgttcg      3480
     atgttggcag agtcctcact cgaagggccc tggggtcttc aatcagcctt gtccagtcag      3540
     agcaatcagt gtccccgctg ggagtaagct tgacaatcct aaggatgtcc ctgtaaaaat      3600
     ctttgtcgtg gatctcgaca actttgtaaa tggatagcca cagggtgaca ggatcatcat      3660
     gacctctaac agcatgagag tgataagatg aaatgggaat tccgccaaag tctgttggga      3720
     acatcatcag cgccctacag ttccttggtt tttgtcttct atttccccat ataagatttt      3780
     tccgatctag gaaattgctc atcagaatag tgttgatcat gaaagccaca tcagggttct      3840
     gtgttccttt ggcgattgct tcagtttgtg tattaatggt tgacagacca gagtcgtgag      3900
     caaaaagccc atcatttaca tctgctacca gtttagttga ctttttcgtc ccttgcgaca      3960
     cagttgcacc tttgtaggtt cttagcttac catattcatg caaatgcttc gagtaccatg      4020
     tctccttcct cttcaattta tgacccgtgt ctcgaaatag cagctcgcat tgctgcagga      4080
     accgagcccg cacgtcagat cggaaagcta gttgttcctt ggtgtaatga agtataacaa      4140
     tctggttatc tccttgaccc attattgtgc ccttgcaacc agaccgctct aaagctaatt      4200
     ttattgttcc tatcgcaatg tgggtccact ttttctggtt caacccctca cagccccccg      4260
     aaaagttgtc cataaagaac ttcccattga taggtttgcc gcccacgtcg tagtctggag      4320
     gacacagtct agagttgcag aacacgtcgc agtgcaggaa gaagttgtgg gactgctcat      4380
     agatcccatt aagcccgaac aactcgtcat acattctccc tattctccat acacatgcgt      4440
     ttctgaaatt taaacaccac tttgtcaaat cgcagttgaa aaagtctgtg tcccctccca      4500
     gatgcttgta ctgtgtcatc tgcctgttag ccagtgctac ttctccatca gtcatggatt      4560
     gttctggaac aaacctaaaa acgctctcgg ctatattcat ctcaaggact acttggagga      4620
     acctctgatt tggggtctgt tttgtaaatg ccctcccagt atcctctttg tgttcgagtt      4680
     ctttcccaca ctggacaatg atgtggtcat cttcatcata ttcattgttt tcccgagctc      4740
     gtataatttt tctgacaaga tcctgatcgg ccttgagaaa tgcatcaatt acccgaacta      4800
     ttgactcaga aggagggggc cggaagggcg atggcttgtc ataatggtac cgaaatgcgc      4860
     actcgtcaaa cagtccgggc cactgactct tcttaacagc tgctgctgag tcttttgtaa      4920
     tgtcggacag atctggacta taatcgaact caagtgtctg agagaaatgg atttttgacc      4980
     agagtttata attcttcatg atgtgatccg ggatcatttt gtctgctttc atgatggaat      5040
     atatttcgtc tgggcagctt gacatgttcg gatatctccc tcttctgtct ctgtactgaa      5100
     tacagaagtc ccggactatt atgccgtgta tatcaatcat agaatcatcg ttgaagtgct      5160
     catgctgtaa aaccccatgc tccttcagct ggtctaggag catctcttct tttagaactg      5220
     ggtaacccaa aactttaaca acccctgtca actctagcca cattcttatc tccgcctctc      5280
     cggccttagg gggtggtaag aagtcgtcca gagccaacct agttcctgtg gattccaggt      5340
     agatggacat agactcagat tcatggataa atagatcttt gtatccttgg tcgtcaggtc      5400
     gagcgactgt atggccgact attagtgact cgaaggacgc acaaaagcca aaaaaacctt      5460
     gcaccttagc agacctcagt gctttgaagt tatttaataa cctcatccct gtgttgaaaa      5520
     tggacaattt tgggtatctt ttcaagtaat cagtaagctt ccagtaaagc tttagtccaa      5580
     acaaggactg gcacttatcg gcaacacaca atactaggct tgttggaatc aaaaggtttt      5640
     ttcctcggaa tttgatgata cttatatctc tctcaaatga agagtctctg tagaagataa      5700
     aatctcccat ggcaatgtct ttgaagcaga cggcgtcctt gaattgttcg atcttcatca      5760
     tcagctctat atctgatttc agggcgtcta gaatctggct gacactggtg atgtaactct      5820
     cacattgtgt tttaattagc tccgggctca caacccgtct tagaggatgg cagtgtgcaa      5880
     gtttatgagc cttgaagttg cgtgtagcag ccttaatgat ctcaattctg tcgaaaactt      5940
     tcacatggtc tacataatcc gaggagaacc actcttccaa gaacttgtat atatctctct      6000
     cttcttcgaa ggaggaacaa tccttaacct tccgatataa gattctatgc ctcctgcatt      6060
     cccacttggt ttttccactt aacatcattc tgcactccat gccgtatatt ggttgtgaca      6120
     gatggcctgg aatacaagaa tagttcctcc tcttttttgc ctcgtcaggc aattcaggaa      6180
     ggctccagat aaaagcagac tctcttagat catccatgat ttttaactag cgggtttttc      6240
     taaatcatag cactctccca tccaggccca ttacgcgcta acaactgcta tcttagctgt      6300
     acaattgggg cagattataa atttaggatc cacgtcctcg acgaccctca catttatttt      6360
     taataaacat tccgggcatc ttaggctgtc catattcagt tgactagcgg gtttttttat      6420
     gaagtaactt ataacctaat taaacctatg tcatgcttat ggaccagtga gtacagggta      6480
     tattttgatg gcttcattct cgtcagccag ctctatacct gcgtcctgac tgtcaggcgc      6540
     cttcctggcc ttctgaaata tacgattgtg gagtatcaag tttgtgatgg cctctactaa      6600
     gcacaatggg atagctagaa gacacccgac ctctttcttc agctctctgt agtttaggag      6660
     gcaccctaag gtgtaaatta tgcatttgta tatggcaaac accattataa aaaacccgaa      6720
     ccaactaccc gaggacttcg ctgttataga gaacttgtcc cagaagcccc caacttcttt      6780
     cttgatgttg ctgtagtcca gagggttgaa agcagatgac atttgatatc cggcaggcaa      6840
     gtcggaatcc cctgctattg cactaaccac tcgggttgtc attatatctc ttaccacagg      6900
     ggagactatg gcacgctggt atttttccac aagatcagag tcgtacatcc cctctctgac      6960
     cttgatacta tcaagaaact cgaattctat ggggtcaacg gatatcgttc tcggaggtat      7020
     ggtctctgac aatccatcag gagaactata gtaccagcct tcctgcaact tgaactttgg      7080
     cctcatgtct gccaggcaat caacaggagt cccaatcttg aggagaatcc tactcctagg      7140
     actcataaaa taactctcgt ttctgtagct gacaggcagc tcattgaagc atcctttcac      7200
     ttgtctattg ggatacacaa cgacaggagg gcacttggca acatagacaa cttctcctct      7260
     agtgacagaa gtgcatcctg cccctccgta ggcaaatgcg aactcttttg gcgacaaaag      7320
     ggcaagtgtc atgaggttct gggttattct gttgttggtc tcgcaccgat catgcttgaa      7380
     gagcttatat agttctaaga cgctcgctct gatgtgacgg aaggaatata ctatttttga      7440
     gtttacatag ttgagcatat tgacatccct cggcccgacc tttccatcga ttctcatcga      7500
     gggttggtca tctgacagaa gagtcatgaa tagcttgggg tgctctgtgt agtaagacaa      7560
     cagaccacag atgtaagttg ttctattctc catcaggatt tggaagtcat aaccagagtg      7620
     cgtcacctgt ataaactggt gcccgttcga attgtcgtac accaactctg ctactccctc      7680
     ataaactatg ctcttggggt cattgccaga gcaatcaggt gtcggaactt tccaaaatac      7740
     gttgcctaac tctgcatcga atgctgcttc ctgaatcaac gggaacttta cagtttcgac      7800
     tgttatggtc ttgtcctcta cgtcgacaac tgctgttccg gtggcgtact tgattgtgat      7860
     ctccgtgttc accacaggcc tatcgtatat cctgccgttt ttctcaagtg agtttccagg      7920
     cgtgcatgac ccatcccgta tctcgccccg agtaaccaca gagactttgg tgactccgtc      7980
     tctggttgtt atatccaacg gaccgctaga agtctgcatc ctatagacac tcttggaaac      8040
     gatgtccctg cattcgtcca cactagtttt gacgacctct gaaaatatgg ctcctgcatg      8100
     cacagtatca atggtttttc cgcacctgga gatgaagttg atggtttcta ttgagcatct      8160
     gaagtacggt atctcctgaa tcatgcgatt ttgggttatt gcaaccttga cctttctaga      8220
     ggtcgtttga tcggcgtcta cgatgcattt cggcgtggaa acaagtgata tagatgtaat      8280
     attcaggtga ggcaatccgc agtcatatgc tgtgattgca gcagttaaat cagtagagat      8340
     tgcccaagca aggagcgctg acagtactct gaatccctcc atggcagcct atgctattta      8400
     cctatgattg gtaactagcg ggttttttga aaatggagcg gtgcactatg gaggaggaat      8460
     atatggaaca cctgcagact ggctcgcagg cttcttttta ggctgggcag actttgcctc      8520
     ctcaaacaat gatttctcca cgcccagaac agtcggaaca tcagccatct tgtatcttgt      8580
     ctcacctgac ttttgatggt taataaaagt cttcaacata ttctcaatgt tgaatatggc      8640
     acgtgattct cgctcgttgg ctgtctttag actctgaata gtctcgttta tcccctttga      8700
     gtcgatgtat gttaccgtgc ccatcgagtc cctgttatag agaccttcgt ctttgatctt      8760
     ccatatacag tagtcattta gccgactaac caattcgaaa acctttggtt gagcagtcca      8820
     cgctggaagc tggttttgga ccaagataga gtaaacaaac tcgtggatga aatactttga      8880
     gtatttctga aggccgcatg cctccgcaga ctgatctgca cgaacgtgta gtatccactt      8940
     gaagaaacct tcggccgtcg catttctaac agggggtatg aatgcctttt gaaaatcatt      9000
     gttcgtaatc actctgtttg taacattgga tgtcgagggc tgaggtgcag acggcttata      9060
     taaattatcc gaaaagctag gcgtcgatgg tggaggggca gacggctttt ggttcatgcc      9120
     acctgcaggg ggctgttttc cggtatacat aaattcaggt gcacactcaa caactacggg      9180
     ttcttccaat gttccgaact catgatcaac tccgagaagt cgatcaagtt tttctcttgc      9240
     ctcctcaata agatcatagg atttgaagcc actgaagttt gatatgtcga agaatttgac      9300
     ggtcggatgt tggttcgttg ctgcactctc tccaacccac ggaacccacc cagcagcacc      9360
     tgcagccgtt gtgcagaagg gtgccatctg gcaatctcct cctagccctt tgtcaggata      9420
     gtgcttcttc aaagttgcgt caagaggcct tcctttgcac aaatcgcaaa aaacatctac      9480
     agctcgtttg tcatcgatca ttacggatgc tataaactca aactcgtcga cagagaccga      9540
     ctgatcacgc cgccttatct gaacatcact caatatgtcg agtggccccc atctcgggtc      9600
     caatagcttc atggctctgt atgtgcctgc catgctccat gccatataaa agctgtatgg      9660
     aaaaacattg ttggtcagtc tttgataact gagatagctc acaggcagat atcctttctc      9720
     gaacaggttg tcaagctgtg atatagggac ataatgctca tcaggatttt cagtatcaag      9780
     atctggatac tcctgatcag gtggaccttc ttgttgattg tcaccagaca ttgcgccagc      9840
     accaggaaca atattgattt ttaactagcg ggttttatat taaccccgac taccccaatt      9900
     tttatcacag tgaatttcga tcaaggcaag gtgaacacct tatcgccttt tagtcctatt      9960
     gacctctcgc gcccattgga tataccactc agggtcacga acacgcctcg ttatccctct     10020
     caatataaat actaacacta taaaaataag caaaaacact agtaaaaaag ctacacatag     10080
     ccattggaag tacgataaat tccacatgtc ggaattgcca ctgttgaaga acgccatggc     10140
     tctttttatc atcatactag gcggtttttt ctaaaacaca cggctagcat ggagcgcgtc     10200
     aagagtaaag tgaatgtcag atagctctta cttagggtcg tcaggagaca ggaccgcgtc     10260
     cttaagcttg tcagcatcga tggacccgaa gtaccctact ttctgtagtt ctctcacccc     10320
     ttcaaacagg gtgagcgtgg cactggtctt cattctatcc ggaatcggag tgagggcaag     10380
     agtacggtat ctttcgtaca ggtgagcccc cttgtaggct gccagggtgg tctctcctgt     10440
     ggcaaccttc caggcgagtg cggccttcgt caactcctta aatgctcgta gggaagattc     10500
     tgtaccgtta ggctcgatga gcttatagaa cggccagtag ctcccatact tgtcggtcac     10560
     acgcctgcgc atgttcgcaa acgcaatgag ctccttgacc acagctggca caaggtgcag     10620
     aagagtcaag tcctctgcca tgatgaagtg ctccaccatc acgaacgggg tcatcgccgt     10680
     gtccctcaaa atctctttcg cgtgctctgc ctcggggctg ctcgctatca gaagcagcga     10740
     aaagacaacg gattttaact tcggatagtg agccattcta gtagacaact ctcttgctcc     10800
     cacaatagtc tctgggatct ttttcgggtc acagttcacc cctcctgcag tagtaaaagc     10860
     gaatgccttt aagcgcgcca tggtgaaagt ctcatgatgg gttgatgcct cagttgactc     10920
     cagagttttg ttgatcatga gcagagcata gtatgccatg gatataaact ctgctctagt     10980
     atataccggg tctttgatcg ttgctgccgg gctggcgagt ttcggataga attcaccaga     11040
     cgcactccct tcggaaactt ctccggcaaa cttgacaccc acatctggcg atgcctcata     11100
     ctcattgatg ataccctcaa gtccagggaa gtgcatgagg aggcatacga ggttgttcac     11160
     gttgaacata cttacaccgt caacaacttc caccaccggt atcttgctac atcgcacgag     11220
     aaccgacgag aaagaaaatg caaccaagga actcggcata acgatggagc tctcatcctt     11280
     atatgcaaag cgaggctggg cagctgctac cccctccaga aagactgttc ttttcagatt     11340
     cttaagcccc aattcggttt gcccataacg cacaacattt tccttgctaa cttggtagta     11400
     caggggatac gtaactgtct cgtaagtccc cttaaacaag cagaaatact tgctccaccc     11460
     gtcaaccgtc ttaagcttct caatcgactt gacatcttct ctcgaaaaaa tcttcttcaa     11520
     atcagccata ccttcacaac ttagctttct ctttctgctt tctgcaatct tttctgattt     11580
     ttaactgagc ggttttttat tttagaggta gaaatctctg gttgattata agcacaaccc     11640
     tctattccag ggcaccgctg tccgttcttc gcagctgagc cgctaccgca cgttgcctac     11700
     tgaccatcag gtgagacttc tgtttttg                                        11728
//
