# Supplementary material for: De novo profiling of RNA viruses in Anopheles malaria vector mosquitoes from forest ecological zones in Senegal and Cambodia
Source: BMC Genomics. 2019 Aug 20;20:664. doi: 10.1186/s12864-019-6034-1 (PMC6702732; doi:10.1186/s12864-019-6034-1)
Supplement: Supplementary file 7 — Classified Virus Sequences. Sequence assemblies and annotations for the final 115 novel virus contigs non-redundant contigs > 500 nucleotides, classified by sequence similarity to known viruses. In EMBL flat sequence file format. (ZIP 208 kb) [file 12864_2019_6034_MOESM7_ESM.zip › Nuclprot1.2_WBvirDak.embl]

ID   XXX; XXX; linear ; XXX; XXX; XXX; XXX.
XX
AC   XXX;
XX
AC * _contig1
XX
PR   Project:PRJEB29993;
XX
DE   XXX
FH   Key             Location/Qualifiers
FH
FT   CDS             1308..2762
FT                   /locus_tag="Nuclprot1.2_WBvirDak_CDS01"
FT                   /inference="ab initio prediction:Prodigal:2.6,similar to
FT                   AA sequence:UniProtKB:A0A0A1E9N5"
FT                   /product="Nucleoprotein"
FT                   /gene="NP_5"
FT                   /codon_start=1
SQ   Sequence 3252 BP; 1023 A; 656 C; 730 G; 843 T; 0 other;
     gaagcgaagc gactcagttt catttttggg aagccagtct tccaagaaga gtgttcgaaa        60
     acgtaagaag ttagctcccg tgaataaagt gacagataag cagcaaagat ttaagaagtc       120
     gatgtatgta tgcggagatt aaaataaaca ataaacaaaa gtcgttgtgt gcgatataga       180
     ctcacaacca ggactctgca tacactcata cttccactca gaagtggcta cgaagaatct       240
     ttaaggctac gtacatgttc tctttgcgca tgattggcca ccctctatta gttccaacgg       300
     gcttctataa agaacaacat tgatttcaag ggctgcacta gatatgcatt ttcaaagaag       360
     acagagaaat tttttaccga tgtacaaagg ttttaaaaac gtcaacatga aataagaaaa       420
     gaaagcaaga catggctttt ttcaagatta ttcgacgatg gatgcctatc ggaatgggca       480
     gtcaccaatt atccttatga gaccgcatta cgggtgagta tgatactcaa cagcattcaa       540
     agaaaccttt tggaatagaa ggatgtatat acatacagct gagacggctt ccattatgga       600
     tagagtaaag aagaaccaac atatggatgg tccaatatcg atggaccaca gcaccatata       660
     ttgatcggcc ggcctgagag agctgtgcta tgctatcagc taattgaatt aaaaattcaa       720
     ttcatatgca tgttatgaca ggaaaccagc cgacgcatca tatgtcaccc tcacgaaagg       780
     atgttaccac attccatgac gtgttccgac gtctgaaaga atgcttttca agcataatag       840
     acgacaaatt cgactttcta cacagatatg tccacggcag aattcgaaga gataatgaac       900
     cagaaatacg atccccgtat gttcatgagc tgcgagagag tcgaaaacga catttcgaaa       960
     tacgactaaa gtatgcgagc ctggactcta gatttcgaaa tcagacaaaa taattatacc      1020
     gctgagctgg taagcatgtg cttcacataa tataatcgtg aacaagaaca aaaattgtta      1080
     gcacactaag gaaaaccacg gctcgatgtg gataaatatt ttgtggttag ataaacaaaa      1140
     taataacata cgcctttggg tcgtggattt tgaattagag attgattaca aatagcaatt      1200
     aattgtaacg cgaattaaaa tgttctgtgt cacattgcct tttgttttag cttcagctca      1260
     tcatcggaga taatgatagc ttacgactct aaaatcgaaa atctgaaatg cagaaccaag      1320
     caacagaacc agggacttcc gctgaatcat cagctcagta ccgtactgga cctgaaacta      1380
     tggatcagga agaaactgtc gaaatacccg agccaagagc tgttaagcga cgcaatgtag      1440
     atgttgatgg aaacgagatt ccggattcca agaggaacaa ggcagtcccg gaggtggaga      1500
     gaaagcaagc tgctctgctc tttatccttc actcccatga gtatctcatt actctctttg      1560
     gcattcaggt caaaactcac atcgatgatg cagctgattt gacttccatg cttgttactg      1620
     ctcacaatta caatcgccaa tctgttaatg gagtgggagg attgagagat ttgtttactg      1680
     atgagtttgt tttcaaggcc aataacaaga tggttcaagg aaagaccatt gccaaggagc      1740
     tcaagaactt ggctgaaagg tacgggttca agtactcccg aaacgaagag gaccgcaaga      1800
     atatcggaac attgtcgtcg atcctgtcac tggttggagg atatcgccac agacaaaatg      1860
     aagtgcgtct gggaaatgtg gtgatcgtga agaccaaaga aggaaatgag gagcagataa      1920
     tggagttaca tcgatttggc ctaaacaaca ctcacgctcc tttcttaacc ggctgcagct      1980
     acaccccatc tttgcaatca tcgatgaagc agtcgtttgg gtacgcaaag gcctggaaag      2040
     acgcgttctg ccaagccttt aagttagttc cgagtgtaga agaaatggct aacttgttgg      2100
     cagggtcaaa aggaaagtat tcagcactca ttcgagcact gggagacttg tgtcattttg      2160
     gcattactcg ttcttctaac aaggccttca tccctgctgc aatgctgctg aaagtgaatt      2220
     cttcaacaaa ctcggtctac aagtcaaagt tcgaacaagt cctcaggggc tacagtttca      2280
     ctttgcctct tgatagcttt ggagaaccat tgaagaatct tgacttctcc ggacatggac      2340
     tgctgaactt ctggaacaga tcttgtctag agaccttttc tgttcgtggg gacgacgctt      2400
     acatgtccag agaaactgca gcccaagtga acttccattc agtgatgggg tcacaaaagg      2460
     agaacttgga ccttcttgat tggatgacag gagccaggtt ccagacgcgt cgtcaaatgg      2520
     gtgactgctt tacgaagaaa ggtgaatctg ggaaaagcgt tgccttcaat ccaattccgt      2580
     tcatgcactt tgccaaattg gctagtgctg ctcagacgga ttttatcaga ggtggcaagg      2640
     gacaagtgtc tcgtgctcca gtcttctctg gaaaatgcag agtggaagtt gatgttgact      2700
     ctgagctgtt cagaatcttg aagacttcca atgaaactta cggatctttc ggtctgatgt      2760
     gaagacaacg atcaacacgc gccttgtatc agaaaagatg atcaagtatg gtacaacgca      2820
     gttctacaag ccatgtgccg agagcgaagg aaaggagtat ggagaagctg tcgagatgcc      2880
     caacacactc agaccccgtt tcttttatca gcaagagtaa tatcttccaa ttttattcat      2940
     tcttttatta cgactgcaat caaccaaaaa taaacatgac aacactttct ctcgtaacta      3000
     ctcctctgtg tgttgccgat gacaagaatg agagagagta gtgatcacac aaagttcatt      3060
     ataccgagaa gtgtgaccta tatatgtttt aaaagtttcc aggtgttgta gtccggtggt      3120
     caatacgtca attctctgta ctagagagta tgaagcgaag cgactcagtt tcatttttgg      3180
     gaagccagtc ttccaagaag agtgttcgaa aacgtaagaa gttagctccc gtgaataaag      3240
     tgacagataa gc                                                          3252
//
