# Supplementary material for: De novo profiling of RNA viruses in Anopheles malaria vector mosquitoes from forest ecological zones in Senegal and Cambodia
Source: BMC Genomics. 2019 Aug 20;20:664. doi: 10.1186/s12864-019-6034-1 (PMC6702732; doi:10.1186/s12864-019-6034-1)
Supplement: Supplementary file 7 — Classified Virus Sequences. Sequence assemblies and annotations for the final 115 novel virus contigs non-redundant contigs > 500 nucleotides, classified by sequence similarity to known viruses. In EMBL flat sequence file format. (ZIP 208 kb) [file 12864_2019_6034_MOESM7_ESM.zip › RdRP1.3_XinchengVirDak.embl]

ID   XXX; XXX; linear ; XXX; XXX; XXX; XXX.
XX
AC   XXX;
XX
AC * _contig1
XX
PR   Project:PRJEB29993;
XX
DE   XXX
FH   Key             Location/Qualifiers
FH
FT   CDS             complement(173..6199)
FT                   /locus_tag="RdRP1.3_XinchengVirDak_CDS01"
FT                   /inference="ab initio prediction:Prodigal:2.6,similar to
FT                   AA sequence:UniProtKB:A0A0B5KTS7"
FT                   /product="Large structural protein"
FT                   /gene="L_28"
FT                   /codon_start=1
FT   CDS             complement(6439..8364)
FT                   /locus_tag="RdRP1.3_XinchengVirDak_CDS02"
FT                   /inference="ab initio prediction:Prodigal:2.6,similar to
FT                   AA sequence:UniProtKB:A0A0B5KRV1"
FT                   /product="Glycoprotein"
FT                   /gene="G_19"
FT                   /codon_start=1
FT   CDS             complement(8428..9813)
FT                   /locus_tag="RdRP1.3_XinchengVirDak_CDS03"
FT                   /inference="ab initio prediction:Prodigal:2.6"
FT                   /product="hypothetical protein"
FT                   /codon_start=1
FT   CDS             complement(10210..11511)
FT                   /locus_tag="RdRP1.3_XinchengVirDak_CDS04"
FT                   /inference="ab initio prediction:Prodigal:2.6"
FT                   /product="hypothetical protein"
FT                   /codon_start=1
SQ   Sequence 11710 BP; 3009 A; 2804 C; 2488 G; 3409 T; 0 other;
     ctccgcaaaa acaatacaac tataaggttt gtgattccaa ggcgtgcggg gcctccaggg        60
     acaggctaca cgtagtacgg aaaatgttta tgagtcgaga ggcgagaaat tgcacaatgc       120
     ccactgcggg ttttttataa atccgagtgg gggacttcag tcctccatta ccctaattct       180
     taaaaatatt ggagtattca tccttcttga tataattgag aagtgtgagg tcatccaaga       240
     tctgactcat aaggccgaaa ttcatcggga taggcttgtt gttcacccga gggcaattgc       300
     atttcttttt atgatagtgt ctaaagaaaa atttagcatc cgaccagttt ccaaaaaaac       360
     taccactaga tattgaaacc ttcgtgactg agcctatgtt caccccattg gatctcagtg       420
     cggtcctttc cttgtccaaa gacagggttt ccaatattcg gatgacctca aagaaggtat       480
     atcttttgga tgataaaaag ataagcaaaa ataccacatc atgagcgatt ctactcaact       540
     ggttgattct tccaccacct cggagaagga tcctagagct ggtcatcaag atattcgcct       600
     cgcaggtata cagcttgctg catgaattat acagattatg tatgcagagg aggctgcatg       660
     aaaactcatc aagtggccta tcaccataag taacgttttt gtttctaaag gtttgggaca       720
     gcaaattata cacaagccta gatgcatata tatacgaaga aaacgactgc tcactcaacc       780
     taggtcctgg gagcatatat ctctcgagtg tcgggtatat ttcgctcaaa agcctaatgt       840
     tgggagatac tacacccacc ctgtccacca aaaggaatat ctcgtgccca catgggttgc       900
     tactaatggg tttataaaag caccactgat actcgtctaa aaatggctcc atagttcttt       960
     tgacagcgtt gtatagcttg tcagataaaa acattttgaa gatggctctg cgaacctggg      1020
     ttctgtgcac tataggcatc agattttcaa catgcacaag attgtcattc gactctttgc      1080
     tctctgcatc cattgtgagc aaagatacgg tctttcctat cagtgctcgt tctaactttg      1140
     ccaaaaacgc tggtttttca atgttagtct cacccctgct aagctcagga tttgtaatcc      1200
     tactcatgta gttggcagtt acaacggcag ggggttttgt gtcattcgct atatctctca      1260
     tatctatgtc atgctccatt atgctgttat acatcccagt gtggtgaggg aatccatcga      1320
     gaagcgacgt cagcatgccg gcagaacctt ctgctaagca acaaaagaat cctcccccct      1380
     cacacttgat ggctcctatt gctgaaagca ctgctaggca ttcccagtac tttgaagcag      1440
     cagaagatag agacaacaca ggcctgcaca aaaacgacag ttcaggtcga ttcaacactg      1500
     caaggaattt ggtgtcgcag gctgtgttaa aatggctaca tatttcactc aaggggaaca      1560
     ggagtgaatc tgggataacc gttctgtcga ttgtttggac gacagtcctc ccgtgcactt      1620
     cttgcttcct ccaatgtttc acaacctcat atctgtacac aggtaccttg acagcagtca      1680
     ggccgagcga atcaagtatc aagcctatgt ttcctctcct tactgcgttc atgtacctcc      1740
     ttttttcata ggaaaggccc agtgcctgca tcattgatgt gaatcttctg aattcgggta      1800
     tattccatgg caactcatgt ctttgacccc tatattcgat gggtaggatc aggcgcctaa      1860
     ttgaatcatg atgtgcaagg aagaatctag ggatcatcct agatataaag gcagacagcc      1920
     gctcggatct agtgaccatg gtgtgctcag ggacattcct cccaagtatg ttgaacagct      1980
     cctctcgctt gtccgactct agaattaagt ccgctaaacc gcaaaaggac aggtcgttcc      2040
     ctatatccgt aaagtcatgc ctgccttcac aaatgatatt tttgcagtga tcactattgg      2100
     taatgatcga actaaggatc agaaacaatg aacatctttt gaaatcattt atggagatct      2160
     ttgtctttat tatatgaatg tcatcgcttg tgtaatttct gttcccatgg ttgaccttaa      2220
     aattttcctg tacgttgtgg gcgatttcaa taccaaggca tttgcaaaat gcatcgtcga      2280
     aatcaaatgt gtacgtttca gaagccctct caggtctact ttcatatgtt gaagtgacac      2340
     ttgatagata tacctcggga aactcgaaaa cggggtttgg gagaatggtc gtacattctt      2400
     tacactcaaa aacagcgttc agcatagggg ggagctcaat tgcacccaaa attgacagca      2460
     ggcaggacat atttgcagag tatacgtact gaaagaatat tctatgatct tcaccttccg      2520
     aggtcatgcc ttgcatgaga tttgacgttt gatgaaaatg ggatgtgagt gtaatcaagc      2580
     cgtttataga ggacgtggtt gactcaactt gagaaaccaa cctgtggaac gggtttccag      2640
     atataacagt atcatgggca tcctgcacct ggtcccgagc tatcatgtcc gacaaatcta      2700
     tcagcttctc agccatcaag tcatcgcaca gctttgcgag gttggcattc ccaagcagtt      2760
     ccatccatgt ttttgtccga cccaatgata gtagcccttt agtgtaactt gtattgctag      2820
     ctatatttat cgatgcatgc ttcgtcttta cctgtgtttt gctcccgaca taacctttaa      2880
     agggaccaaa agagtataag cctttgttag catctctctc cctaatgtcc tttgatagtc      2940
     ttatgagaac acttcgcccc aattcttcgt cagagcagtc atctgttgat tttatgacca      3000
     attgagatat atggcaaggc ttggtagccc cgacaagttc cttgcaccag tgcatctctc      3060
     gaagcatctg agccaggact gacgggcatc ccgaagtcga gagtagccgg aaattctctg      3120
     actctttatt tttcccgcat ctagatttca actcgttcga gtactggatg ttgcactctg      3180
     ctaccagttt agtcaaggat acttccccaa acttctgtgc agacttctcg attgtcttta      3240
     tgttcgtaaa ctttgcttgc agactttttc ctatccccgc attgctgtcc ttcaagatca      3300
     cgttagccaa cgacggaaat agaggtctca tacgagagag atgatctact agctctttat      3360
     actctgtcga ctggtccgtc tcataaagtc tcttgatggc cgggttggtt acttcatccg      3420
     acttgagata tcttagggat atttctgata tctccctgtt cgatgttggc agagtcctca      3480
     ctcgaagggc cctggggtct tcaatcagcc ttgtccagtc agagcaatca gtgtccccgc      3540
     tgggagtaag cttgacaatc ctaaggatgt ccctgtaaaa atctttgtcg tggatctcga      3600
     caactttgta aatggatagc cacagggtga caggatcatc atgacctcta acagcatgag      3660
     agtgataaga tgaaatggga attccgccaa agtctgttgg gaacatcatc agcgccctac      3720
     agttccttgg tttttgtctt ctatttcccc atataagatt tttccgatct aggaaattgc      3780
     tcatcagaat agtgttgatc atgaaagcca catcagggtt ctgtgttcct ttggcgattg      3840
     cttcagtttg tgtattaatg gttgacagac cagagtcgtg agcaaaaagc ccatcattta      3900
     catctgctac cagtttagtt gactttttcg tcccttgcga cacagttgca cctttgtagg      3960
     ttcttagctt accatattca tgcaaatgct tcgagtacca tgtctccttc ctcttcaatt      4020
     tatgacccgt gtctcgaaat agcagctcgc attgctgcag gaaccgagcc cgcacgtcag      4080
     atcggaaagc tagttgttcc ttggtgtaat gaagtataac aatctggtta tctccttgac      4140
     ccattattgt gcccttgcaa ccagaccgct ctaaagctaa ttttattgtt cctatcgcaa      4200
     tgtgggtcca ctttttctgg ttcaacccct cacagccccc cgaaaagttg tccataaaga      4260
     acttcccatt gataggtttg ccgcccacgt cgtagtctgg aggacacagt ctagagttgc      4320
     agaacacgtc gcagtgcagg aagaagttgt gggactgctc atagatccca ttaagcccga      4380
     acaactcgtc atacattctc cctattctcc atacacatgc gtttctgaaa tttaaacacc      4440
     actttgtcaa atcgcagttg aaaaagtctg tgtcccctcc cagatgcttg tactgtgtca      4500
     tctgcctgtt agccagtgct acttctccat cagtcatgga ttgttctgga acaaacctaa      4560
     aaacgctctc ggctatattc atctcaagga ctacttggag gaacctctga tttggggtct      4620
     gttttgtaaa tgccctccca gtatcctctt tgtgttcgag ttctttccca cactggacaa      4680
     tgatgtggtc atcttcatca tattcattgt tttcccgagc tcgtataatt tttctgacaa      4740
     gatcctgatc ggccttgaga aatgcatcaa ttacccgaac tattgactca gaaggagggg      4800
     gccggaaggg cgatggcttg tcataatggt accgaaatgc gcactcgtca aacagtccgg      4860
     gccactgact cttcttaaca gctgctgctg agtcttttgt aatgtcggac agatctggac      4920
     tataatcgaa ctcaagtgtc tgagagaaat ggatttttga ccagagttta taattcttca      4980
     tgatgtgatc cgggatcatt ttgtctgctt tcatgatgga atatatttcg tctgggcagc      5040
     ttgacatgtt cggatatctc cctcttctgt ctctgtactg aatacagaag tcccggacta      5100
     ttatgccgtg tatatcaatc atagaatcat cgttgaagtg ctcatgctgt aaaaccccat      5160
     gctccttcag ctggtctagg agcatctctt cttttagaac tgggtaaccc aaaactttaa      5220
     caacccctgt caactctagc cacattctta tctccgcctc tccggcctta gggggtggta      5280
     agaagtcgtc cagagccaac ctagttcctg tggattccag gtagatggac atagactcag      5340
     attcatggat aaatagatct ttgtatcctt ggtcgtcagg tcgagcgact gtatggccga      5400
     ctattagtga ctcgaaggac gcacaaaagc caaaaaaacc ttgcacctta gcagacctca      5460
     gtgctttgaa gttatttaat aacctcatcc ctgtgttgaa aatggacaat tttgggtatc      5520
     ttttcaagta atcagtaagc ttccagtaaa gctttagtcc aaacaaggac tggcacttat      5580
     cggcaacaca caatactagg cttgttggaa tcaaaaggtt ttttcctcgg aatttgatga      5640
     tacttatatc tctctcaaat gaagagtctc tgtagaagat aaaatctccc atggcaatgt      5700
     ctttgaagca gacggcgtcc ttgaattgtt cgatcttcat catcagctct atatctgatt      5760
     tcagggcgtc tagaatctgg ctgacactgg tgatgtaact ctcacattgt gttttaatta      5820
     gctccgggct cacaacccgt cttagaggat ggcagtgtgc aagtttatga gccttgaagt      5880
     tgcgtgtagc agccttaatg atctcaattc tgtcgaaaac tttcacatgg tctacataat      5940
     ccgaggagaa ccactcttcc aagaacttgt atatatctct ctcttcttcg aaggaggaac      6000
     aatccttaac cttccgatat aagattctat gcctcctgca ttcccacttg gtttttccac      6060
     ttaacatcat tctgcactcc atgccgtata ttggttgtga cagatggcct ggaatacaag      6120
     aatagttcct cctctttttt gcctcgtcag gcaattcagg aaggctccag ataaaagcag      6180
     actctcttag atcatccatg atttttaact agcgggtttt tctaaatcat agcactctcc      6240
     catccaggcc cattacgcgc taacaactgc tatcttagct gtacaattgg ggcagattat      6300
     aaatttagga tccacgtcct cgacgaccct cacatttatt tttaataaac attccgggca      6360
     tcttaggctg tccatattca gttgactagc gggttttttt atgaagtaac ttataaccta      6420
     attaaaccta tgtcatgctt atggaccagt gagtacaggg tatattttga tggcttcatt      6480
     ctcgtcagcc agctctatac ctgcgtcctg actgtcaggc gccttcctgg ccttctgaaa      6540
     tatacgattg tggagtatca agtttgtgat ggcctctact aagcacaatg ggatagctag      6600
     aagacacccg acctctttct tcagctctct gtagtttagg aggcacccta aggtgtaaat      6660
     tatgcatttg tatatggcaa acaccattat aaaaaacccg aaccaactac ccgaggactt      6720
     cgctgttata gagaacttgt cccagaagcc cccaacttct ttcttgatgt tgctgtagtc      6780
     cagagggttg aaagcagatg acatttgata tccggcaggc aagtcggaat cccctgctat      6840
     tgcactaacc actcgggttg tcattatatc tcttaccaca ggggagacta tggcacgctg      6900
     gtatttttcc acaagatcag agtcgtacat cccctctctg accttgatac tatcaagaaa      6960
     ctcgaattct atggggtcaa cggatatcgt tctcggaggt atggtctctg acaatccatc      7020
     aggagaacta tagtaccagc cttcctgcaa cttgaacttt ggcctcatgt ctgccaggca      7080
     atcaacagga gtcccaatct tgaggagaat cctactccta ggactcataa aataactctc      7140
     gtttctgtag ctgacaggca gctcattgaa gcatcctttc acttgtctat tgggatacac      7200
     aacgacagga gggcacttgg caacatagac aacttctcct ctagtgacag aagtgcatcc      7260
     tgcccctccg taggcaaatg cgaactcttt tggcgacaaa agggcaagtg tcatgaggtt      7320
     ctgggttatt ctgttgttgg tctcgcaccg atcatgcttg aagagcttat atagttctaa      7380
     gacgctcgct ctgatgtgac ggaaggaata tactattttt gagtttacat agttgagcat      7440
     attgacatcc ctcggcccga cctttccatc gattctcatc gagggttggt catctgacag      7500
     aagagtcatg aatagcttgg ggtgctctgt gtagtaagac aacagaccac agatgtaagt      7560
     tgttctattc tccatcagga tttggaagtc ataaccagag tgcgtcacct gtataaactg      7620
     gtgcccgttc gaattgtcgt acaccaactc tgctactccc tcataaacta tgctcttggg      7680
     gtcattgcca gagcaatcag gtgtcggaac tttccaaaat acgttgccta actctgcatc      7740
     gaatgctgct tcctgaatca acgggaactt tacagtttcg actgttatgg tcttgtcctc      7800
     tacgtcgaca actgctgttc cggtggcgta cttgattgtg atctccgtgt tcaccacagg      7860
     cctatcgtat atcctgccgt ttttctcaag tgagtttcca ggcgtgcatg acccatcccg      7920
     tatctcgccc cgagtaacca cagagacttt ggtgactccg tctctggttg ttatatccaa      7980
     cggaccgcta gaagtctgca tcctatagac actcttggaa acgatgtccc tgcattcgtc      8040
     cacactagtt ttgacgacct ctgaaaatat ggctcctgca tgcacagtat caatggtttt      8100
     tccgcacctg gagatgaagt tgatggtttc tattgagcat ctgaagtacg gtatctcctg      8160
     aatcatgcga ttttgggtta ttgcaacctt gacctttcta gaggtcgttt gatcggcgtc      8220
     tacgatgcat ttcggcgtgg aaacaagtga tatagatgta atattcaggt gaggcaatcc      8280
     gcagtcatat gctgtgattg cagcagttaa atcagtagag attgcccaag caaggagcgc      8340
     tgacagtact ctgaatccct ccatggcagc ctatgctatt tacctatgat tggtaactag      8400
     cgggtttttt gaaaatggag cggtgcacta tggaggagga atatatggaa cacctgcaga      8460
     ctggctcgca ggcttctttt taggctgggc agactttgcc tcctcaaaca atgatttctc      8520
     cacgcccaga acagtcggaa catcagccat cttgtatctt gtctcacctg acttttgatg      8580
     gttaataaaa gtcttcaaca tattctcaat gttgaatatg gcacgtgatt ctcgctcgtt      8640
     ggctgtcttt agactctgaa tagtctcgtt tatccccttt gagtcgatgt atgttaccgt      8700
     gcccatcgag tccctgttat agagaccttc gtctttgatc ttccatatac agtagtcatt      8760
     tagccgacta accaattcga aaacctttgg ttgagcagtc cacgctggaa gctggttttg      8820
     gaccaagata gagtaaacaa actcgtggat gaaatacttt gagtatttct gaaggccgca      8880
     tgcctccgca gactgatctg cacgaacgtg tagtatccac ttgaagaaac cttcggccgt      8940
     cgcatttcta acagggggta tgaatgcctt ttgaaaatca ttgttcgtaa tcactctgtt      9000
     tgtaacattg gatgtcgagg gctgaggtgc agacggctta tataaattat ccgaaaagct      9060
     aggcgtcgat ggtggagggg cagacggctt ttggttcatg ccacctgcag ggggctgttt      9120
     tccggtatac ataaattcag gtgcacactc aacaactacg ggttcttcca atgttccgaa      9180
     ctcatgatca actccgagaa gtcgatcaag tttttctctt gcctcctcaa taagatcata      9240
     ggatttgaag ccactgaagt ttgatatgtc gaagaatttg acggtcggat gttggttcgt      9300
     tgctgcactc tctccaaccc acggaaccca cccagcagca cctgcagccg ttgtgcagaa      9360
     gggtgccatc tggcaatctc ctcctagccc tttgtcagga tagtgcttct tcaaagttgc      9420
     gtcaagaggc cttcctttgc acaaatcgca aaaaacatct acagctcgtt tgtcatcgat      9480
     cattacggat gctataaact caaactcgtc gacagagacc gactgatcac gccgccttat      9540
     ctgaacatca ctcaatatgt cgagtggccc ccatctcggg tccaatagct tcatggctct      9600
     gtatgtgcct gccatgctcc atgccatata aaagctgtat ggaaaaacat tgttggtcag      9660
     tctttgataa ctgagatagc tcacaggcag atatcctttc tcgaacaggt tgtcaagctg      9720
     tgatataggg acataatgct catcaggatt ttcagtatca agatctggat actcctgatc      9780
     aggtggacct tcttgttgat tgtcaccaga cattgcgcca gcaccaggaa caatattgat      9840
     ttttaactag cgggttttat attaaccccg actaccccaa tttttatcac agtgaatttc      9900
     gatcaaggca aggtgaacac cttatcgcct tttagtccta ttgacctctc gcgcccattg      9960
     gatataccac tcagggtcac gaacacgcct cgttatccct ctcaatataa atactaacac     10020
     tataaaaata agcaaaaaca ctagtaaaaa agctacacat agccattgga agtacgataa     10080
     attccacatg tcggaattgc cactgttgaa gaacgccatg gctcttttta tcatcatact     10140
     aggcggtttt ttctaaaaca cacggctagc atggagcgcg tcaagagtaa agtgaatgtc     10200
     agatagctct tacttagggt cgtcaggaga caggaccgcg tccttaagct tgtcagcatc     10260
     gatggacccg aagtacccta ctttctgtag ttctctcacc ccttcaaaca gggtgagcgt     10320
     ggcactggtc ttcattctat ccggaatcgg agtgagggca agagtacggt atctttcgta     10380
     caggtgagcc cccttgtagg ctgccagggt ggtctctcct gtggcaacct tccaggcgag     10440
     tgcggccttc gtcaactcct taaatgctcg tagggaagat tctgtaccgt taggctcgat     10500
     gagcttatag aacggccagt agctcccata cttgtcggtc acacgcctgc gcatgttcgc     10560
     aaacgcaatg agctccttga ccacagctgg cacaaggtgc agaagagtca agtcctctgc     10620
     catgatgaag tgctccacca tcacgaacgg ggtcatcgcc gtgtccctca aaatctcttt     10680
     cgcgtgctct gcctcggggc tgctcgctat cagaagcagc gaaaagacaa cggattttaa     10740
     cttcggatag tgagccattc tagtagacaa ctctcttgct cccacaatag tctctgggat     10800
     ctttttcggg tcacagttca cccctcctgc agtagtaaaa gcgaatgcct ttaagcgcgc     10860
     catggtgaaa gtctcatgat gggttgatgc ctcagttgac tccagagttt tgttgatcat     10920
     gagcagagca tagtatgcca tggatataaa ctctgctcta gtatataccg ggtctttgat     10980
     cgttgctgcc gggctggcga gtttcggata gaattcacca gacgcactcc cttcggaaac     11040
     ttctccggca aacttgacac ccacatctgg cgatgcctca tactcattga tgataccctc     11100
     aagtccaggg aagtgcatga ggaggcatac gaggttgttc acgttgaaca tacttacacc     11160
     gtcaacaact tccaccaccg gtatcttgct acatcgcacg agaaccgacg agaaagaaaa     11220
     tgcaaccaag gaactcggca taacgatgga gctctcatcc ttatatgcaa agcgaggctg     11280
     ggcagctgct accccctcca gaaagactgt tcttttcaga ttcttaagcc ccaattcggt     11340
     ttgcccataa cgcacaacat tttccttgct aacttggtag tacaggggat acgtaactgt     11400
     ctcgtaagtc cccttaaaca agcagaaata cttgctccac ccgtcaaccg tcttaagctt     11460
     ctcaatcgac ttgacatctt ctctcgaaaa aatcttcttc aaatcagcca taccttcaca     11520
     acttagcttt ctctttctgc tttctgcaat cttttctgat ttttaactga gcggtttttt     11580
     attttagagg tagaaatctc tggttgatta taagcacaac cctctattcc agggcaccgc     11640
     tgtccgttct tcgcagctga gccgctaccg cacgttgcct actgaccatc aggtgagact     11700
     tctgtttttg                                                            11710
//
