# Supplementary material for: De novo profiling of RNA viruses in Anopheles malaria vector mosquitoes from forest ecological zones in Senegal and Cambodia
Source: BMC Genomics. 2019 Aug 20;20:664. doi: 10.1186/s12864-019-6034-1 (PMC6702732; doi:10.1186/s12864-019-6034-1)
Supplement: Supplementary file 7 — Classified Virus Sequences. Sequence assemblies and annotations for the final 115 novel virus contigs non-redundant contigs > 500 nucleotides, classified by sequence similarity to known viruses. In EMBL flat sequence file format. (ZIP 208 kb) [file 12864_2019_6034_MOESM7_ESM.zip › GP1.3_XinchengVirCamb.embl]

ID   XXX; XXX; linear ; XXX; XXX; XXX; XXX.
XX
AC   XXX;
XX
AC * _contig1
XX
PR   Project:PRJEB29993;
XX
DE   XXX
FH   Key             Location/Qualifiers
FH
FT   CDS             166..390
FT                   /locus_tag="GP1.3_XinchengVirCamb_CDS01"
FT                   /inference="ab initio prediction:Prodigal:2.6"
FT                   /product="hypothetical protein"
FT                   /codon_start=1
SQ   Sequence 1635 BP; 511 A; 348 C; 301 G; 475 T; 0 other;
     cgccgcttca gcactccttc ttgcgaggtg ataaatcacc ggtgtgcttt tacaatgtaa        60
     tcaaactcat acattgctgt acatacctat cctcctgagg cataccacac tcatatctct       120
     ttgtaaaccg tttaatttgc ataataattc actcataata gccaggtgaa tgaacgtttg       180
     aaaatcggga aagtaaaaga tgacatcaat ggccatccag ttgttgaccc tgctatcctt       240
     ggtaggtgtc cggggctgag catagccgct tatgattgtg gattgccaca actaaatata       300
     ccttcgatat ccttgatttc cacaaccaat ggcgtggtgg aaactgatca gaggaagaga       360
     acgagagtga caatcaccca gaaaaaatga ttcaggagat ctcttattcc aggtgctctg       420
     ttgagataag aaacgtgatc accaggtgtg ggaagactat tgaccaaaga gaaatgtcac       480
     atgtccctcg aatggacatc aatttataca agtaacccac tctggatatg acttccagat       540
     tcttgttgag tacagaataa catatatctg tgggcttctg tcgtattgta cagagcatcc       600
     gacgttattc ctcatattgc tgggcaagag ttaggcccag agatgtaaat ctttttaact       660
     atatgaactc aaagatcgta tattcattta gacacataag atccattcca tgcctgaatt       720
     atatcggtta tttaaacagg agagatgtca aacaaacaac agaataaccc agaacctcat       780
     aacactaact cttttatcag caaaagattt tatatttagc aaaatgctct ccagttgttg       840
     ccttccctta ccggatgata aagagatgct ataatgagct tccagtttgg tataatacta       900
     agaccgattt catgagccct cgtagtcaga tacttttgac agttggaacc ccagtcgact       960
     gtctagcaga catgcgaccc aagtatagaa tcgctgacaa atggtttaac aactctccag      1020
     attgtttatc tgaaagcata tcacctacta tcatagccaa tagagccaat cgtagagcca      1080
     atagacatct acgttcaatc cagtagatta taacatgata aaagaagaag taggaggatt      1140
     ctggtcaaag ttttccaaca aggcaaaggt atctggaagc tgaaatacat tcgatgtttt      1200
     tatacacaga ctggtacatt ccagatccac ataaaccaat gtatcatttt taagaaccga      1260
     tcataattca gaagaactat aagatcaaat atactatgtc cgaatatact taagaatccg      1320
     gacatatgca aattaaacgg tatgcaaagt gatatgagtg tggtatgctg aactcctttt      1380
     ttcacgaccc cttcatcagt agtagtaaca gttcgatatt tacttcgcaa ataaactttc      1440
     gatgtcaact attccgatcc gctaacgaaa agtacttgct tcgtggtggt ttcgttccac      1500
     ttagctattt ggattgtatt ccttcctttc ctgacttcat ctatgcggcc tgaaagatga      1560
     tttttcctcg cgctagctct tttccgactt ctgggaacga tccgctctac atatcgttca      1620
     tagcacaaaa tgcac                                                       1635
//
