# Supplementary material for: De novo profiling of RNA viruses in Anopheles malaria vector mosquitoes from forest ecological zones in Senegal and Cambodia
Source: BMC Genomics. 2019 Aug 20;20:664. doi: 10.1186/s12864-019-6034-1 (PMC6702732; doi:10.1186/s12864-019-6034-1)
Supplement: Supplementary file 7 — Classified Virus Sequences. Sequence assemblies and annotations for the final 115 novel virus contigs non-redundant contigs > 500 nucleotides, classified by sequence similarity to known viruses. In EMBL flat sequence file format. (ZIP 208 kb) [file 12864_2019_6034_MOESM7_ESM.zip › GP_XinchengVirDak.embl]

ID   XXX; XXX; linear ; XXX; XXX; XXX; XXX.
XX
AC   XXX;
XX
AC * _contig1
XX
PR   Project:PRJEB29993;
XX
DE   XXX
FH   Key             Location/Qualifiers
FH
FT   CDS             210..1715
FT                   /locus_tag="GP_XinchengVirDak_CDS01"
FT                   /inference="ab initio prediction:Prodigal:2.6"
FT                   /product="hypothetical protein"
FT                   /codon_start=1
FT   CDS             1771..2160
FT                   /locus_tag="GP_XinchengVirDak_CDS02"
FT                   /inference="ab initio prediction:Prodigal:2.6"
FT                   /product="hypothetical protein"
FT                   /codon_start=1
FT   CDS             2224..3471
FT                   /locus_tag="GP_XinchengVirDak_CDS03"
FT                   /inference="ab initio prediction:Prodigal:2.6"
FT                   /product="hypothetical protein"
FT                   /codon_start=1
FT   CDS             4191..5531
FT                   /locus_tag="GP_XinchengVirDak_CDS04"
FT                   /inference="ab initio prediction:Prodigal:2.6,similar to
FT                   AA sequence:UniProtKB:A0A0B5KRV1"
FT                   /product="Glycoprotein"
FT                   /gene="G_25"
FT                   /codon_start=1
SQ   Sequence 5993 BP; 1922 A; 1117 C; 1234 G; 1720 T; 0 other;
     gctccgcaaa aacataaaac ataaacacta acccctatga tgaaaatgaa caggatatgc        60
     ggatccttaa ttacgctcac ggattgcagt tttaaaaata accgcgtggt caattaccaa       120
     cttagagttg tgacattgat gttaaagaga taaaaattat cgatcccgtt gtttattcag       180
     aacttttaaa gtccaatcaa acaaacaata tggatattcc tctagcagat caaaaagctc       240
     gggacacgag actggttcag gggctgttgg gtgtagataa cttccgaaac ccttttgtta       300
     gagaggtagg agactaccta tacgaggggt accggatcta tctggatgac ttaacaatgc       360
     tcattagaaa gcatcgggtg ggtagcgtct ctgagctaga caacagagcc aattggacag       420
     agtttttcct cctgagtaac ggtcaaagat accgactgaa ctttggagaa ggacatagac       480
     taaaaactgt agttcgacac cagggtcttg ttacagaacg cgaagaaaac atccttgaca       540
     ccaatgagcc aatcataagc ggtttctcgc cgctgtcttg gaattccatc gctccgttga       600
     ttggggaaaa caaggttcag gtgattaaag acaccctcaa tgtttcagcg gaccaagcaa       660
     tactcctccc aacaatattc ggaattaaaa agatatctgc actcatccca agtatcccca       720
     acttcacatt taacttgccc accgaatcaa gtatgacgtt tgatgttggt gcagcgttat       780
     gtgtcctcag ttatctgcca gggtactctg cagtcatcca agagtactta atgcatccag       840
     atgattgtgt ccgggtagat gatgtggcct ggtacacacg attttttggt gtttataatg       900
     gggaatacag agtttgccag gaagttagca cacttgctag aaatacagca ttcatgattc       960
     tgatgatgct gtacaaaact gttcccagag gagatgatgc gagagttcag aatcatatct      1020
     ccgcattctt gtccaagaga acgcagtcta tgctgagttc cattggagga agaccggaga      1080
     cttctacagt atacaattca ttggtaacaa ttgaagatat ggtcgcagtg ccatcagccg      1140
     ttgcctctat gccacgattg aaatcagtgg ttatgaatgc tatactcaac tctgtagacc      1200
     caattaacga gcactcaaag cttataatca agaatgcatc agcaagtgtg tattcttttg      1260
     ttgtcgaaat gataacagga gtcgcaactg ctttgcactt caattctact tttctaatcg      1320
     aggcagaaag gttctgggct aggcaccaga cattgattcg ggactatggc gatcattggc      1380
     cgtattacaa ggctcttgat ggaacaggtc agcgaacatc gatgacagat tttaacaggt      1440
     tggcacacat ggcaatagcg tggtgtgcag ttcacaaacc tagggccaat gactccctta      1500
     agaatattga ggggtacaca attaaagagg catataaacg ggaggctcgc catgttttgc      1560
     gaggagaact agcagccttc ctaaatcagg atggaatcgc agggctgatt agacgactga      1620
     taaattctgg ggtccctctg caaatagact tggccactgt cgatcaagtg gatttggcta      1680
     acagagagac aatgttcgtt gaaatagatg attaggatta gtgtttatct ataatttagg      1740
     tggagggatt tttagaaaaa cccgctggtc atggattcat tttaccaggc cggacttgct      1800
     gctatttttg taacacatcc gactttgata tatcttttaa tcaggactat tcagtcaatc      1860
     tattcgtggg aagattatac tgaatctatt atcagtcttc tccggagtcc cgaggaaatt      1920
     tgtaagacag caagatttaa ttggatttct gatatttgga ctatgccatc caaccttctg      1980
     gggtgggatc gggaaaaatt tgatgttgta agtttcttta ttggagtttt aacagttttg      2040
     gcaattaata ttttaggata ttttataaac aaatttgttg ataaattggt taataaattt      2100
     gaaaaatata taataagtct aaataagggt cctcgggcag atatgacgat agatgactga      2160
     gctcattaga aaaacccgct ggtcaactga tcaataaaaa atattggagt caaaatgaat      2220
     atcatggaga cacctgggtc gcggcgaatt tacataaagc ctgaaggtgt agattgtttc      2280
     cctctagagt cagatttctt cagtaaagct ggtggggaga ctctactaat acagactgca      2340
     attatgcttg ttttagctgg ctacgaaggg atcgctatac caagtgataa gaaacgaata      2400
     ttgtttggac cttacgtgca gtcaaaaaac aaggaaatca catgcattgc tgatgctcct      2460
     cctaagtatg ttaaattagt gaatagttta gcggaagaag tgacaatgct caagtggagt      2520
     aaaattataa ccaaatatcg gaataaaaaa accgagatag ttctatgtcc tgacattgct      2580
     gacccatcag tgtggaaaga gtacttcaat cacagagtga gacaactaga ggaagcaatg      2640
     atttcacaag catcgaatga gtgttatcaa tcagccgagg aggatgaaaa ccagcctgat      2700
     cttaatttgg atgaagaagg tcgatttttt gatcaagatc ccatacagga aataccagat      2760
     gaagacttat tcttaaccga ccaacaaatc aaggatgctt tggggaagaa aaatgaatta      2820
     cctgatgtgc aacagagtag tgttgagcca aaacctcaaa ggaaaaaaca cagttcaaat      2880
     aatccacctg gttgtaaaaa ttgcttgtta ttagcaattg ataatgggca caagattgac      2940
     atgcaattag caagaattga agaaagaatt gtggaactat catatagaag ccggccaaac      3000
     actttcatgg acttactcac atcacataga ttcgcaaaac ttattatgca actgaatgtt      3060
     gatatagaaa gcgacactga cttagaatat gcagtcaaca ccattgccgc tgaagcaata      3120
     gttagatctg ggaattatca gcctgaaaat gcgataggca ggttggatat gtcaggagaa      3180
     gaaatagtag agagagtaat agctggatta actcataagg caaatctaga tgacaatgtt      3240
     gcaacaataa tggatatgca aaagaaaata ataaatcaaa tgatgtcaaa tgcccctcct      3300
     gcctttggtg caatgaacat ctcatcaacc gtagtagaaa aaaagaagga tccacagcct      3360
     cttatatctc caaagcctat ggttgttcaa actgataatg ggattgcttc tcgagaaagg      3420
     gaacaaactg ttaaattctc agcagcaatg tttaaggata gtctaaactg aactacaatg      3480
     ctacatgttg ccgttgcata taaactagga ttccatgtta atatcagttt gcacccccca      3540
     tttttcacag tcaacttact tcaggttcac tatccgagtt cagaattttc catctcacaa      3600
     ctataggttg tatgatttat acaaaaaccc gcctggtcaa caattcaatc gtattgttac      3660
     tattttatct tatttctgta aaaatgtttt tactagagag ttatatgctt tttatgacaa      3720
     tcacaagggt tgcaagccta atagcttatg attgcaaaac tcaaactctg aatatgactt      3780
     ctatttccct catcaatact ccagagtgta ttgaaaatca ccccaacatc tcttatgggt      3840
     ccacaagatt gatcattaca caatcatcca acatagggaa aggtactttc caacattgtt      3900
     tactagaagc agataaccta cttacacgat gtggtaaaac aatagatacc tcatatgagt      3960
     caggattttt ttctgagttt ataagaatat ccaacagcca atgtactgat gctatattca      4020
     atgggaaatt gactcttagg tataggtcct tttcattgga tgctgatgtt gggtctatag      4080
     gatccctcag ctttgagagt cacggatcaa tccaccaagg ttcatgttcc ccaggatcat      4140
     cactttttat caacaacata tggtatcatc gtcccatcat atctacgaaa ttgacatact      4200
     ttttaggtca gggtgaaatg caggtatctt ttgataaaga cctcatatca ctgcccaatg      4260
     gagagacctg caagtactca ctaggcaagt gtttcacccc taattatgga aacatatttt      4320
     gggagctgga tatgcctaag tgtgaagaaa ataggaagat actagtttac tcgggagagg      4380
     gattgttggt taaggacgaa gataatgatg aatcgtatgt tcaggtcaat catgatggtt      4440
     acgatttcca gattttactc accaaaaata aactatctgt ttgtggtttt ccatcattca      4500
     ggacagagca tccaaattta tttgctacaa tattagataa ccacaatacc aacttcccta      4560
     ttacagagag aggtgatccc caggaattga gtctaatgaa ctatcttaat agcaagctaa      4620
     tttacaccat gagacacacc cgcagagagg tgaacagatt gttcagcatt ttttctaaag      4680
     ataggtgtga gactcgaaat atcattatga aaaatatgat gtccattgca gtactatccc      4740
     ctatggagtt cgcctatact tacggaggtc caggacacac ggctatcatc agaggggaag      4800
     taatatattt agctaagtgt actccaactt cagttacccc cgatgttaac agaacaggtt      4860
     gttatcatga gttgcccgtg gtcaatgatg gaaagagaca atttatgtcc cctagatcaa      4920
     gaatactaat agatgtagga actcaaatcg agtgtctgct tgacatgccc tcactctttt      4980
     tattcgggaa tgactggtat caaatgaccc ctaggggttt aatccgatct gaatcaccat      5040
     cctacatggg caattatcag gttgattatg aatttaaaat cttagagggg ttgtcatcag      5100
     gcggtctata cagcgatgct acaataaccc aatatcagac tgccttaata tccaaattaa      5160
     ctgtggatgt aataaacaac agggttgccg ggaacttaga agggaagtat gcactaccag      5220
     aggggtatgg atggtcaaat gggttctctg acagagactt cagaatcatt gagaagcgaa      5280
     tcgggggttg gtgggactca tttggtagga aagctaccca aagtggtagt tggtttggat      5340
     tttcactatt ggtatttgct acatggaaaa tgataattta ctctatatct tgttttgtca      5400
     attttgctgg tattaaaaat gaggtgggac tgttattggc tttgcctata tgtttgttcg      5460
     aaagtatatc caatatggtt cttcacggaa aattgttgaa gaagtctaga gcagatatga      5520
     gcatagattg agaaaggact ttcatgctca tctagagatg taatgatgtg aattctccca      5580
     ttcctaccat ttttaacctc aagaactagg atggaagcgc cctacactcc ggaaacttcc      5640
     cagtctaatt ttttattaat tgacatttca aagcaccgac attgatcctt ttagaaaaac      5700
     ccgctggtaa gacatcacaa tgaatccaat tttaccagat caaatgatca cttgtacaag      5760
     atgtcggtca ttcatcaagg taatggtatc tccttttcaa ccaccagaaa cagtcatcag      5820
     atgtaaagta tgtggaaata aaaattgggt agtaccatac taaaaactct tacctcaaaa      5880
     ttccgggtta taagccaatc acaatcaaca tggattagga atgaaccaca ttccgttttt      5940
     tataatcatt atgattgcaa ttgttgtcgt catcattatt attattatta tta             5993
//
