# Supplementary material for: De novo profiling of RNA viruses in Anopheles malaria vector mosquitoes from forest ecological zones in Senegal and Cambodia
Source: BMC Genomics. 2019 Aug 20;20:664. doi: 10.1186/s12864-019-6034-1 (PMC6702732; doi:10.1186/s12864-019-6034-1)
Supplement: Supplementary file 7 — Classified Virus Sequences. Sequence assemblies and annotations for the final 115 novel virus contigs non-redundant contigs > 500 nucleotides, classified by sequence similarity to known viruses. In EMBL flat sequence file format. (ZIP 208 kb) [file 12864_2019_6034_MOESM7_ESM.zip › GP1.1_PCLVCamb.embl]

ID   XXX; XXX; linear ; XXX; XXX; XXX; XXX.
XX
AC   XXX;
XX
AC * _contig1
XX
PR   Project:PRJEB29993;
XX
DE   XXX
FH   Key             Location/Qualifiers
FH
FT   CDS             3..641
FT                   /locus_tag="GP1.1_PCLVCamb_CDS01"
FT                   /inference="ab initio prediction:Prodigal:2.6,similar to
FT                   AA sequence:UniProtKB:A0A0H4LUP5"
FT                   /product="Glycoprotein"
FT                   /codon_start=1
SQ   Sequence 642 BP; 227 A; 97 C; 132 G; 186 T; 0 other;
     tgggtgatta catgacgata tcatctgaag ccttttacat gagcgaagca atggaaaata        60
     atattaaatt ttgtgaacaa caacaaacaa gacacaggag aaatgtagat atcaaaatga       120
     tgctaaaggg gtcatgtgca agatatgtca atgaaacttc agataggaac tcaaaaatac       180
     ttaagaatgt tccatttgcc aattcaataa agaaattttt tactgaaatg agttgtcctc       240
     atgaaactag attcttattc aaggctgatg agatggaggc atatgaaatc atgatgatgg       300
     gttttgttag tgtgactaat gcttgcgtat attcaagttc atgcaaaaat tctagttatt       360
     atctagcaaa ggacggaacg tgcaagaact caagtgccac agtatctgtt acaaatatta       420
     ttgatttgga agtatctgta gtcagagata gaatgaagat tcatgaaatc cctgctgagc       480
     ttcggacact ggagaaacgg tactgctcaa ttgattcaac aattatttca aaggaaactg       540
     attgcgaaag accgattact tacttgcata cctttatagc attccagctt gagcagcagt       600
     ggtttataac agataagagt gttttagtcg cacatggaca ag                          642
//
