# Supplementary material for: De novo profiling of RNA viruses in Anopheles malaria vector mosquitoes from forest ecological zones in Senegal and Cambodia
Source: BMC Genomics. 2019 Aug 20;20:664. doi: 10.1186/s12864-019-6034-1 (PMC6702732; doi:10.1186/s12864-019-6034-1)
Supplement: Supplementary file 7 — Classified Virus Sequences. Sequence assemblies and annotations for the final 115 novel virus contigs non-redundant contigs > 500 nucleotides, classified by sequence similarity to known viruses. In EMBL flat sequence file format. (ZIP 208 kb) [file 12864_2019_6034_MOESM7_ESM.zip › GP1.6_XinchengVirCamb.embl]

ID   XXX; XXX; linear ; XXX; XXX; XXX; XXX.
XX
AC   XXX;
XX
AC * _contig1
XX
PR   Project:PRJEB29993;
XX
DE   XXX
FH   Key             Location/Qualifiers
FH
FT   CDS             1..216
FT                   /locus_tag="GP1.6_XinchengVirCamb_CDS01"
FT                   /inference="ab initio prediction:Prodigal:2.6"
FT                   /product="hypothetical protein"
FT                   /codon_start=1
FT   CDS             complement(435..581)
FT                   /locus_tag="GP1.6_XinchengVirCamb_CDS02"
FT                   /inference="ab initio prediction:Prodigal:2.6"
FT                   /product="hypothetical protein"
FT                   /codon_start=1
FT   CDS             860..1363
FT                   /locus_tag="GP1.6_XinchengVirCamb_CDS03"
FT                   /inference="ab initio prediction:Prodigal:2.6"
FT                   /product="hypothetical protein"
FT                   /codon_start=1
FT   CDS             2171..2743
FT                   /locus_tag="GP1.6_XinchengVirCamb_CDS04"
FT                   /inference="ab initio prediction:Prodigal:2.6,similar to
FT                   AA sequence:UniProtKB:A0A0B5KRV1"
FT                   /product="Glycoprotein"
FT                   /gene="G_11"
FT                   /codon_start=1
FT   CDS             2870..3073
FT                   /locus_tag="GP1.6_XinchengVirCamb_CDS05"
FT                   /inference="ab initio prediction:Prodigal:2.6"
FT                   /product="hypothetical protein"
FT                   /codon_start=1
SQ   Sequence 3076 BP; 1103 A; 607 C; 648 G; 718 T; 0 other;
     aggcttaagt tccaccagca catagatgca ctgaaggaaa aggctgcaaa tagactcaac        60
     attatgaaaa taatatgcag cagaaatcat ataaatccag agaaaacaat gcaggttcac       120
     agggcgatca tcagaggaac cctggaattt ggaacagcgt gcatcacgag agcaaacaag       180
     agcaaaatcc tctcaatgaa cactataatt cactaatccc taagaatccg attcactaat       240
     cgaaggctat agcgtattcc agaatcagca ggacaatcct tcacaaaagc atgccgagga       300
     ataagaaaaa gtttatgtcc ggccaaaaaa aaactctttc tagaacacaa accacgttat       360
     gaaaatttag tgacatataa ctacaatgat tcaaagatcg gcatgagaca tctataagct       420
     tggaaatacc aggcctaaat accagcaaaa gcaacgtcaa ccctgaggcc ttgcggaaca       480
     tctgcaatga gttgataaga aaaaagggca aagacactta catatacaca gatggcagtg       540
     ttggagagga aggaggaggt attgggataa taattactca taaaaccagc acaggggtaa       600
     acactcacga gtttcacttc aaaattgtaa acgagtgttc gatatgtacg attgaattgt       660
     taccaccgac aaggcgttag agttagctgc tgaactagga atcagagata caaccctctt       720
     caccgatggc cagtcagcat gccacatact aaaaaaagga ctcagcaatc tgtttaatga       780
     cgaactggtg aacagaatcc tttacaactg tacatacttg gaagcagaaa tccaatggat       840
     cccgagccat attggtatta tgtataatga gaaggcagac gaattagcta aaaagggtac       900
     gagcagcctc aacacactaa tcaacaaagt gagactgaaa gacgtgctaa gaacgttcga       960
     ctatgaaatg aaaaatgacg gaaatacgtg gtatgagaag gcttgcaata ccaaaaggaa      1020
     aaagtttcag cgtttccaag acaaactgcc ccaaaaaccg tggtatcaca ggtgtggcat      1080
     cccagcaaga gccattaaaa aacttaacag actggttgcg ggacatgatc acgggaacta      1140
     ttggctcagc attatgaaaa tagttcccaa tggaaactgc gtgtgttgca acgtcccaga      1200
     catggcatca cataaggtgt tccattgcag caagtacgat atggacagga acaagaaccc      1260
     aaatatagaa gaggaaaaat ttattcaata ttggaaggca agagacctag ataaaataag      1320
     agaaatctac aacttcatcg tcgagaatag aatggtcata taaacaagaa tgcaataaca      1380
     acgattacga ggtgcaacct aagagattcg caatcaaacc aaaaaccgag gaagcccggg      1440
     ataaggctag tctgtacaga caacgaccca gcttaaatca ctgagggatt tccccaatca      1500
     acaggctttc tcaaaggttg caagaatttg acacaataga gtacacagac caagacaaat      1560
     acaaaggcgt caaaaggggc taccacaatc acaacaacat attacaaagg ttacaagggt      1620
     tacaaagaca gaaacataaa accgttataa tgataagcgc actattggaa aaacaatcgg      1680
     gacatatggc ctcagttgcc cgtctttaaa cttttgtggt taattgtgga ttacctgtcg      1740
     aaggcccagg aagctggatt cgtcagacgg accaaataga aaccgcacag actaagaaga      1800
     agaagaagaa agtttggtct ttgaaggata tgccgagagc gtattggata aaacaaatgg      1860
     ccatcaattc atacaagtga cccactctgg gtatgacttc caaatacttc ttgagaatag      1920
     aagtacatat atatgtggac tgttatccca ccacaccgaa caccctaagt tatttgtaac      1980
     attcttatcc gataatcaac catcaatgaa tattgcaagc aaagtcggac ccagggatgt      2040
     gaatatgcta aattacatta actcaaaaat tgtttattct ttccgtcatg taagagccag      2100
     tgtgctagag ctttatcgag tgttcaaaca ggataggtgt aagactaaca accggataac      2160
     tcaaaatttg atgaccttag cattgttgtc tcccaaggaa tttgcctttg cctacggaag      2220
     acctggtttt accgctgtaa caagaggaga agtcgtttac attgctaaat gcaccccagt      2280
     ggttgtgttc ccggatagaa ctcaaaaggg ctgttttaat gagcttcctg tctcatacaa      2340
     gaatacaaca tacttcatga gtccaagaag tagaatatta cttaatgttg gctctcctgt      2400
     ggactgctta gctgacatga gaccaaaata taaaattcaa ggaagttggt tttattcgtc      2460
     accagacggg ttatcagaaa ctgtatcacc tggcacaata accgtagatt cgttagaata      2520
     tgatttcaaa gatatatcca acgcaagaca gggtatgtat gatgccgagt tgctagaaaa      2580
     ataccagaga gcaatagtat cacctgttgt gcaggacata attacatccc gtgttgtaag      2640
     cgccatatct gaagagaaag agcttcctga aggttatcaa gtatcatacg catttaccca      2700
     agcagattat ggtaagataa aagcaaaggt tggaagtttt taggaaagct ttgctgataa      2760
     tgcaaaaacg tctggaagct ggttcggttt tgcatcatac aagagcgtta tttacattct      2820
     tggttgtttc ttaaacttcc gagaactcag gaaggaagtt ggcttcttga tggctatacc      2880
     cttgtgcttg gttgaagcta ttaccaactt agttttgcac aacaggatcc taaaaaaccg      2940
     acgccgtaag gtggatttgg aatcggctca aaaagaagag gatgaagcag atgaactaaa      3000
     ggtgttagaa acgaccgcag catccgatag cggatcacaa actcatcgca aggcccttaa      3060
     catacacgca taggtg                                                      3076
//
