# Supplementary material for: De novo profiling of RNA viruses in Anopheles malaria vector mosquitoes from forest ecological zones in Senegal and Cambodia
Source: BMC Genomics. 2019 Aug 20;20:664. doi: 10.1186/s12864-019-6034-1 (PMC6702732; doi:10.1186/s12864-019-6034-1)
Supplement: Supplementary file 7 — Classified Virus Sequences. Sequence assemblies and annotations for the final 115 novel virus contigs non-redundant contigs > 500 nucleotides, classified by sequence similarity to known viruses. In EMBL flat sequence file format. (ZIP 208 kb) [file 12864_2019_6034_MOESM7_ESM.zip › RdRP1.2_XinchengVirDak.embl]

ID   XXX; XXX; linear ; XXX; XXX; XXX; XXX.
XX
AC   XXX;
XX
AC * _contig1
XX
PR   Project:PRJEB29993;
XX
DE   XXX
FH   Key             Location/Qualifiers
FH
FT   CDS             2..97
FT                   /locus_tag="RdRP1.2_XinchengVirDak_CDS01"
FT                   /inference="ab initio prediction:Prodigal:2.6"
FT                   /product="hypothetical protein"
FT                   /codon_start=1
FT   CDS             210..1511
FT                   /locus_tag="RdRP1.2_XinchengVirDak_CDS02"
FT                   /inference="ab initio prediction:Prodigal:2.6"
FT                   /product="hypothetical protein"
FT                   /codon_start=1
FT   CDS             1908..3293
FT                   /locus_tag="RdRP1.2_XinchengVirDak_CDS03"
FT                   /inference="ab initio prediction:Prodigal:2.6"
FT                   /product="hypothetical protein"
FT                   /codon_start=1
FT   CDS             3357..5282
FT                   /locus_tag="RdRP1.2_XinchengVirDak_CDS04"
FT                   /inference="ab initio prediction:Prodigal:2.6,similar to
FT                   AA sequence:UniProtKB:A0A0B5KRV1"
FT                   /product="Glycoprotein"
FT                   /gene="G_22"
FT                   /codon_start=1
FT   CDS             5532..11558
FT                   /locus_tag="RdRP1.2_XinchengVirDak_CDS05"
FT                   /inference="ab initio prediction:Prodigal:2.6,similar to
FT                   AA sequence:UniProtKB:A0A0B5KTS7"
FT                   /product="Large structural protein"
FT                   /gene="L_31"
FT                   /codon_start=1
SQ   Sequence 11722 BP; 3441 A; 2481 C; 2763 G; 3037 T; 0 other;
     gcaccgcaaa caaaaacaga agtctcacct gatggtcagt aggcaacgtg cggtagcggc        60
     tcagctgcga agaacggaca gcggtgccct ggaatagagg gttgtgctta taatcaacca       120
     gagatttcta cctctaaaat aaaaaaccgc tcagttaaaa atcagaaaag attgcagaaa       180
     gcagaaagag aaagctaagt tgtgaaggta tggctgattt gaagaagatt ttttcgagag       240
     aagatgtcaa gtcgattgag aagcttaaga cggttgacgg gtggagcaag tatttctgct       300
     tgtttaaggg gacttacgag acagttacgt atcccctgta ctaccaagtt agcaaggaaa       360
     atgttgtgcg ttatgggcaa accgaattgg ggcttaagaa tctgaaaaga acagtctttc       420
     tggagggggt agcagctgcc cagcctcgct ttgcatataa ggatgagagc tccatcgtta       480
     tgccgagttc cttggttgca ttttctttct cgtcggttct cgtgcgatgt agcaagatac       540
     cggtggtgga agttgttgac ggtgtaagta tgttcaacgt gaacaacctc gtatgcctcc       600
     tcatgcactt ccctggactt gagggtatca tcaatgagta tgaggcatcg ccagatgtgg       660
     gtgtcaagtt tgccggagaa gtttccgaag ggagtgcgtc tggtgaattc tatccgaaac       720
     tcgccagccc ggcagcaacg atcaaagacc cggtatatac tagagcagag tttatatcca       780
     tggcatacta tgctctgctc atgatcaaca aaactctgga gtcaactgag gcatcaaccc       840
     atcatgagac tttcaccatg gcgcgcttaa aggcattcgc ttttactact gcaggagggg       900
     tgaactgtga cccgaaaaag atcccagaga ctattgtggg agcaagagag ttgtctacta       960
     gaatggctca ctatccgaag ttaaaatccg ttgtcttttc gctgcttctg atagcgagca      1020
     gccccgaggc agaacatgcc aaagatatcc tgagggacac ggcgatgact ccatttgtca      1080
     tggtggagca tttcattacg gcagaggaac tgaccctttt gcacctcgtg ccggccgtgg      1140
     tgaaggagct tattgcattt gcaaacatgc gcaaacgtgt gaccgataag tatggaagtt      1200
     actggccatt ttataagctc attgagccga atggcacaga atcatccctt cgggctttta      1260
     aggagttgac caaggctgcg cttgcctgga aagtagcaac cggggagact actttagcag      1320
     catataaggg agctcacttg tatgagagat atcgcacact tgctctcacc ccggtccctg      1380
     accgtatgaa gacccaagca acacttactc tatttgaggg agtaaggaag ttgcaggagg      1440
     cagggtactt cggatcaatt gatgttgcca aactgcagga cgttgtcctg tccccagagg      1500
     actccaagta ggagttgtcc tgctttcatt ttacttctga cacgccatgt gctaaccgtg      1560
     tattttagaa aaaaccgcct agtatgacga taaaaagaac atggcgttct tcaacagtgg      1620
     acattccaat atgtggaatt tgtcatattt tcaatggcta tgtatagctt ttttactatt      1680
     atttttgctt atttttttaa tattaatatt catattgagg ggaataaaga ggcgtgtgcg      1740
     tgaccctgag tggtacatcc aatgggcacg tgaagtcaat aggaatagaa ggcgataagg      1800
     tgtttacctt gccttgatca aaattctctg tgatacaaaa ttggggtagt aggggttaat      1860
     ataaaacccg ctagttaaaa atcaatattg ttcctggtgc tggcgcaatg tctggtgaca      1920
     atcaacaaga aggtccacct gatcaggagt atccagatct tgatactgaa aatcctgatg      1980
     agcattatgt ccctatatca cagcttgaca acctgttcga gaaaggatat ctgcctgtga      2040
     gctatctcag ttatcaaaga ctgaccaaca atgtttttcc atacagcttt tatatggcat      2100
     ggagcatggc aggcacatac agagccatga agctattgga cccgagatgg gggccactcg      2160
     acatattgag tgatgttcag ataaggcggc gtgatcagtc ggtctctgtc gacgagtttg      2220
     agtttatagc atccgtaatg atcgatgaca aacgagctgt agatgttttt tgcgatttgt      2280
     gcaaaggaag gcctcttgac gcaactttga agaagcacta tcctgacaaa gggctaggag      2340
     gagattgcca gatggcaccc ttctgcacaa cggctgcagg tgctgctggg tgggttccgt      2400
     gggttggaga gagtgcagca acgaaccaac atccgaccgt caaattcttc gacatatcaa      2460
     acttcagtgg cttcaaatcc tatgatctta ttgaggaggc aagagaaaaa cttgatcgac      2520
     ttctcggagt tgatcatgag ttcggaacat tggaagaacc cgtagttgtt gagtgtgcac      2580
     ctgaatttat gtataccgga aaacagcccc ctgcaggtgg catgaaccaa aagccgtctg      2640
     cccctccacc atcgacgcct agcttttcgg ataatttata taagccgtct gcacctcagc      2700
     cctcgacatc caatgttaca aacagagtga ttacgaacaa tgattttcaa aaggcattca      2760
     taccccctgt tagaaatgcg acggccgaag gtttcttcaa gtggatacta cacgttcgtg      2820
     cagatcagtc tgcggaggca tgcggccttc agaaatactc aaagtatttc atccacgagt      2880
     ttgtttactc tatcttggtc caaaaccagc ttccagcgtg gactgctcaa ccaaaggttt      2940
     tcgaattggt tagtcggcta aatgactact gtatatggaa gatcaaagac gaaggtctct      3000
     ataacaggga ctcgatgggc acggtaacat acatcgactc aaaggggata aacgagacta      3060
     ttcagagtct aaagacagcc aacgagcgag aatcacgtgc catattcaac attgagaata      3120
     tgttgaagac ttttattaac catcaaaagt caggtgagac aagatacaag atggctgatg      3180
     ttccgactgt tctgggcgtg gagaaatcat tgtttgagga ggcaaagtct gcccagccta      3240
     aaaagaagcc tgcgagccag tctgcaggtg ttccatatat tcctcctcca tagtgcaccg      3300
     ctccattttc aaaaaacccg ctagttacca atcataggta aatagcatag gctgccatgg      3360
     agggattcag agtactgtca gcgctccttg cttgggcaat ctctactgat ttaactgctg      3420
     caatcacagc atatgactgc ggattgcctc acctgaatat tacatctata tcacttgttt      3480
     ccacgccgaa atgcatcgta gacgccgatc aaacgacctc tagaaaggtc aaggttgcaa      3540
     taacccaaaa tcgcatgatt caggagatac cgtacttcag atgctcaata gaaaccatca      3600
     acttcatctc caggtgcgga aaaaccattg atactgtgca tgcaggagcc atattttcag      3660
     aggtcgtcaa aactagtgtg gacgaatgca gggacatcgt ttccaagagt gtctatagga      3720
     tgcagacttc tagcggtccg ttggatataa caaccagaga cggagtcacc aaagtctctg      3780
     tggttactcg gggcgagata cgggatgggt catgcacgcc tggaaactca cttgagaaaa      3840
     acggcaggat atacgatagg cctgtggtga acacggagat cacaatcaag tacgccaccg      3900
     gaacagcagt tgtcgacgta gaggacaaga ccataacagt cgaaactgta aagttcccgt      3960
     tgattcagga agcagcattc gatgcagagt taggcaacgt attttggaaa gttccgacac      4020
     ctgattgctc tggcaatgac cccaagagca tagtttatga gggagtagca gagttggtgt      4080
     acgacaattc gaacgggcac cagtttatac aggtgacgca ctctggttat gacttccaaa      4140
     tcctgatgga gaatagaaca acttacatct gtggtctgtt gtcttactac acagagcacc      4200
     ccaagctatt catgactctt ctgtcagatg accaaccctc gatgagaatc gatggaaagg      4260
     tcgggccgag ggatgtcaat atgctcaact atgtaaactc aaaaatagta tattccttcc      4320
     gtcacatcag agcgagcgtc ttagaactat ataagctctt caagcatgat cggtgcgaga      4380
     ccaacaacag aataacccag aacctcatga cacttgccct tttgtcacca aaagagttcg      4440
     catttgcata tggaggggca ggatgcactt cggttaccag aggagaagtt gtttacgttg      4500
     ccaaatgccc gccagtagtc gtttatccga ataggcaggc aaagggatgc ttcaacgagc      4560
     tgcctgtaag ctacaagaat gagagctatt tcatgagccc tagaagtcgg attctcctca      4620
     aaattggaac tcctgtagat tgtttggcag atatgagacc aaaattcaag ctccaggaag      4680
     ggtggtatta cagctctccg gacgggttgt cagagaccat accaccgagg acaatttctg      4740
     tcgaccctgt agaattcgaa tttttagaca gcatcaaggt cagggaaggg gtgtatgatt      4800
     ccgacctggt ggaaaaatac cagcgagcaa tagtatcccc tgtcgtgagg gatataatga      4860
     caacccgagt ggttagcgca attgcagggg attctgatct gccctcagga tatcaaatgt      4920
     cgtctgcttt taaccctctg gattatagca acatcaagaa agaagtcgga ggcttttggg      4980
     acaagttcac cttgactgca aaatcttcag gtagctggtt cgggtttttt ataatggtat      5040
     ttgccattta taaatgcata atttacacat tgggatgtct cttgaatttt agagagctga      5100
     aaaaggaggt tgggtgcctc ctggccattc ctctatgtct ggttgaagcc attactaatc      5160
     tcatactcca caatcgtata ttccaaaagt ctaggaaggt acctggcaat tcggatgctg      5220
     acatagaact gggtgaggag ggtgaagcca taaagatcta tcctgtgctg acaagcccct      5280
     agggacagca tccatactaa tgttaagacc gtatgaatta agcacttcat aaaaaacccg      5340
     ccagtcaaca aaatatggat agcttaaggt gcccggaatg tctgctaaag ataaacgtga      5400
     aggttgtcga agatgtggat cccaaattta taatttgccc gaattgcaca gcgaaaatct      5460
     cagtcattag cgcataatgg acctggatgg gaggtcattg taacttagaa aaaacccgct      5520
     agttaacaat catggatgag ttgagggaat cttccttcat ctggagcctt ccagaatccc      5580
     taggtgagca aaaacaaaga agaaactatt catgtattcc gggccattta tcacaaccga      5640
     tatacggaat ggagtgcaga atgatgttga gcggaaaaac taaatgggaa tgcagaagac      5700
     acaggatttt gtatcggaag gtcaaggatt gcacttcttt cgaggaagag agagacatct      5760
     acaaatttct ggaagaatgg ttttccgcgg atcacattga ccatgtcaag gtgtttgaca      5820
     gaatcgagat tatgaagtct gctactcgca acttcaaggc ccacaagctc gcgcactgtc      5880
     atcccctgag aaaggttgtc agcccggagc tcgttaagac acagtgtgat agttatatcg      5940
     cttgcgtcag tcaaatcttg gacgctctga aacccgacat agaactaatg atgaaagtgg      6000
     aacaattcaa agacactgtc tgcttcaagg acatcgccat gggagatttc attttctatc      6060
     gagattcgtc attcgagagg gacataagca tcgtaaaatt tcgaggaaag aacctcctaa      6120
     ttccgacaag cttggtgttg tgtgtcgccg ataagtgtca atccttgttc ggattgaaat      6180
     tgtactggaa attaactgat tatctgaaga ggtacccaaa actatcgatt tttaacacag      6240
     gaatgacgtt actaaataac ttcagaactt taagatcttc caaggtgcaa ggtttcttcg      6300
     gattttgtgc atcatttgaa tcgctgatag tggggcacac agttgcccgg ccggatgatc      6360
     agggatataa agatctgttt atacatgaat cagagtcaat gacttcttat ctagagtcta      6420
     caggaactag gctgagattg gcagacttct tgccacctcc tacggcggga gaagcagaaa      6480
     ttagaatgtg gttggaattg accggagttg tgaaggtctt gggttatcca attcttaaag      6540
     aggatatgct cttagatcag ctgaaagagc atggagtgct tcagcatgaa catttcgatg      6600
     acgagtctat gatcgacata cacggcatta taatcaggga cttctgcatc cagtatcggg      6660
     ataggcgtgg gagataccct aatatgtcta gttgtccaga tcaaatatac tctataatga      6720
     aggaggacaa aatgattcca gatcacataa tgaaaaacta caaactctgg tccacaatcc      6780
     atttttctca aacgctggaa tttgactaca gcccagattt gtctgatata acgaaagatt      6840
     cggcagcagc ggtcaagaag agtcagtggc caggcctctt cgatgagtgc gcgtttcgat      6900
     accactacaa caaaccatcg ccatttcggc ctcctccctc tgagtcaata gttagagtta      6960
     tagacgcgtt cctgaaagcc gaccaggacc tcgtccgaaa aattatacgg tctcgggaga      7020
     acaatgagta cgacgaggac gaccacatca tcgtgcaatg cggaaaagaa cttgagcaca      7080
     aagaagacac tggaagggcg tttacgaagc agacccccaa ccagagattc cttcaggtgg      7140
     ttctcgagat gaatattgcc gatagcatct tcaagtttgt tccagaacaa tctatgactg      7200
     atggtgaagt tgccttggcc aacagacaga tgacccaata caaacacttg gggggagata      7260
     ctgatttctt caattgcgac ttaacgaagt ggtgcttgaa ctttagaaat gcatgcgtat      7320
     ggagaatagg tcagatgtat gacgagctat tcggtttgaa tgggatctac gaacaatctc      7380
     acaatttctt cttgcactgc gatgtattct gtaattctag attatgcccc ccagattacg      7440
     atggatgtgg gaagccgatt aatgggaagt tcttcatgga caacttctcg ggtggatgcg      7500
     aaggcttgaa ccagaaaaaa tggacacaca ttgccattgg aacaatcaaa ctagccttag      7560
     aacggtcagg gtgcaaaggc acaatcatgg gccaggggga caaccaaatt gtcattttgc      7620
     actataccaa agagcagtta gccttccgct cagaggttcg agcgcgtttc ctgcagcaat      7680
     gtgagttatt atttagggac acaggtcata aactgaagag aaaggaaaca tggtactcaa      7740
     aacatcttca cgaatacggt aaattgagga cctataaggg tgccaccgtg tcgcaaggta      7800
     caaagaaatc gactaagtta gtagcagacg tgaatgatgg actctttgct catgactcag      7860
     gcttgtccac tatcaatact caaaccgagg ctatcgctaa ggggactcaa aatccggatg      7920
     ttgcgttcat gataaatact attctgatga gcaatttctt ggataggaag aacctcatat      7980
     gggggagtag aagacaaaag ccaaggaact gtcggtcctt aatgatgttt cctactgact      8040
     ttggtgggat acctatttca tcataccact ctcatgccgt aaggggccac gatgatcctg      8100
     ttaccctctg gctttctatt tataaggtca ttgaaatcca tgataaagac ttttatcggg      8160
     acatccttcg aatcataaaa ttaactccta gtggagattc agattgttcc gactggacta      8220
     gactgattga ggatccgagg gctctcagaa taagaacgtt gccgacctcc aacagagaaa      8280
     tatcagaaat ttctttgaga tacctcaagt cagacgaggt cacgaaccct gcaatcaaga      8340
     ggttatacga gacagaccaa tcaacagagt acaaggagct tgtagaccac ctctcacgca      8400
     tgaaaccgtt gttcccttca ctggcaaatg taatcttgaa ggacagcaat gcaggtattg      8460
     ggaagagttt gcaggctaag ttcacaaata taaagaccat cgagaaatct gcacaaaagt      8520
     ttggagaagt gtctctgaca aagcttgtgg ctgaatgcaa tatccagtat tccaatgagc      8580
     taaagtcaag atgcggagaa agcaaagagt cagaaaattt cagactcctc tcttcttcag      8640
     actgtccatc agtcctagcg cagacattga gagagatgca ctggtgcaaa gaactcgtag      8700
     gggcaacaaa accatgccat atatcacaat tggtcataaa atcgactgat gactgttcgg      8760
     atgaggaact agggcgcagt gtcctcatac gtctgtcaaa ggacatcaga gagagagaca      8820
     ctaataaggg cttgtactct ttcggccctt ttaaggggta tgtcggaagc aagactcaag      8880
     ttaagaccaa gcatgcatct atcaatatcg cgagcaatac tagctacacc aagggacttc      8940
     tttccttggg aaggacaaaa acatggatgg aactgcttgg gaatgccaac ctcgcaaagc      9000
     tgtgcgatga cttgatggct gagaagctga tagatttgtc ggacatgata gctcgggacc      9060
     aggtgcagga tgcccatgat actgttatat ctggaaaccc gttccacagg ttggtttctc      9120
     aagttgagtc aaccacgtcc tctataaacg gcttgattac actcacatcc cattttcatc      9180
     aaacgtcaaa tctcatgcaa ggcatgacct cggaaggtga agatcataga atattctttc      9240
     agtacgtata ctctgcaaat atgtcctgcc tgctgtcaat tttgggtgca attgagctcc      9300
     cccctatgct gaacgctgtt tttgagtgta aagaatgtac gaccattctc ccaaaccccg      9360
     ttttcgagtt tcccgaggta tatctatcaa gtgtcacttc aacatatgaa agtagacctg      9420
     agagggcttc tgaaacgtac acatttgatt tcgacgatgc attttgcaaa tgccttggta      9480
     ttgaaatcgc ccacaacgta caggaaaatt ttaaggtcaa ccatgggaac agaaattaca      9540
     caagcgatga cattcatata ataaagacaa agatctccat aaatgatttc aaaagatgtt      9600
     cattgtttct gatccttagt tcgatcatta ccaatagtga tcactgcaaa aatatcattt      9660
     gtgaaggcag gcatgacttt acggatatag ggaacgacct gtccttttgc ggtttagcgg      9720
     acttaattct agagtcggac aagcgagagg agctgttcaa catacttggg aggaatgtcc      9780
     ctgagcacac catggtcact agatccgagc ggctgtctgc ctttatatct aggatgatcc      9840
     ctagattctt ccttgcacat catgattcaa ttaggcgcct gatcctaccc atcgaatata      9900
     ggggtcaaag acatgagttg ccatggaata tacccgaatt cagaagattc acatcaatga      9960
     tgcaggcact gggcctttcc tatgaaaaaa ggaggtacat gaacgcagta aggagaggaa     10020
     acataggctt gatacttgat tcgctcggcc tgactgctgt caaggtacct gtgtacagat     10080
     atgaggttgt gaaacattgg aggaagcaag aagtgcacgg gaggactgtc gtccaaacaa     10140
     tcgacagaac ggttatccca gattcactcc tgttcccctt gagtgaaata tgtagccatt     10200
     ttaacacagc ctgcgacacc aaattccttg cagtgttgaa tcgacctgaa ctgtcgtttt     10260
     tgtgcaggcc tgtgttgtct ctatcttctg ctgcttcaaa gtactgggaa tgcctagcag     10320
     tgctttcagc aataggagcc atcaagtgtg aggggggagg attcttttgt tgcttagcag     10380
     aaggttctgc cggcatgctg acgtcgcttc tcgatggatt ccctcaccac actgggatgt     10440
     ataacagcat aatggagcat gacatagata tgagagatat agcgaatgac acaaaacccc     10500
     ctgccgttgt aactgccaac tacatgagta ggattacaaa tcctgagctt agcaggggtg     10560
     agactaacat tgaaaaacca gcgtttttgg caaagttaga acgagcactg ataggaaaga     10620
     ccgtatcttt gctcacaatg gatgcagaga gcaaagagtc gaatgacaat cttgtgcatg     10680
     ttgaaaatct gatgcctata gtgcacagaa cccaggttcg cagagccatc ttcaaaatgt     10740
     ttttatctga caagctatac aacgctgtca aaagaactat ggagccattt ttagacgagt     10800
     atcagtggtg cttttataaa cccattagta gcaacccatg tgggcacgag atattccttt     10860
     tggtggacag ggtgggtgta gtatctccca acattaggct tttgagcgaa atatacccga     10920
     cactcgagag atatatgctc ccaggaccta ggttgagtga gcagtcgttt tcttcgtata     10980
     tatatgcatc taggcttgtg tataatttgc tgtcccaaac ctttagaaac aaaaacgtta     11040
     cttatggtga taggccactt gatgagtttt catgcagcct cctctgcata cataatctgt     11100
     ataattcatg cagcaagctg tatacctgcg aggcgaatat cttgatgacc agctctagga     11160
     tccttctccg aggtggtgga agaatcaacc agttgagtag aatcgctcat gatgtggtat     11220
     ttttgcttat ctttttatca tccaaaagat ataccttctt tgaggtcatc cgaatattgg     11280
     aaaccctgtc tttggacaag gaaaggaccg cactgagatc caatggggtg aacataggct     11340
     cagtcacgaa ggtttcaata tctagtggta gtttttttgg aaactggtcg gatgctaaat     11400
     ttttctttag acactatcat aaaaagaaat gcaattgccc tcgggtgaac aacaagccta     11460
     tcccgatgaa tttcggcctt atgagtcaga tcttggatga cctcacactt ctcaattata     11520
     tcaagaagga tgaatactcc aatattttta agaattaggg taatggagga ctgaagtccc     11580
     ccactcggat ttataaaaaa cccgcagtgg gcattgtgca atttctcgcc tctcgactca     11640
     taaacatttt ccgtactacg tgtagcctgt ccctggaggc cccgcacgcc ttggaatcac     11700
     aaaccttata gttgtattgt tt                                              11722
//
