# Supplementary material for: De novo profiling of RNA viruses in Anopheles malaria vector mosquitoes from forest ecological zones in Senegal and Cambodia
Source: BMC Genomics. 2019 Aug 20;20:664. doi: 10.1186/s12864-019-6034-1 (PMC6702732; doi:10.1186/s12864-019-6034-1)
Supplement: Supplementary file 7 — Classified Virus Sequences. Sequence assemblies and annotations for the final 115 novel virus contigs non-redundant contigs > 500 nucleotides, classified by sequence similarity to known viruses. In EMBL flat sequence file format. (ZIP 208 kb) [file 12864_2019_6034_MOESM7_ESM.zip › Nuclprot1.1_WBvirDak.embl]

ID   XXX; XXX; linear ; XXX; XXX; XXX; XXX.
XX
AC   XXX;
XX
AC * _contig1
XX
PR   Project:PRJEB29993;
XX
DE   XXX
FH   Key             Location/Qualifiers
FH
FT   CDS             3..158
FT                   /locus_tag="Nuclprot1.1_WBvirDak_CDS01"
FT                   /inference="ab initio prediction:Prodigal:2.6"
FT                   /product="hypothetical protein"
FT                   /codon_start=1
FT   CDS             468..833
FT                   /locus_tag="Nuclprot1.1_WBvirDak_CDS02"
FT                   /inference="ab initio prediction:Prodigal:2.6"
FT                   /product="Nucleoprotein fragment"
FT                   /codon_start=1
FT   CDS             846..1376
FT                   /locus_tag="Nuclprot1.1_WBvirDak_CDS03"
FT                   /inference="ab initio prediction:Prodigal:2.6,similar to
FT                   AA sequence:UniProtKB:A0A0A1E9N5"
FT                   /product="Nucleoprotein fragment"
FT                   /gene="NP_4"
FT                   /codon_start=1
SQ   Sequence 1973 BP; 594 A; 484 C; 411 G; 484 T; 0 other;
     tagagcagct cctcttctac ccggaaggcc tgcacaaggc gatgagcgtg ttgcgtgaag        60
     agtttggtcg tacggacctt atccaaactc cggataagca tccttcccac cttgtcgatc       120
     aacgcctcaa accccttcca gcaaagaaga tcttttaacc atttccagtg ttaggcttgt       180
     agtataaaca gatttgtaaa gaaaacagca aagtgtcagc cccggaaaat gaagcaggtc       240
     catctggtac tcaacgtcgc aaccccccta aggcagctgt tccgatggag caagagaagg       300
     agaccagagc acccgagaaa aatccagtta agcgacgcaa cgtagtatag aatgaaacga       360
     aattccttat tcaaagcgga acaaggcagt acctgatgtg gaaaggaagc atgctgtact       420
     tctttatata cttcacaacc atgagacgac gttcatgaag atatttaatg ttcgaggcca       480
     ggtcttacat agacggattt gcggatctga cttcaatcct tgtgaccagt cacaattaca       540
     accgccaatt ggcaaacgga gtcggtggcc tgccagactt ggtaactgac tcttttgtgt       600
     tctccacgaa aggtcgtgaa atacttccca agcccgtctg ccttgagctt aggaagattt       660
     ccgaacagta tggcttcctg tacactcgta acgaagccga caagaagaac ataggaacat       720
     tgtcctcgat cctgtctctc gtcggaggtt accgccatcg ccaaaacgaa gttcgcctgg       780
     gaaataataa ccatatgcgg gatgataacc tcaagcgcat caagaaaaat tgagaagagc       840
     agacaatggc tttgttgcgt ttcgggctaa ataactatca cgctcctttc ttaactggat       900
     gcagctatac gccatcattg caatcgtcca agaaacaaac cttgggcccg ctgacagtgt       960
     tgatcaactt agtgatgaac acagaagaga aatatctgaa agcatggaag gacgccttct      1020
     gtcaaacctt caaactcata ccgaacatcg aggagattgc gaatttgttg gcgggctcaa      1080
     gatcaaagta ttccgcattg atccgtcaga tgggagacct gtgtcacttc ggaataacgc      1140
     gttcttctaa taaggagttc atcccggtaa cgatgctgat gtgcgtcaat atggcagaga      1200
     acgtgttgtt tcggacgagg tttgaatccg acttgggttc ttttgtcttt cgtctcaatg      1260
     ctgatgcgct atatgttgcc ctacaaaacc tgggcttctc agaacatggt ctcttgtact      1320
     tctggaacag agctgcactt gaagtcttca ctacacgttc actgatcctg aagtaatgac      1380
     cagagagaca gtagctcaaa tttccaacaa cgcaacccct tgagaccact accaatagtc      1440
     caacccctac cagaaccaat ggacgtagac caatacatgc aatcaagaca agtaaattac      1500
     agaaacaaac ttcatatatc gcttaatcac aatcctagaa aacgtcagcg taccttcaat      1560
     attcaaacgc ccaagaacaa tgaggaaacc gacgagtcgg atcttgctcc cccttcaata      1620
     tttaatgaca attcggtgtc tctatcgatc cagacttcga cggaacccgc ttccgtatct      1680
     gactcatcta ttgatgaagg ctacacgcgg cgagcattgg aggattataa cgtcctcgcg      1740
     aacttttatc aaatgtctac cattgtagtg gcagaatgcg ataaggttcc gatccattca      1800
     cttcttaatc gataaagcaa ttggagccgt actcttgtaa caatgcaatt attagcattt      1860
     ccagacttcg aaaaatcgtt caagctaacc acagatgcct cgaacaaagc aattggagcc      1920
     gtactctaac aacaattcaa cgatcaagaa cacccaataa cttttacttc cac             1973
//
