# Supplementary material for: De novo profiling of RNA viruses in Anopheles malaria vector mosquitoes from forest ecological zones in Senegal and Cambodia
Source: BMC Genomics. 2019 Aug 20;20:664. doi: 10.1186/s12864-019-6034-1 (PMC6702732; doi:10.1186/s12864-019-6034-1)
Supplement: Supplementary file 7 — Classified Virus Sequences. Sequence assemblies and annotations for the final 115 novel virus contigs non-redundant contigs > 500 nucleotides, classified by sequence similarity to known viruses. In EMBL flat sequence file format. (ZIP 208 kb) [file 12864_2019_6034_MOESM7_ESM.zip › HP1.1_IxodesVirDak.embl]

ID   XXX; XXX; linear ; XXX; XXX; XXX; XXX.
XX
AC   XXX;
XX
AC * _contig1
XX
PR   Project:PRJEB29993;
XX
DE   XXX
FH   Key             Location/Qualifiers
FH
FT   CDS             complement(72..1043)
FT                   /locus_tag="HP1.1_IxodesVirDak_CDS01"
FT                   /inference="ab initio prediction:Prodigal:2.6,similar to
FT                   AA sequence:UniProtKB:O72157"
FT                   /product="Replicase polyprotein P2AB"
FT                   /gene="ORF2A-2B_1"
FT                   /codon_start=1
FT   CDS             complement(1187..2770)
FT                   /locus_tag="HP1.1_IxodesVirDak_CDS02"
FT                   /inference="ab initio prediction:Prodigal:2.6"
FT                   /product="hypothetical protein"
FT                   /codon_start=1
SQ   Sequence 2820 BP; 776 A; 712 C; 583 G; 749 T; 0 other;
     gcccgtgtta agcaaccaat tgccccgagc cagataatac tacctaataa atgaccttaa        60
     gtaacggagg tttacaaacc atccattata ctcaaagcct ctatcttagg cagcacacat       120
     tctggcccca actctctagc gatttttact atgaagttgt acatctctgg ttcatgtaca       180
     taaagatact gatatgagag gacagttccc tccagatccg acgagtgcgc caagttaaac       240
     aagtgttttt gccagtaagc aggccagcaa gttttaccat caaaggcaaa acccgcaaac       300
     tcaacaaagt gccttatctt gacaccttta agtactggac ctaacaactc agtttgtcta       360
     gcatactcta atagttctgg gaaaccgtcc tgcacagtat catctcctat agtataaggc       420
     tcacaatagg atggaggttt acccagcctg tccatggcaa tatagtgtat gacactctga       480
     ctaaggctat taagaatgat tgttaagaaa caaccactct tcattatccc tttaacaggc       540
     tgtcgaacta tagtgccatc ctcaaactgg aaaacagcat cctcaaacaa gagcttgaac       600
     ctaagtttaa ccatacgcaa ccaccattcg ggagcaccta tggctaggtt gcttattatg       660
     tcaaaccaga tatcgaccaa gtaccccttg acagtccagt cccaagcgga acgatccatg       720
     cacaaaacag gtttattttt aaacctatca ttgagctgga tccaaccacc tttcactgga       780
     ctccatccga ccaaacaagg agtcctcccc acagtggaga ggacagtcct gttcagccag       840
     ccaaggagga ctctatcgat aagggtatcc aataggctca cggcagagat taggcggaca       900
     tcacccttct caagcttaga ggtcttatgg gcctcttgct tgacaaagac tttaatgttg       960
     tccatctgtt ctatgccgtt tagcaactgt tggaatctaa cccaaacaag ttctttcact      1020
     tgagccactc tttcctgatc cacagtaatt ccgttccatc caaaaatctg cgcatttgtc      1080
     gtaccgaagc tggataagca gcaataaccc ggagtgcttt taaagtctat ctcttgtata      1140
     gctttagcga actccttgtc aaaccaaaca gttggagagc aatcacctag atctgttgcc      1200
     caggctctat aagatcggag cgcttggata accgctctat gatgctcttc agctgtaggt      1260
     tttctaattt ggtctgcttc atcttcagac ttcgcttctg attttgcgac atggtttttg      1320
     aaactccttt ttgcagtaca ggcgtcgatg ttggggatgc catacgggat ctctccaaat      1380
     tgagctggga taataagtcc gtttggctca atattggctc tacggggctg ggtgcacttg      1440
     cttggtcctg taccgggcca cgggccccag caactacagc tggagccctg aacaagtttc      1500
     ccgcctccgc aaattctgaa gctccgcggg gacatagggg gagctcatcg gcgtggttaa      1560
     cttcagctga ctcaaagtca tactggattt taaccttact tctaccgtga gctttcccta      1620
     acataccgtg caggacttca tcgtccacaa tatggtacct tccagctatc ttaacccgag      1680
     tttcatcgga gttgaacgga ttgggttcat agtcgaaaga gtcaacgcgg cctgccatat      1740
     ctatcagcca ctcgctacta tcttcgcctt tgtaatcgat acctcgaatg gtcttagtag      1800
     ggtggagtaa agagcgtata tacgctgctt cgtaacccac attacgcatc gagctaccca      1860
     aatgcatgcc gaagacatgg ttgtttagat agtacggagc tccactgaaa ccccccttgg      1920
     tactgccact aaaggtgcaa aaaccaaatt gttcgtttgg agtaacgaaa cccgctgctc      1980
     tctttccgaa agcagtggta ttggctataa tgcctccatt cttagtggcg gccatggggg      2040
     aaagtttagc tttacttaga cccaattttt gagtctcagc cgcatttatt ttataaaccg      2100
     ctaaatcacc atctacgaag ataaaatctt cgcgactcaa ggtgagttct gaatcctttc      2160
     ttattattat cgaatccatc tcggaaatga catgggcagc cgtaaccaaa ccctcatcaa      2220
     cccagaaagc ctgtcctatg ccgtaatact ttccagtgcc gacgctgcca tacacctcag      2280
     cttgaaactt aggcaaaaca gcgtcgtttt ggaactcact ccctggcatc atcttttcct      2340
     gcgtaaaagc agcgtctttt acctctgttt gggcagggac tatccgggga cgactatccc      2400
     ttacccagaa acagatgaaa aacgctgaaa gaacccacaa gaaaattccc acactatacg      2460
     cacgcacgtt gacggctaga gtgtttaggt tatcattagc ttgcttcaaa agctgctgtg      2520
     agaaccactc tctatttctg tccacggcgt ctgcgtattg ggtggcgaaa tcagccagga      2580
     agcttcttac agtgtcggca taatgggtgg tagcacgata ggctccatcc aagagcaaca      2640
     gggcgatcat ggtgacgaaa gttagaagga ctaccttatc aacgagacgt gacttcgtta      2700
     aataaagaac gcacaggaag gctgctacgc ccacctgtgc catgaatata agatcaccaa      2760
     gaaaatccat ggtttcgtca gttggtagtt taaagcacaa aagtattaat ttgtattata      2820
//
