# Supplementary material for: De novo profiling of RNA viruses in Anopheles malaria vector mosquitoes from forest ecological zones in Senegal and Cambodia
Source: BMC Genomics. 2019 Aug 20;20:664. doi: 10.1186/s12864-019-6034-1 (PMC6702732; doi:10.1186/s12864-019-6034-1)
Supplement: Supplementary file 7 — Classified Virus Sequences. Sequence assemblies and annotations for the final 115 novel virus contigs non-redundant contigs > 500 nucleotides, classified by sequence similarity to known viruses. In EMBL flat sequence file format. (ZIP 208 kb) [file 12864_2019_6034_MOESM7_ESM.zip › RdRP_SHMVDak.embl]

ID   XXX; XXX; linear ; XXX; XXX; XXX; XXX.
XX
AC   XXX;
XX
AC * _contig1
XX
PR   Project:PRJEB29993;
XX
DE   XXX
FH   Key             Location/Qualifiers
FH
FT   CDS             complement(2..979)
FT                   /locus_tag="RdRP_SHMVDak_CDS01"
FT                   /inference="ab initio prediction:Prodigal:2.6,similar to
FT                   AA sequence:UniProtKB:P89202"
FT                   /product="Replicase large subunit"
FT                   /codon_start=1
SQ   Sequence 1216 BP; 258 A; 306 C; 270 G; 382 T; 0 other;
     tcggtacgtt gccattcctc tccaaaaagc ctttgactat ctgtctctgg gttgctaaaa        60
     caggtggttg tatactggat ctcaagaccg gcctcatgcg atcgtacttg gcatgtctgg       120
     gttctcttac gcctagtgtc acatcctgca aatgcgtgtt gaagtcgttt atttcaaaca       180
     actcgtggtc ataatgtctg tcatacagac tggagcctgg tagtaccata tccaaccaac       240
     attgcagaac gactactggg gattcctggt tgtaagacac gcttatgtca ggttgttcgt       300
     actcgtagtc ggtgttgacg gtgtaaccca aagcgctcgt attaccatga tcgtggagca       360
     gggacaccac caacttgtct ttgaagtata tggtagcagc actctcttcc ttgacggacc       420
     tagttatctt caatccgttg ttctcgtaac tctccttcat gaccactctg gggtcacctc       480
     cacccttcaa ttgagcacag ccagtcacat ctgaaacggc caaggactcc agatactcca       540
     cctccttcat cacagcgtcg ttgaggactg tgtagtacac gaacttccca gtgtgtctgg       600
     ttaaagcgac gagtatgtga ggtttagatt tgtatatctg gttcgactct ttcggggtca       660
     acctgactag ggcaattgat gaactctgat tgccttggta ttcgtgcacc gtgctgcaat       720
     cgtaaccctc tttgagcata gcttctttct ccgtctgggt gaaggtgaga tactttgtgt       780
     ccttatctct gggtatttct gcgaccgctt ctatgatttt ccctttaacc gatttcgcaa       840
     cttcagatgt gctcgtgacc ttacaatcgt agtaaccgcg cgcgttcatc catgtggtga       900
     tatccagagg gcagcgccta gtcacgttaa gatattcgtc gggttctatg tatgagggca       960
     aggaatacct cactttcaca ccacttctct ctatgtacgg tatctgagcc cgtaagtcgc      1020
     atgccaatgt gctgctagca gttgctttgc ttgtacaaga taccttgctt accggtgttt      1080
     ctattacgtg tcttacatgt taacggacgt gcattgttgt cgtctaaacg tctgttcgct      1140
     tcacttccgg gtgatggtat tcccatcaag gctattttct tccttactgc ctcgcttcta      1200
     tcgttcttac aaatca                                                      1216
//
