# Supplementary material for: De novo profiling of RNA viruses in Anopheles malaria vector mosquitoes from forest ecological zones in Senegal and Cambodia
Source: BMC Genomics. 2019 Aug 20;20:664. doi: 10.1186/s12864-019-6034-1 (PMC6702732; doi:10.1186/s12864-019-6034-1)
Supplement: Supplementary file 7 — Classified Virus Sequences. Sequence assemblies and annotations for the final 115 novel virus contigs non-redundant contigs > 500 nucleotides, classified by sequence similarity to known viruses. In EMBL flat sequence file format. (ZIP 208 kb) [file 12864_2019_6034_MOESM7_ESM.zip › Lprot1.1_PAvirCamb.embl]

ID   XXX; XXX; linear ; XXX; XXX; XXX; XXX.
XX
AC   XXX;
XX
AC * _contig1
XX
PR   Project:PRJEB29993;
XX
DE   XXX
FH   Key             Location/Qualifiers
FH
FT   CDS             complement(122..1867)
FT                   /locus_tag="Lprot1.1_PAvirCamb_CDS01"
FT                   /inference="ab initio prediction:Prodigal:2.6,similar to
FT                   AA sequence:UniProtKB:X4QGQ1"
FT                   /product="L protein"
FT                   /codon_start=1
SQ   Sequence 1869 BP; 612 A; 285 C; 230 G; 742 T; 0 other;
     aataacaaaa acaaaaaaaa cgcattcata gaaggtagat gtaatcattt aaaaataaag        60
     cgaaattggg ttttataaag tgtatgagtt ttttatattc gtatgttggt atatgcctgt       120
     actaaaagaa gtcattgtga ttgtatgtta tatttacttt atcagctttt aattcgactt       180
     gatatgtggc atctttcaca agattcacta agcatctaca aatagaggca tctaatagat       240
     tttcatcagg ataaatcttt ttgttaatgt tgttatctcc ttctaaaaat gtatttccta       300
     tatacagccc acgacttttt acatttatag tgacgaaaat ggcttgagtg tttaacatat       360
     tagataattc taaggatctt tcatcgcttt ctattatcgc tttagcttgt agtatacctg       420
     ataatgccga tatggttttt gttaaagctt gattcgacgg gatcaagttg tcactcaagt       480
     tatcgaatag acatctatta gcaattactt tgaacgctga gttgtaatct ttattataga       540
     taagaactgt gatatattct actaaagata aatttaaatt taaattggat aataaactag       600
     tcaatatgtg aatataattt tctctccatt ccaaaggtat tatctcttct cttaaagctt       660
     ctttaactaa taatgatcga tttaattcat catacaaact gcataaagat ctattgaaag       720
     ttgaagattc tgatatatat tcggcatttt taaacattat ttctttataa gatatgacta       780
     aatatatctc tgtagtaaaa tctctacagt aaatactctg tgttacataa atatttattc       840
     tttcattttt tctcaatatt ttatacagag tgctcaacat ccaagtgtaa ccttttataa       900
     ctaataatcc ttctgcattt aaaatattgt ctaagtaaag tatcatcttt ttataaattt       960
     cttcaaattc ttctctatct ctaggatttg catcaataac tataagatca aatttcattc      1020
     taacaatata tgttaataga tgttgccaac acttattagt gctaagatct ccgggttccg      1080
     tccacgcata tttataattt aagcatcttt ttttgtaact ctctggtaaa tgattaatgg      1140
     cttgaggtgc acctggattc cctcctttca gattttcatc ccctatttct aaaacactat      1200
     tataaactac ttcacactcc ttatattttc ttaagcacag agaagacatc cctccagaac      1260
     catcgccgcc cactaaaata tatctgggtt gtttcattat tatattattt aatatatcat      1320
     tcaatttgta atgagctgat gtagcaaatc taaatacttt cactgcatga agtaaattag      1380
     ttttaaaatt gctactttta tcagaatcaa tcgcattcca agaatgtaat tccataatct      1440
     ttattttttg aggtgttgat aaatcttcgt aaacagtctt tttataaatt ttatcattct      1500
     ttttaagaga ttctgcatgt gtttttaaat ctgaagttgt caccattaat ttatctacaa      1560
     ggttagatat ttctcttaat tttattttat cataagtaca atcttttaat ctatgatata      1620
     gccttgatct tcctttatta tgtttgtcat caactaattt atcaattact tctattccta      1680
     caatcaatat tttcttaaat atatcattgt cataatcatt ataaattaca ttatatttat      1740
     gtagaatatt cttgatatgt aaattgtttt ctaatgattt agacaaatgc tcagataaga      1800
     tagagataaa tttatttgac aattctcctc ttttagcagg ataagacggt gataaagatt      1860
     ttgaagcaa                                                              1869
//
