# Supplementary material for: De novo profiling of RNA viruses in Anopheles malaria vector mosquitoes from forest ecological zones in Senegal and Cambodia
Source: BMC Genomics. 2019 Aug 20;20:664. doi: 10.1186/s12864-019-6034-1 (PMC6702732; doi:10.1186/s12864-019-6034-1)
Supplement: Supplementary file 7 — Classified Virus Sequences. Sequence assemblies and annotations for the final 115 novel virus contigs non-redundant contigs > 500 nucleotides, classified by sequence similarity to known viruses. In EMBL flat sequence file format. (ZIP 208 kb) [file 12864_2019_6034_MOESM7_ESM.zip › RdRP1.1_Wuhan1virCamb.embl]

ID   XXX; XXX; linear ; XXX; XXX; XXX; XXX.
XX
AC   XXX;
XX
AC * _contig1
XX
PR   Project:PRJEB29993;
XX
DE   XXX
FH   Key             Location/Qualifiers
FH
FT   CDS             1..6324
FT                   /locus_tag="RdRP1.1_Wuhan1virCamb_CDS01"
FT                   /inference="ab initio prediction:Prodigal:2.6,similar to
FT                   AA sequence:UniProtKB:A0A0B5KTW8"
FT                   /product="RNA-dependent RNA polymerase"
FT                   /gene="L_2"
FT                   /codon_start=1
SQ   Sequence 6393 BP; 2304 A; 1047 C; 1246 G; 1787 T; 9 other;
     aataaaatat ataaacaaca ttctgataaa atggaatctg cagcagcata tgtaggtcga        60
     gtcgacaggg aggtagtggt cgagagagaa actgatcgta tttatgcaag gatgacttca       120
     tccactccag tacatactat gatcaataat atcaagaatc ggataactga tgacatggaa       180
     cctaatattg cggctgaaat ttatttggca actcgtaccc ttcgtcatga taattggtgt       240
     gaattcataa ccacatgctg tactatacgt gatcatgtag ttaatgatac acgcgttgac       300
     acattcgtca atgaaatatt aggtctacca aataaagtgc ctgacaacat taaaaataaa       360
     acaccagata tactagctct gggccaagga cgtaatgttg tctatttggg cgatatctcg       420
     gtatctgtca accctaaggc tgcacgtgca aggaagcatg aaaagtatct ggatgttaaa       480
     aattatctag tggacatagg gctcactgtt tcacatgtct cattcaatgt aaatgtcgat       540
     tgctcaaatc tatcatcaga gatacatcac ctgagtgcca ctgatttcat aagttgtgac       600
     tttgacttgg ttgatctcta caagacatac tcgctggctt gcaatagctt gatgctctca       660
     atacgtgatg ctgtcagtga caaacaagag tttcaaagac tcattgatgc atcagacagt       720
     gtaacctaca caaaccctat aatgccagat attccaaaca ctctgataaa taatatcaac       780
     ctaagctatg agccaaagag aacagaagat gacctcataa ctcagataaa gcgtgaaaca       840
     gacaatagac ataaaccagg ttatttttcc aaaaacataa atgacagcct aaatgctatg       900
     gatcgtataa tcactatcaa tcgttctagg cagcatataa cccccaagag cacacttaaa       960
     gtagttgaca acccatgtga taatgttgaa aaaactgact tagatctgat aattgattat      1020
     gttgatgatc ttctgaattt agaaaataat caaattgctg aatttctact acatctttta      1080
     cctagcatga atcagttatg tctgatgaaa atagctggat ctaagaaaat gacccacaag      1140
     gaatgtagac aagatgaagc tatgaggaat ggaatggttt ttggcaagta ccagtacaaa      1200
     atatcatcaa gttataataa tctattggtt gggaaataca aatccgaaat aatcaaggga      1260
     aagaaagatg ttaatgttaa gaaggaacct aaagtaatca atctagatag tcttgatgat      1320
     taccatgatt ttataagcca gtcgattgat tactatggtt caatttcatc caagccgcct      1380
     gtgctaccag atacgtggga agcctcaacc aaatttgaac atgactcaac gatcaaacac      1440
     aaagaaatgt atgattatgt catcaaaacc aatggagcac aaacatgtaa tgctatggcc      1500
     atgttgtttg atcgcatatc tcatctcgga actgcattga gtactaaaga taacatattt      1560
     gtgcctccta atggatcctt cattgcaata atacctggta accatgcacc tataacatct      1620
     aagaatgtag atctaccatt catatttata acacgatgtg ataaaggcaa gcaccttagt      1680
     catatagaga gtgaatatta ctgtgaaact gacaaatata tatattatgc ttccaagctc      1740
     tgcagactta atattgacaa gatgtctaat tggtcaaatg caagttttaa gttaatagct      1800
     actgcttcat accttttagc aaagagtgag gctctgagta attgtaaaag gaaagtggtt      1860
     ggcacactga cttacttcat attagatatt catcagaaaa catcagaata tttggatcta      1920
     tttaaataca tagcattcat gccatttgca gatataagta ggctacccaa tttaatagag      1980
     gacaaaatgg atcttttgat gaagactcgc ctagatgctt ggatgttgaa acaattgagg      2040
     tggttcataa ctgagttggg tgacctaact aaactgaatg cagttaagcc aaagatacgt      2100
     aaatttcaaa ctgatgtgct tccaagctgt ttaggcataa ccatggatct accaagtttc      2160
     tgcaacccaa atgtgaggta caaaatacca gaagacttta tagaggaaat aaatgtcatg      2220
     aacacggtca gaccaaagca cctctatgga tcccagttca tggacaagtc aataacacag      2280
     acttgtgagt ggaatgaaga atatttgaat gaagtgaacg aatttaaggg gtgggcaact      2340
     gatggtcatg atgactgtga tttcccattt aatgccaaat tctgttattc gtcagatgtg      2400
     atatactatg ctgagaaaaa aattgatgcg gaatactcat tctctaagaa taaaattcag      2460
     aatcacctag gtaattcagt atactcaggt ttcatgcata agaatactaa tctcagagga      2520
     tgcactaaat ccattaagga cagaaaaaat gcaatagata tacacacaac atcacttgaa      2580
     gcatgcttaa gagaatacga agagcaaaaa tacaaggatg aaaaatgtac agttgtcagc      2640
     tttggagtga ggagcataga gtcaaatggt gtacatcagt actctatgtc tgccaaagat      2700
     cagagaggtt caggcaggcc aatagcaact cccacaatag gcactaaggc agaactcatg      2760
     ttggtagaga aacctgaagc atcaaaggga aagtttatgc caaacaatat aatagtaggn      2820
     ggaaagaaca aacttagaga acaatgtgaa acatataanc aagcaatgtc agaaggaaca      2880
     aggcgtggct tnaanatggc attccagcnt acagaagatc agacaaaata ctccgaaaat      2940
     gataacacta ggaaattttt aacttacatt aaatgcaatc aaacattgag tgcagacata      3000
     agggcattgc aatatagagt tatggagaga ttaataggca ggcaacactt gataaagcgt      3060
     atgccagtag gcgttagcca aaacgaaagt ttaactaagt atatagttga taatgatcat      3120
     agtcatggag tagaggccat aataggttgg ccacagggta tgcttaattt tatatcgact      3180
     aatgtacatt gtgcagctga tgtatggata acttatgctt ataatagagc atatcctgaa      3240
     agacaggttt atactaaagg tttggttcac tcagatgatt cttgggtggt agtgtgttgc      3300
     aattcagttg aggactttga gcgctttgct atattcagaa tgttagctaa aaagatgttc      3360
     tgcctcaagt tgaatgagaa gaanttgtgg ggaagccgtg tnttgggtga gcttgtatca      3420
     aattanaanc taaatggtag tgtccattca tctgtcggta aaatgcttgc aaatagcttt      3480
     ggcaacttgt gttttcagaa ttggccaata gatgtacaca atcagatatc atcattacag      3540
     caatgttaca gaaatggtgc aaatataggg gtgataatca tgttggccac attgctcaag      3600
     caacaaatgc tgaaaacata tagcgttaaa gggcgtcaat tagagttgat agacgtattg      3660
     ccaatagagc ttggtggtta tccttcatgc tctgctttcg aattggcagt tactggagtc      3720
     acctgctatt acaaaaaact gctagacata tgcaagcaca aacctgattc gccaactagg      3780
     aaacttatag aacaatgctt ggaatggtcc atgaatagta ctaggcgatc atatgagtct      3840
     ctaacacttg atccaaaatt agagttccgg aagaagtatt atgagtctat aactgaccct      3900
     acagaaagct ggaatgatga cgattatgtt gacttgtgca taccaactag aggcaacata      3960
     tttaatgctc tacatcacat aatgcctaag tctagaaagt tgtcaaaaac tctggaattt      4020
     atcaatagaa taagaagtga gtttcccagc aatgggcttc aacttatagt gactaaacct      4080
     ttgtctttgg ctgaaagcat tggacatctg tgtgctcaga cagtgggaat ggtttatgag      4140
     ctagctgcag acaaatatac ttcaagtagt agacgaatgg ccattagtca gatgatacaa      4200
     tctagtggaa aggttatacg cgttaaagac atgaggccta tgaccttcaa tgaactaatt      4260
     acattcattg aactagggcc tactaaaaaa atacttaaat tagatgtaat agcttcagca      4320
     ttttcagatg acaatgatat agtaggcatt actcatgata tagttttcca ttctacacaa      4380
     gaattagttg acacagataa acgtaaaata ataacaaaga tgccgtttgt agatgacaag      4440
     ttcaacacaa ttggccggat gaatgatgta ttgcttaaaa taattgactt agaacaaaaa      4500
     acgaacttac tgtacaaata ctccaaacct gatgtttctg acgaaacact aagaaatgac      4560
     gccagattga taatgactaa ttttaagagt tattttaagt attatgacac agcatctgca      4620
     tgtgatctca tagcacaaca gcatcatcag tcactaaaag ctcgactttg gacacagcct      4680
     tatcttagat ctgactgctt gactaatttc ttagcagatc tttatggtaa gactgttaac      4740
     agagaagtca actatagaat acatattttt aatggctatg ttcaagagaa aactattcac      4800
     agtgacatga ctaacacaat atatttcact tctgtactaa ataatatata tcccaatgca      4860
     ttcaaaatat taagagtaga tgagggtcca gttgatgcgg caatatctag aatagaccat      4920
     accaagctca gtgaagatga aaagctgaaa tacggtgtca tacaaaaaat atataatgga      4980
     aatgaagact atctaagacg catgcataga gcaaaccttt atcgtggcaa gtggataata      5040
     cctcaacgta ggtatggtaa cacttataga ggaagtttca aagctaaatg cacaatgaac      5100
     aatgcagtct tacttatata tggtgatgaa ggtgatatta gtctagagtc aaatacaact      5160
     aatgttgaca taatacaaaa gataatgaga atgtttataa taagaaattt caagcattac      5220
     aagtatgaat tacctggagc atggggagaa agaggatttt ggagatctaa atcaaagttt      5280
     tcacaatttt atctgaatta tcacacacgg caaagttcaa tgataggtaa cagggcatct      5340
     tatgtaagcc ttcctattaa aattaacgta gatctaaagt acggtgaaga acctattgga      5400
     gaaattgttg atggattcag ttttgacagt tcattgcgtg tgatcagtgt aatgtcaaac      5460
     agaaatactt acaggtttgc ctctatacgg cagaatttca ctataccttg tagtgacaga      5520
     gttgagttag atcccacttt cctgcaagga tttgataaca gaacccttta ttcaactggt      5580
     gctattaaaa atcttgtgat gaacaatgct gcagcaataa gttcagatac tatgagaaaa      5640
     atcttaacca gcggttatag tactataaat agtggtgttg taggtgaact gttgtcaaat      5700
     ttattagcaa ctataaaccg tagaaaatac tatagagtcg ttaaaaatgt tactgagcca      5760
     caagaagaaa tagttgaggt tgatatagtg ggaataaaca taaataaagt tgtggaaata      5820
     aatgaaatga catctccaga agatcttacc tgcgtagaga ttgaatatca tgaagggctc      5880
     caagaacgca caggcagtat ggtgaaagtt catgacattc ggcaagtatt atgcatggca      5940
     tacatcggag tacaaagcac taaacgtatt gaaagcttaa tatatcatct tgcaactaat      6000
     gacacagtca tggaatggac atcgacaata ttagaagaca tggctgaaga caatgagcaa      6060
     ttcaaagatt accttgaata tctttgtgaa gagaattcat atgagatatc aatggtaaca      6120
     tatgcattca tcgtggcaac aagattaaac attacagaag tttgggcaaa tatggatatt      6180
     aaggatattg tagaaaatat aaataatgtc gaacacagtg aacgtttgtc aagaattgtt      6240
     gatgacataa caacagtaat tgcaaacatg caagctgtcg ataagactaa aaagaaaact      6300
     attattgatt ttatgcaaga ttaaaaaatg acgattcaaa tgaatataaa taagttaagt      6360
     ttagttaata gtgattattt tgttgtccct cag                                   6393
//
