# Supplementary material for: De novo profiling of RNA viruses in Anopheles malaria vector mosquitoes from forest ecological zones in Senegal and Cambodia
Source: BMC Genomics. 2019 Aug 20;20:664. doi: 10.1186/s12864-019-6034-1 (PMC6702732; doi:10.1186/s12864-019-6034-1)
Supplement: Supplementary file 7 — Classified Virus Sequences. Sequence assemblies and annotations for the final 115 novel virus contigs non-redundant contigs > 500 nucleotides, classified by sequence similarity to known viruses. In EMBL flat sequence file format. (ZIP 208 kb) [file 12864_2019_6034_MOESM7_ESM.zip › RdRP1.1_XinchengVirDak.embl]

ID   XXX; XXX; linear ; XXX; XXX; XXX; XXX.
XX
AC   XXX;
XX
AC * _contig1
XX
PR   Project:PRJEB29993;
XX
DE   XXX
FH   Key             Location/Qualifiers
FH
FT   CDS             2..97
FT                   /locus_tag="RdRP1.1_XinchengVirDak_CDS01"
FT                   /inference="ab initio prediction:Prodigal:2.6"
FT                   /product="hypothetical protein"
FT                   /codon_start=1
FT   CDS             210..1511
FT                   /locus_tag="RdRP1.1_XinchengVirDak_CDS02"
FT                   /inference="ab initio prediction:Prodigal:2.6"
FT                   /product="hypothetical protein"
FT                   /codon_start=1
FT   CDS             1908..3278
FT                   /locus_tag="RdRP1.1_XinchengVirDak_CDS03"
FT                   /inference="ab initio prediction:Prodigal:2.6"
FT                   /product="hypothetical protein"
FT                   /codon_start=1
FT   CDS             3342..5267
FT                   /locus_tag="RdRP1.1_XinchengVirDak_CDS04"
FT                   /inference="ab initio prediction:Prodigal:2.6,similar to
FT                   AA sequence:UniProtKB:A0A0B5KRV1"
FT                   /product="Glycoprotein"
FT                   /gene="G_21"
FT                   /codon_start=1
FT   CDS             5517..11543
FT                   /locus_tag="RdRP1.1_XinchengVirDak_CDS05"
FT                   /inference="ab initio prediction:Prodigal:2.6,similar to
FT                   AA sequence:UniProtKB:A0A0B5KTS7"
FT                   /product="Large structural protein"
FT                   /gene="L_30"
FT                   /codon_start=1
SQ   Sequence 11707 BP; 3428 A; 2478 C; 2743 G; 3058 T; 0 other;
     gcaccgcaaa caaaaacaga agtctcacct gatggtcagt aggcaacgtg cggtagcggc        60
     tcagctgcga agaacggaca gcggtgccct ggaatagagg gttgtgctta taatcaacca       120
     gagatttcta cctctaaaat aaaaaaccgc tcagttaaaa atcagaaaag attgcagaaa       180
     gcagaaagag aaagctaagt tgtgaaggta tggctgattt gaagaagatt ttttcgagag       240
     aagatgtcaa gtcgattgag aagcttaaga cggttgacgg gtggagcaag tatttctgct       300
     tgtttaaggg gacttacgag acagttacgt atcccctgta ctaccaagtt agcaaggaaa       360
     atgttgtgcg ttatgggcaa accgaattgg ggcttaagaa tctgaaaaga acagtctttc       420
     tggagggggt agcagctgcc cagcctcgct ttgcatataa ggatgagagc tccatcgtta       480
     tgccgagttc cttggttgca ttttctttct cgtcggttct cgtgcgatgt agcaagatac       540
     cggtggtgga agttgttgac ggtgtaagta tgttcaacgt gaacaacctc gtatgcctcc       600
     tcatgcactt ccctggactt gagggtatca tcaatgagta tgaggcatcg ccagatgtgg       660
     gtgtcaagtt tgccggagaa gtttccgaag ggagtgcgtc tggtgaattc tatccgaaac       720
     tcgccagccc ggcagcaacg atcaaagacc cggtatatac tagagcagag tttatatcca       780
     tggcatacta tgctctgctc atgatcaaca aaactctgga gtcaactgag gcatcaaccc       840
     atcatgagac tttcaccatg gcgcgcttaa aggcattcgc ttttactact gcaggagggg       900
     tgaactgtga cccgaaaaag atcccagaga ctattgtggg agcaagagag ttgtctacta       960
     gaatggctca ctatccgaag ttaaaatccg ttgtcttttc gctgcttctg atagcgagca      1020
     gccccgaggc agaacatgcc aaagatatcc tgagggacac ggcgatgact ccatttgtca      1080
     tggtggagca tttcattacg gcagaggaac tgaccctttt gcacctcgtg ccggccgtgg      1140
     tgaaggagct tattgcattt gcaaacatgc gcaaacgtgt gaccgataag tatggaagtt      1200
     actggccatt ttataagctc attgagccga atggcacaga atcatccctt cgggctttta      1260
     aggagttgac caaggctgcg cttgcctgga aagtagcaac cggggagact actttagcag      1320
     catataaggg agctcacttg tatgagagat atcgcacact tgctctcacc ccggtccctg      1380
     accgtatgaa gacccaagca acacttactc tatttgaggg agtaaggaag ttgcaggagg      1440
     cagggtactt cggatcaatt gatgttgcca aactgcagga cgttgtcctg tccccagagg      1500
     actccaagta ggagttgtcc tgctttcatt ttacttctga cacgccatgt gctaaccgtg      1560
     tattttagaa aaaaccgcct agtatgacga taaaaagaac atggcgttct tcaacagtgg      1620
     acattccaat atgtggaatt tgtcatattt tcaatggcta tgtatagctt ttttactatt      1680
     atttttgctt atttttttaa tattaatatt catattgagg ggaataaaga ggcgtgtgcg      1740
     tgaccctgag tggtacatcc aatgggcacg tgaagtcaat aggaatagaa ggcgataagg      1800
     tgtttacctt gccttgatca aaattctctg tgatacaaaa ttggggtagt aggggttaat      1860
     ataaaacccg ctagttaaaa atcaagatta tctcttgtac tggaacaatg tctggagata      1920
     agcacgagga aaatccgcct ggacacgatt ctccggatct ctatcctgag atagaaagct      1980
     atgatgagcc ttatgttccg atatcacaac ttgataacct cttcgagaag ggttatctgc      2040
     ctgtgaccta tctcaattat caaactttga acaacaacat cttcccatac agcttttata      2100
     tggcgtggag catggcgggc acatatagag ccatgaagct cttagaccca gcttgggggc      2160
     cgctagatat cttgagtgat gtccagataa agcgacggga ccaatcaagc tttgtcgatg      2220
     agtttgagtt cattgcatct gttatgttga atgacagacg tgctgttgat gtcttctgtg      2280
     acctctgtaa aggaaaacct cttgatgcga cactgaagaa gcactaccct gacaagggtt      2340
     tgggtgcaga ttgctacatg gcccctttct gcacaacggc tgcagctgca gcagggtggg      2400
     tcccatgggt cggagatagg gctgcaacaa atcaacacgc gactgtcaaa ttctttgaca      2460
     tctctagctt caagggcttc aaatcttatg acgttatcga ggaagcacgt gataagctcg      2520
     accgtcttct tggtgtagat cgtgatttag gtacattgga ggaagctgta cctgtggagt      2580
     gtgtccccga gttcatgccg gctagtgaga aacataagcc atcggcacct ccaccttctg      2640
     tttcgagttt ctccgacaat ttgtataagc catctgctcc tcaaccctct acctcaagcg      2700
     tgacaaacag ggtaataaca aataatgact tccagaagac attcataccg cctgttcgat      2760
     gtgtaaatgc tgagggcttt ttcaagtgga tattgcatgt gcgtgctgat ccttctgtgg      2820
     aagcctgtgg cttgcagaag tactcaaggt actttattca cgagttcgtt tattcccttt      2880
     tggtacagaa tcagctccca gcatggacgg cgcaacccaa gatttttgac ttagttagtc      2940
     gattaaatga ctactgcata tggaagatca aggatgaagg cctctataat agggattcga      3000
     tgggcacagt tacatacgtt gactcaaagg gaataaatga aactattcaa agtcttaaaa      3060
     cagcaaatga acgtgaatcg cgcgccatat tcaatatcga gaatatgctt aaaacattca      3120
     tcaatcacca aaagtcaggt gagactcgat ataagatgtc cgacgttccc acagtactag      3180
     gtgtgaagaa gcccctcttt gtggaaacta cagttgccca gcctgaggag aagcatgaga      3240
     cccgatcatc aggagtcccg tatattgccc ccccgtagtg caccattcca ttttcaaaaa      3300
     acccgctagt taccaatcat aggtacatag cacaagtcgt catgaaggga tcaaaaatgc      3360
     tgattgccat tttcggtttg gtgatgtcag ccggattaac ggccgcaatt acagcttacg      3420
     actgcggact gccccatctt aacattacat ccatatctct cgtatcaaca ccgaagtgta      3480
     tcgcagacgc tgatcagacc acctctaggc gggtcaaagt tgcaataact cagaaccgga      3540
     tgattcagga aataccatac tttagatgct caattgaaac gatcaatttc atttccaggt      3600
     gtggtaagac tatagacaca gtacacgcag gagccatctt ctcagaagta gtcaaggcca      3660
     gtgttgaaga gtgcagggac attgtctcta aaaatgtcta caggatgcag acttctagtg      3720
     gcccgttgga cataacaacc agagacggag ttaccaaggt ctccgttgtc actagagggg      3780
     agatacggga tggatcttgc acgcctggaa actcgctcga gaaaaatggc agaatttatg      3840
     acagacccgt ggtgaacact gagatcacaa tcaaatatgc aaccggaaca gcagtggtcg      3900
     acgtggaaga caagactatc acgattgaaa ccgtgaagtt ccccctgacg caagagtcag      3960
     catttgatgc agagttgggc aatgtattct ggaaggtccc gacccctgat tgctctggaa      4020
     gtgatcccaa aagcatagtg tatgaagggg tggcagaatt agtccatgac aactctaatg      4080
     gacatcagtt catacaggtt acgcactccg gttatgattt ccaaatcttg atggaaaata      4140
     ggacgactta tatctgcggt ttactgtcgt actacacaga gcaccccaag cttttcatga      4200
     ctctattgtc cgaagatcag ccctcaatga gaatcgaggg caaggtcggg ccaagggatg      4260
     tcaatatgct caactacgta aattcaaaaa tagtatattc atttcgtcac atcagagcaa      4320
     gcgttctaga gctctataag ctcttcaagc atgataggtg cgaaacaaat aatcgtataa      4380
     cccaaaacct catgacactt gcccttttgt caccaaaaga gttcgcattt gcatatggag      4440
     gggcaggatg cacttcggtt accagaggag aagttgttta cgttgccaaa tgcccgccag      4500
     tagtcgttta tccgaatagg caggcaaagg gatgcttcaa cgagctgcct gtaagctaca      4560
     agaatgagag ctatttcatg agccctagaa gtcggattct cctcaaaatt ggaactcctg      4620
     tagattgttt ggcagatatg agaccaaaat tcaagctcca ggaagggtgg tattacagct      4680
     ctccggacgg gttgtcagag accataccac cgaggacaat ttctgtcgac cctgtagaat      4740
     tcgaattttt agacagcatc aaggtcaggg aaggggtgta tgattccgac ctggtggaaa      4800
     aataccagcg agcaatagta tcccctgtcg tgagggatat aatgacaacc cgagtggtta      4860
     gcgcaattgc aggggattct gatctgccct caggatatca aatgtcgtct gcttttaacc      4920
     ctctggatta tagcaacatc aagaaagaag tcggaggctt ttgggacaag ttcaccttga      4980
     ctgcaaaatc ttcaggtagc tggttcgggt tttttataat ggtatttgcc atttataaat      5040
     gcataattta cacattggga tgtctcttga attttagaga gctgaaaaag gaggttgggt      5100
     gcctcctggc cattcctcta tgtctggttg aagccattac taatctcata ctccacaatc      5160
     gtatattcca aaagtctagg aaggtacctg gcaattcgga tgctgacata gaactgggtg      5220
     aggagggtga agccataaag atctatcctg tgctgacaag cccctaggga cagcatccat      5280
     actaatgtta agaccgtatg aattaagcac ttcataaaaa acccgccagt caacaaaata      5340
     tggatagctt aaggtgcccg gaatgtctgc taaagataaa cgtgaaggtt gtcgaagatg      5400
     tggatcccaa atttataatt tgcccgaatt gcacagcgaa aatctcagtc attagcgcat      5460
     aatggacctg gatgggaggt cattgtaact tagaaaaaac ccgctagtta acaatcatgg      5520
     atgagttgag ggaatcttcc ttcatctgga gccttccaga atccctaggt gagcaaaaac      5580
     aaagaagaaa ctattcatgt attccgggcc atttatcaca accgatatac ggaatggagt      5640
     gcagaatgat gttgagcgga aaaactaaat gggaatgcag aagacacagg attttgtatc      5700
     ggaaggtcaa ggattgcact tctttcgagg aagagagaga catctacaaa tttctggaag      5760
     aatggttttc cgcggatcac attgaccatg tcaaggtgtt tgacagaatc gagattatga      5820
     agtctgctac tcgcaacttc aaggcccaca agctcgcgca ctgtcatccc ctgagaaagg      5880
     ttgtcagccc ggagctcgtt aagacacagt gtgatagtta tatcgcttgc gtcagtcaaa      5940
     tcttggacgc tctgaaaccc gacatagaac taatgatgaa agtggaacaa ttcaaagaca      6000
     ctgtctgctt caaggacatc gccatgggag atttcatttt ctatcgagat tcgtcattcg      6060
     agagggacat aagcatcgta aaatttcgag gaaagaacct cctaattccg acaagcttgg      6120
     tgttgtgtgt cgccgataag tgtcaatcct tgttcggatt gaaattgtac tggaaattaa      6180
     ctgattatct gaagaggtac ccaaaactat cgatttttaa cacaggaatg acgttactaa      6240
     ataacttcag aactttaaga tcttccaagg tgcaaggttt cttcggattt tgtgcatcat      6300
     ttgaatcgct gatagtgggg cacacagttg cccggccgga tgatcaggga tataaagatc      6360
     tgtttataca tgaatcagag tcaatgactt cttatctaga gtctacagga actaggctga      6420
     gattggcaga cttcttgcca cctcctacgg cgggagaagc agaaattaga atgtggttgg      6480
     aattgaccgg agttgtgaag gtcttgggtt atccaattct taaagaggat atgctcttag      6540
     atcagctgaa agagcatgga gtgcttcagc atgaacattt cgatgacgag tctatgatcg      6600
     acatacacgg cattataatc agggacttct gcatccagta tcgggatagg cgtgggagat      6660
     accctaatat gtctagttgt ccagatcaaa tatactctat aatgaaggag gacaaaatga      6720
     ttccagatca cataatgaaa aactacaaac tctggtccac aatccatttt tctcaaacgc      6780
     tggaatttga ctacagccca gatttgtctg atataacgaa agattcggca gcagcggtca      6840
     agaagagtca gtggccaggc ctcttcgatg agtgcgcgtt tcgataccac tacaacaaac      6900
     catcgccatt tcggcctcct ccctctgagt caatagttag agttatagac gcgttcctga      6960
     aagccgacca ggacctcgtc cgaaaaatta tacggtctcg ggagaacaat gagtacgacg      7020
     aggacgacca catcatcgtg caatgcggaa aagaacttga gcacaaagaa gacactggaa      7080
     gggcgtttac gaagcagacc cccaaccaga gattccttca ggtggttctc gagatgaata      7140
     ttgccgatag catcttcaag tttgttccag aacaatctat gactgatggt gaagttgcct      7200
     tggccaacag acagatgacc caatacaaac acttgggggg agatactgat ttcttcaatt      7260
     gcgacttaac gaagtggtgc ttgaacttta gaaatgcatg cgtatggaga ataggtcaga      7320
     tgtatgacga gctattcggt ttgaatggga tctacgaaca atctcacaat ttcttcttgc      7380
     actgcgatgt attctgtaat tctagattat gccccccaga ttacgatgga tgtgggaagc      7440
     cgattaatgg gaagttcttc atggacaact tctcgggtgg atgcgaaggc ttgaaccaga      7500
     aaaaatggac acacattgcc attggaacaa tcaaactagc cttagaacgg tcagggtgca      7560
     aaggcacaat catgggccag ggggacaacc aaattgtcat tttgcactat accaaagagc      7620
     agttagcctt ccgctcagag gttcgagcgc gtttcctgca gcaatgtgag ttattattta      7680
     gggacacagg tcataaactg aagagaaagg aaacatggta ctcaaaacat cttcacgaat      7740
     acggtaaatt gaggacctat aagggtgcca ccgtgtcgca aggtacaaag aaatcgacta      7800
     agttagtagc agacgtgaat gatggactct ttgctcatga ctcaggcttg tccactatca      7860
     atactcaaac cgaggctatc gctaagggga ctcaaaatcc ggatgttgcg ttcatgataa      7920
     atactattct gatgagcaat ttcttggata ggaagaacct catatggggg agtagaagac      7980
     aaaagccaag gaactgtcgg tccttaatga tgtttcctac tgactttggt gggataccta      8040
     tttcatcata ccactctcat gccgtaaggg gccacgatga tcctgttacc ctctggcttt      8100
     ctatttataa ggtcattgaa atccatgata aagactttta tcgggacatc cttcgaatca      8160
     taaaattaac tcctagtgga gattcagatt gttccgactg gactagactg attgaggatc      8220
     cgagggctct cagaataaga acgttgccga cctccaacag agaaatatca gaaatttctt      8280
     tgagatacct caagtcagac gaggtcacga accctgcaat caagaggtta tacgagacag      8340
     accaatcaac agagtacaag gagcttgtag accacctctc acgcatgaaa ccgttgttcc      8400
     cttcactggc aaatgtaatc ttgaaggaca gcaatgcagg tattgggaag agtttgcagg      8460
     ctaagttcac aaatataaag accatcgaga aatctgcaca aaagtttgga gaagtgtctc      8520
     tgacaaagct tgtggctgaa tgcaatatcc agtattccaa tgagctaaag tcaagatgcg      8580
     gagaaagcaa agagtcagaa aatttcagac tcctctcttc ttcagactgt ccatcagtcc      8640
     tagcgcagac attgagagag atgcactggt gcaaagaact cgtaggggca acaaaaccat      8700
     gccatatatc acaattggtc ataaaatcga ctgatgactg ttcggatgag gaactagggc      8760
     gcagtgtcct catacgtctg tcaaaggaca tcagagagag agacactaat aagggcttgt      8820
     actctttcgg cccttttaag gggtatgtcg gaagcaagac tcaagttaag accaagcatg      8880
     catctatcaa tatcgcgagc aatactagct acaccaaggg acttctttcc ttgggaagga      8940
     caaaaacatg gatggaactg cttgggaatg ccaacctcgc aaagctgtgc gatgacttga      9000
     tggctgagaa gctgatagat ttgtcggaca tgatagctcg ggaccaggtg caggatgccc      9060
     atgatactgt tatatctgga aacccgttcc acaggttggt ttctcaagtt gagtcaacca      9120
     cgtcctctat aaacggcttg attacactca catcccattt tcatcaaacg tcaaatctca      9180
     tgcaaggcat gacctcggaa ggtgaagatc atagaatatt ctttcagtac gtatactctg      9240
     caaatatgtc ctgcctgctg tcaattttgg gtgcaattga gctcccccct atgctgaacg      9300
     ctgtttttga gtgtaaagaa tgtacgacca ttctcccaaa ccccgttttc gagtttcccg      9360
     aggtatatct atcaagtgtc acttcaacat atgaaagtag acctgagagg gcttctgaaa      9420
     cgtacacatt tgatttcgac gatgcatttt gcaaatgcct tggtattgaa atcgcccaca      9480
     acgtacagga aaattttaag gtcaaccatg ggaacagaaa ttacacaagc gatgacattc      9540
     atataataaa gacaaagatc tccataaatg atttcaaaag atgttcattg tttctgatcc      9600
     ttagttcgat cattaccaat agtgatcact gcaaaaatat catttgtgaa ggcaggcatg      9660
     actttacgga tatagggaac gacctgtcct tttgcggttt agcggactta attctagagt      9720
     cggacaagcg agaggagctg ttcaacatac ttgggaggaa tgtccctgag cacaccatgg      9780
     tcactagatc cgagcggctg tctgccttta tatctaggat gatccctaga ttcttccttg      9840
     cacatcatga ttcaattagg cgcctgatcc tacccatcga atataggggt caaagacatg      9900
     agttgccatg gaatataccc gaattcagaa gattcacatc aatgatgcag gcactgggcc      9960
     tttcctatga aaaaaggagg tacatgaacg cagtaaggag aggaaacata ggcttgatac     10020
     ttgattcgct cggcctgact gctgtcaagg tacctgtgta cagatatgag gttgtgaaac     10080
     attggaggaa gcaagaagtg cacgggagga ctgtcgtcca aacaatcgac agaacggtta     10140
     tcccagattc actcctgttc cccttgagtg aaatatgtag ccattttaac acagcctgcg     10200
     acaccaaatt ccttgcagtg ttgaatcgac ctgaactgtc gtttttgtgc aggcctgtgt     10260
     tgtctctatc ttctgctgct tcaaagtact gggaatgcct agcagtgctt tcagcaatag     10320
     gagccatcaa gtgtgagggg ggaggattct tttgttgctt agcagaaggt tctgccggca     10380
     tgctgacgtc gcttctcgat ggattccctc accacactgg gatgtataac agcataatgg     10440
     agcatgacat agatatgaga gatatagcga atgacacaaa accccctgcc gttgtaactg     10500
     ccaactacat gagtaggatt acaaatcctg agcttagcag gggtgagact aacattgaaa     10560
     aaccagcgtt tttggcaaag ttagaacgag cactgatagg aaagaccgta tctttgctca     10620
     caatggatgc agagagcaaa gagtcgaatg acaatcttgt gcatgttgaa aatctgatgc     10680
     ctatagtgca cagaacccag gttcgcagag ccatcttcaa aatgttttta tctgacaagc     10740
     tatacaacgc tgtcaaaaga actatggagc catttttaga cgagtatcag tggtgctttt     10800
     ataaacccat tagtagcaac ccatgtgggc acgagatatt ccttttggtg gacagggtgg     10860
     gtgtagtatc tcccaacatt aggcttttga gcgaaatata cccgacactc gagagatata     10920
     tgctcccagg acctaggttg agtgagcagt cgttttcttc gtatatatat gcatctaggc     10980
     ttgtgtataa tttgctgtcc caaaccttta gaaacaaaaa cgttacttat ggtgataggc     11040
     cacttgatga gttttcatgc agcctcctct gcatacataa tctgtataat tcatgcagca     11100
     agctgtatac ctgcgaggcg aatatcttga tgaccagctc taggatcctt ctccgaggtg     11160
     gtggaagaat caaccagttg agtagaatcg ctcatgatgt ggtatttttg cttatctttt     11220
     tatcatccaa aagatatacc ttctttgagg tcatccgaat attggaaacc ctgtctttgg     11280
     acaaggaaag gaccgcactg agatccaatg gggtgaacat aggctcagtc acgaaggttt     11340
     caatatctag tggtagtttt tttggaaact ggtcggatgc taaatttttc tttagacact     11400
     atcataaaaa gaaatgcaat tgccctcggg tgaacaacaa gcctatcccg atgaatttcg     11460
     gccttatgag tcagatcttg gatgacctca cacttctcaa ttatatcaag aaggatgaat     11520
     actccaatat ttttaagaat tagggtaatg gaggactgaa gtcccccact cggatttata     11580
     aaaaacccgc agtgggcatt gtgcaatttc tcgcctctcg actcataaac attttccgta     11640
     ctacgtgtag cctgtccctg gaggccccgc acgccttgga atcacaaacc ttatagttgt     11700
     attgttt                                                               11707
//
