# Supplementary material for: De novo profiling of RNA viruses in Anopheles malaria vector mosquitoes from forest ecological zones in Senegal and Cambodia
Source: BMC Genomics. 2019 Aug 20;20:664. doi: 10.1186/s12864-019-6034-1 (PMC6702732; doi:10.1186/s12864-019-6034-1)
Supplement: Supplementary file 7 — Classified Virus Sequences. Sequence assemblies and annotations for the final 115 novel virus contigs non-redundant contigs > 500 nucleotides, classified by sequence similarity to known viruses. In EMBL flat sequence file format. (ZIP 208 kb) [file 12864_2019_6034_MOESM7_ESM.zip › Nuclprot1.1_WBvirCamb.embl]

ID   XXX; XXX; linear ; XXX; XXX; XXX; XXX.
XX
AC   XXX;
XX
AC * _contig1
XX
PR   Project:PRJEB29993;
XX
DE   XXX
FH   Key             Location/Qualifiers
FH
FT   CDS             complement(2..829)
FT                   /locus_tag="Nuclprot1.1_WBvirCamb_CDS01"
FT                   /inference="ab initio prediction:Prodigal:2.6,similar to
FT                   AA sequence:UniProtKB:A0A0A1E9N5"
FT                   /product="Nucleoprotein"
FT                   /gene="NP_2"
FT                   /codon_start=1
SQ   Sequence 1011 BP; 233 A; 252 C; 233 G; 293 T; 0 other;
     ccatctcctc gatatttggc accaatttga acgcctggca gaatgcgtcc ttccatgcgc        60
     gggcatattt ctcctccgtg tttaaagtga ggttgatcag cacagtcagt ggccccaacg       120
     attgcttcat cgacgactgg agcgatggag tgtagctaca gccagtgaga aatggagcgt       180
     gggtgttatt aagaccgaag cggctcagct ccatggtcag ctcctcgttt cctctcttgg       240
     tcttcattat taccacattt ccaaggcgaa cctcgctgag gcggtggcga taccctccaa       300
     ccagggatag aatagaggac aatgttccta tgttcttcct atcctcatca tttcgggtgt       360
     acttaaaccc gtatctttct gccaagatct tgatcccgtg ggtaatccgt tttgctggcc       420
     tttccacccc attcgctgtg aaaacgaagg cgtcggtcac caactcgcga agaccaccaa       480
     ctccgttcgc catctgccta ttgtagttgt gacttgtcac aattacggaa gtgacgtcag       540
     ccacggagtc gatgttggct cggtcccgca ctccaaactc catcatcagc cactcgtgag       600
     aatgaagtat gaacaggagg gccttgtgct tcttgtcaac ttccgggact gccttgtttc       660
     tcttggagtc aggaatttcg ttcccttcaa catcaacgtt cttcctctta atggtccgga       720
     cctcgggctc ttcaactaac tgagagtctt gttccatagt ctctgctgta gtgctgtacc       780
     tggctgatgt agccgaggaa gttccagctt cttgctcttg gttctgcatt tcaggttttc       840
     gatttaagag tctgtttata ctactcttct cgaatcgttg gtaacgtaaa aatgttggta       900
     acggattaaa aaaaggcaag tttgtcggaa tctcgtgaaa gagaagacca caaaataagt       960
     gcgtttatta atcttatcgt tccaactggt gaaattataa aaggacgaat g               1011
//
