# Supplementary material for: De novo profiling of RNA viruses in Anopheles malaria vector mosquitoes from forest ecological zones in Senegal and Cambodia
Source: BMC Genomics. 2019 Aug 20;20:664. doi: 10.1186/s12864-019-6034-1 (PMC6702732; doi:10.1186/s12864-019-6034-1)
Supplement: Supplementary file 7 — Classified Virus Sequences. Sequence assemblies and annotations for the final 115 novel virus contigs non-redundant contigs > 500 nucleotides, classified by sequence similarity to known viruses. In EMBL flat sequence file format. (ZIP 208 kb) [file 12864_2019_6034_MOESM7_ESM.zip › GP1.9_XinchengVirCamb.embl]

ID   XXX; XXX; linear ; XXX; XXX; XXX; XXX.
XX
AC   XXX;
XX
AC * _contig1
XX
PR   Project:PRJEB29993;
XX
DE   XXX
FH   Key             Location/Qualifiers
FH
FT   CDS             29..238
FT                   /locus_tag="GP1.9_XinchengVirCamb_CDS01"
FT                   /inference="ab initio prediction:Prodigal:2.6,similar to
FT                   AA sequence:UniProtKB:A0A0B5KRV1"
FT                   /product="Glycoprotein fragment"
FT                   /gene="G_4"
FT                   /codon_start=1
FT   CDS             562..1140
FT                   /locus_tag="GP1.9_XinchengVirCamb_CDS02"
FT                   /inference="ab initio prediction:Prodigal:2.6,similar to
FT                   AA sequence:UniProtKB:A0A0B5KRV1"
FT                   /product="Glycoprotein fragment"
FT                   /gene="G_5"
FT                   /codon_start=1
FT   CDS             1216..1419
FT                   /locus_tag="GP1.9_XinchengVirCamb_CDS03"
FT                   /inference="ab initio prediction:Prodigal:2.6,similar to
FT                   AA sequence:UniProtKB:A0A0B5KRV1"
FT                   /product="Glycoprotein fragment"
FT                   /gene="G_6"
FT                   /codon_start=1
SQ   Sequence 1757 BP; 526 A; 355 C; 380 G; 496 T; 0 other;
     caacagaaag aacaattgac caattgttat gcactactat atcggaagcg ggaaatactt        60
     agtgtcatat gaagatgact ccatatcatt cccaaatgga gagaaatgca agtactctca       120
     cggcaagtgt acgtccccaa attatggaaa catcttttgg attgtagaag cacctaagtg       180
     ctcggacgga aacaagatac tagtctatgc aggcattgga gatagggata atatgtagta       240
     gatagggata accaagatga atttgttcag gtgaaccatg acggatacga tttccagatc       300
     cttctgcgac gaaagagggt cacggtatgc gattattcgt catacaccac cgaacatccc       360
     aacctttttg tcactgttat agatgaagct agcccagatt tcccgatcaa gagccgagga       420
     gacatcaaag agctcagcct catgaactat ctaaacagta agcttgtcta cacaatgagg       480
     catacttaga aagaggtaga gaggctgttt tatacgttta gccatgacag gtgtgagacg       540
     aagaacatta tagcaaaaac aatgatgtcc atagctgttc tatcacctat ggaatttgct       600
     tactcatatg gaggacctgg acacacagca attacaagag gagaagctat atatctggct       660
     aagtgccaag tcacttcagt catacctgat gtaaatgcca cgggctgctt caatgagttg       720
     ccagtggtca acgatggtaa aaaacagttc atgtcacctc gttcgcggat cctcaccaat       780
     gtgggaactc agatagactg cctgcctgat atgccttcac tgtatctatt cggtgatcag       840
     tggtttagat taactcccaa tgggttaatc agggcagaat ctcccttgac catgatacac       900
     ggtgagctca actataagtt taccctatta gaagggctcg gatctggagg cttatacaac       960
     gatgaaacta tctcacaata ccagaaggct ttaatatctg gaataaccac agatatcctt      1020
     agcaatagag tgactgctag tattgagggt aaacactcct tgccggaagg ttatagctgg      1080
     gtcaatggct ttacagataa ggacttctca gtgatcagct ctaaagttac agggtggtga      1140
     gcaaatatca gtcgtcaagc aacccagagc ggtagctggt ttggatttat cctcctggca      1200
     tttgctacat ggaaaatgct tatctactcc atttcttgcc ttgtgaattt tattgggatc      1260
     cggggtgaga tcgggttttt acttgcgatc ccagtgtgtt tgatagaaag cctttctaac      1320
     atggtattac atggaaagct attctcatgg atgactaaca aagactatgg tgaagttgca      1380
     gatattgaac tgagcatcca aaacccgaat gagggctaag aatgatatat aactcattaa      1440
     aaatataact aaatatatct ttctctagat cataatgctc tctggtgtca acctcactga      1500
     tgtcctatga gtatgttctt ctatttagtt actgagtcac gtttgctgtc tggattatga      1560
     atgattttca tctgctaatc cacgcacagg cttgtaaaca tccttcgacg tcgcggtgtt      1620
     ccaggcttct acttgttctc taggtagcta ctgagtcatg tttgttgtcg aagtatgtca      1680
     gtttttcgtc agctaactca cgttttaagc gatcctacgc ccaagtgtaa agtaaaaaat      1740
     tgttaaaaat aaacccg                                                     1757
//
