# Supplementary material for: De novo profiling of RNA viruses in Anopheles malaria vector mosquitoes from forest ecological zones in Senegal and Cambodia
Source: BMC Genomics. 2019 Aug 20;20:664. doi: 10.1186/s12864-019-6034-1 (PMC6702732; doi:10.1186/s12864-019-6034-1)
Supplement: Supplementary file 7 — Classified Virus Sequences. Sequence assemblies and annotations for the final 115 novel virus contigs non-redundant contigs > 500 nucleotides, classified by sequence similarity to known viruses. In EMBL flat sequence file format. (ZIP 208 kb) [file 12864_2019_6034_MOESM7_ESM.zip › RdRP1.7_BeaumontVirCamb.embl]

ID   XXX; XXX; linear ; XXX; XXX; XXX; XXX.
XX
AC   XXX;
XX
AC * _contig1
XX
PR   Project:PRJEB29993;
XX
DE   XXX
FH   Key             Location/Qualifiers
FH
FT   CDS             304..531
FT                   /locus_tag="RdRP1.7_BeaumontVirCamb_CDS01"
FT                   /inference="ab initio prediction:Prodigal:2.6,similar to
FT                   AA sequence:UniProtKB:U5N720"
FT                   /product="Large structural protein fragment"
FT                   /codon_start=1
FT   CDS             717..1400
FT                   /locus_tag="RdRP1.7_BeaumontVirCamb_CDS02"
FT                   /inference="ab initio prediction:Prodigal:2.6,similar to
FT                   AA sequence:UniProtKB:U5N720"
FT                   /product="Large structural protein fragment"
FT                   /codon_start=1
SQ   Sequence 1667 BP; 553 A; 306 C; 371 G; 437 T; 0 other;
     ctgagatatc agttggtcga cctaaacgcg ctacaaaact caaaccgaag aagtttgatg        60
     ggtttcaaat gtagacagcg gtttggatac tcgtaaccta tctgcttttt ttaagaaagg       120
     gggatgttat atcatgtatc tatacacctt gacatgccaa tcggtcatgt gacgtttgaa       180
     atctcaacat ggaatgtaga aagaaattaa gctgaagaca tcaatccgag cacaatgtga       240
     ccgcctatta ctcctaaata ttcttgataa aacaaccttt ttggcggaag atttcgaaca       300
     ttaatgcata tcgaattcaa agagagaccg atgtacaaag aagagcatta taacgacatt       360
     atagcactct ttcgtgtggg ggatgatatt ttgcgagaac atggtagagc gggttacgca       420
     gggataaaga tgctagaacc catcggtatg ggagaactgc acaaacgagc tcgaaagtct       480
     cgtcctctat tgccagactt cacaaaattt gcagaacata tgagcaaata aatcttggat       540
     atatccctgg tatatatcag tattaaagtc ccagatgagc cgtcctgcaa caaatgtaaa       600
     ggttttcttc cagagaatca atgaccatgg attggacaaa aactccttaa tcatagggat       660
     catagggcca aagagagaga attgaaagta gctggaccgt tttttttttt tcactaatgt       720
     cgtggaaact gcgggaatat tttgtgctta aggaatatct gatcaagatg cattttgtac       780
     cggtaatggc ggatgacttc aacacagtga ttgaaaagat gtacgctgcc tcagagggac       840
     aaaacacaac caattatgat aatataacca taggcaatca cgttgactac aagaaatgga       900
     ataactttca aagaggtgag gccaatgatc caatcttcag ggcaattggt caattcttag       960
     tgttaccaaa tttgttcact cgaactcatg aattttttgg gatatctctg ttttactgca      1020
     aagatcgacc ggacctgatg agtattcaaa atgggtcttt ggtcagtaga acaccatcta      1080
     tggtatgttg gcagggtcag ctgggcggga gcgaggggtt ccaacaaaaa ggatggagtg      1140
     ttgtgaacta tttcagctta ctcagacaat cagaggtaag aaacacaaaa atgaaatacc      1200
     tcatgcaagg agataaccaa gtgatatgtt gttacttcaa gacgagagca tcccgatcta      1260
     agacagaact gcaagaatat tttacggaga ttcacaacaa taaccaggtg atcatggaat      1320
     caataagaga gggtactgca aaattgggtt tgatcttcga tcacgatgag actttacagt      1380
     atacgggaaa gtcatcttga taaacggggc aattaacgga cttccagaga aaagactgtc      1440
     tagatgtctc tgcaccacca acgatcaggt cccttcgtta ggcgctgtct caggaactgt      1500
     cgtgacaaat ttgctcacag tatgtagcta ctcaaatagc ccaatgaatg caatgataca      1560
     atataattgg gtagggaact ttgcgaatac tgctcgagcg atacaaccca gcaattcggg      1620
     gtgctatgcc actggttgat tagaaaaaca agaaaaaaga taatttg                    1667
//
