# Supplementary material for: De novo profiling of RNA viruses in Anopheles malaria vector mosquitoes from forest ecological zones in Senegal and Cambodia
Source: BMC Genomics. 2019 Aug 20;20:664. doi: 10.1186/s12864-019-6034-1 (PMC6702732; doi:10.1186/s12864-019-6034-1)
Supplement: Supplementary file 7 — Classified Virus Sequences. Sequence assemblies and annotations for the final 115 novel virus contigs non-redundant contigs > 500 nucleotides, classified by sequence similarity to known viruses. In EMBL flat sequence file format. (ZIP 208 kb) [file 12864_2019_6034_MOESM7_ESM.zip › RdRP1.3_XinchengVirCamb.embl]

ID   XXX; XXX; linear ; XXX; XXX; XXX; XXX.
XX
AC   XXX;
XX
AC * _contig1
XX
PR   Project:PRJEB29993;
XX
DE   XXX
FH   Key             Location/Qualifiers
FH
FT   CDS             225..938
FT                   /locus_tag="RdRP1.3_XinchengVirCamb_CDS02"
FT                   /inference="ab initio prediction:Prodigal:2.6,similar to
FT                   AA sequence:UniProtKB:A0A0B5KTS7"
FT                   /product="Large structural protein"
FT                   /gene="L_24"
FT                   /codon_start=1
SQ   Sequence 991 BP; 279 A; 191 C; 220 G; 301 T; 0 other;
     ctagagtcca ttgtgtctat ttgaatcgtg ctgtatgttt gattttcaat acgattacat        60
     aattttttcg tatttaaaag caactgtttc atctacgcat ttcacctaat tcggtactgt       120
     tttatggttt atactttatg tagctgcttt aattgtttat tatttaattc gtggatggaa       180
     ccttagactc acaattcaac ctattgaggt ccgatttgtc tgctatgatg aaagtggaga       240
     tttttaagga caatgtctgt ttcacagaga taaatctggg gtctttcaaa gactacagag       300
     gtgcacagtt tgagagagac ttatgtatcc ttccactgaa aaaacagcgt gttttgattc       360
     cgacaacact tgtcatgtgc tgtgcagata aacttcagtc aaaattcggg cttcggctct       420
     actggttact gtctgatatt cacgataggt atccaggata ctcgatccta gagactggag       480
     atcgcctcat ccatcaattc cgagaaatga gacgcaccaa gttagaggga ttttttagtt       540
     tctgtgcatc ctgggagcca ttgattgtcg gcgatacaat ccgacaacga ggcgatgagg       600
     gagacgtagg gctgtttctg aaccagatag accctatgtc tgattacctt cgaggcaaca       660
     atgttggtct ggaaattaac cacttcctgc ctccatctaa ttgccctatg atagagagac       720
     gaatgtggct cgagctaaca gggatggtga agatccttgg gtaccctata ctaaaagagg       780
     gcatgttact ggatcagctg aaggaacatg gtgtaaaaag accgcccaat ttttcattcg       840
     acactatgac agaggtgatg ggtgtcatca agcgtgactt tatcattaat tatagacaaa       900
     aaagaggtaa gtttccgaac atcagagaat cacgctaacg cagacgcgtt ttctagactg       960
     ccgttatcga cagttgatgc ggaaatcaac a                                      991
//
