# Supplementary material for: De novo profiling of RNA viruses in Anopheles malaria vector mosquitoes from forest ecological zones in Senegal and Cambodia
Source: BMC Genomics. 2019 Aug 20;20:664. doi: 10.1186/s12864-019-6034-1 (PMC6702732; doi:10.1186/s12864-019-6034-1)
Supplement: Supplementary file 7 — Classified Virus Sequences. Sequence assemblies and annotations for the final 115 novel virus contigs non-redundant contigs > 500 nucleotides, classified by sequence similarity to known viruses. In EMBL flat sequence file format. (ZIP 208 kb) [file 12864_2019_6034_MOESM7_ESM.zip › RdRP1.6_XinchengVirCamb.embl]

ID   XXX; XXX; linear ; XXX; XXX; XXX; XXX.
XX
AC   XXX;
XX
AC * _contig1
XX
PR   Project:PRJEB29993;
XX
DE   XXX
FH   Key             Location/Qualifiers
FH
FT   CDS             413..724
FT                   /locus_tag="RdRP1.6_XinchengVirCamb_CDS01"
FT                   /inference="ab initio prediction:Prodigal:2.6"
FT                   /product="hypothetical protein"
FT                   /codon_start=1
FT   CDS             703..960
FT                   /locus_tag="RdRP1.6_XinchengVirCamb_CDS02"
FT                   /inference="ab initio prediction:Prodigal:2.6,similar to
FT                   AA sequence:UniProtKB:A0A0B5KTS7"
FT                   /product="Large structural protein fragment"
FT                   /gene="L_9"
FT                   /codon_start=1
FT   CDS             1180..1962
FT                   /locus_tag="RdRP1.6_XinchengVirCamb_CDS03"
FT                   /inference="ab initio prediction:Prodigal:2.6,similar to
FT                   AA sequence:UniProtKB:A0A0B5KTS7"
FT                   /product="Large structural protein fragment"
FT                   /gene="L_10"
FT                   /codon_start=1
SQ   Sequence 2062 BP; 696 A; 334 C; 485 G; 547 T; 0 other;
     aagaaaaaaa aacaatagaa tagataacat cggttagtac agtttcaaac actattctat        60
     gcagtgtagg agtcaataac tttggaaatt gtgttggaaa ttgaaggaac gaattggtct       120
     gataagtgtg cttaataagg tgaaggcgac gaagagagta gaaaagttaa acttcttgcg       180
     acgatggcac ccaagcgaaa cgctagtaaa agataagaga gtgccttcaa ttcaacaatg       240
     tgtgacggtg caactatgat cgaggttgca aatgctgttc atcaggagaa aactcttcac       300
     ccaagaaaaa atcaagaaag gaagaaatca agaggcttat actggagttt agcagtggca       360
     cgggggttaa caagtggttg cagattattg aatattacgc ggaaatctac gaatggcaag       420
     aaagaaaaac gttattgtat gccagttgtc gactgccagc gatgcagcct accagtggta       480
     caatggattt cgactgaatt tggttacgtt taaacaattt tcggcggaga ttaaacgagc       540
     atttccggag aaacgtaatg aagcggacat acactttgag ttgcagcaaa ttgagaaaaa       600
     ggctgacgag gcgtatgaaa cgtatgtgta tagagtgaac gcgattggaa taagcggagg       660
     cataaggtca ataagcaaac acagtgttta ctatctggca aaatgggtta cgaagtattc       720
     ttagatgatt attcttcaga gaatgaagat gagaagaaaa ttgatgatct aaagagaaga       780
     ataagaagtg agggagtgag gatgaagacg tgtgtggcag gacacttggg ggcacctatc       840
     tatgcagaaa aagtcaatgt gcttctgtct gctgacgagg gggtattctc ttgtcgaaga       900
     cacagaaaaa taaaaaaaga agatcggagg atgtctcaac ttcaacaggg atttgtatga       960
     agaccagcga gtatctgtag atgaattcct gaatgacttg aatattggca taactgttga      1020
     tgattttttc ctacagaagt ggagtttaca ctgacaactc agtattaatg cacttagagt      1080
     tggtcggaat ctctaagatc atgggttatc cggagagagc acgggacatc aggaagtgac      1140
     tctattaacc ttgatcttat ttccagacta gatggcttga tgagaagaga tatatgtata      1200
     aatatgttta aaaagagagg tcattaccca aaaatgcggt tttacccttc ttctatagat      1260
     tgtgctgcga aggggagaat gccaaacgat aaggagatga aaaagtatga ttcttgggct      1320
     caggtaagat tctccaagaa tttcagcttc aattactccc ctgatttatc tgagatcaca      1380
     aaagactctt cgtgtgctcc aaacaggtca gcttacagca cacaatatga tagatgctct      1440
     tatagatatc tgtacaacaa ggatcctcct aggttgcatc catccgttaa gaaagggtac      1500
     actcgcttca tagatggtta tctcaaagct gaaccaggat tattgatctt attgagatta      1560
     tttatctctg attgggagaa cggggtatac aaccaagaag atcacataat tgtgcagtgc      1620
     ggaaaggaat tagagcttaa ggaagattca gggagggcat ttacaaaaca aacaagtaat      1680
     cagcgatatt ttcaggttgc cctagaacaa catattgctg aacacatctt ccctttggtt      1740
     cctgaacaat cgatgactga ttctgaaata gcaatcatca acagacttat gtctcatata      1800
     cattccttag gtggatcatc agtagtcatc aacatagact taacaaaatg gtgtcttcgc      1860
     caaagagcaa taaagactag ctttggcggg aagatttatg acgagctatt cgagttaaat      1920
     ggtacgtatg aggatagtca taacttcttt tatcaagttt gaactgtctg caattctaga      1980
     tttagtcctc cagattatga tgagaaggga aaccctttac cagggccatt ctatatggca      2040
     aacttcatag gagggtgtga ag                                               2062
//
