# Supplementary material for: De novo profiling of RNA viruses in Anopheles malaria vector mosquitoes from forest ecological zones in Senegal and Cambodia
Source: BMC Genomics. 2019 Aug 20;20:664. doi: 10.1186/s12864-019-6034-1 (PMC6702732; doi:10.1186/s12864-019-6034-1)
Supplement: Supplementary file 7 — Classified Virus Sequences. Sequence assemblies and annotations for the final 115 novel virus contigs non-redundant contigs > 500 nucleotides, classified by sequence similarity to known viruses. In EMBL flat sequence file format. (ZIP 208 kb) [file 12864_2019_6034_MOESM7_ESM.zip › NuclCap1.1_ADTphlebovirusDak.embl]

ID   XXX; XXX; linear ; XXX; XXX; XXX; XXX.
XX
AC   XXX;
XX
AC * _contig1
XX
PR   Project:PRJEB29993;
XX
DE   XXX
FH   Key             Location/Qualifiers
FH
FT   CDS             2..856
FT                   /locus_tag="NuclCap1.1_ADTphlebovirusDak_CDS01"
FT                   /inference="ab initio prediction:Prodigal:2.6,similar to
FT                   AA sequence:UniProtKB:A0A0A7RFT5"
FT                   /product="Nucleocapsid"
FT                   /codon_start=1
SQ   Sequence 1105 BP; 257 A; 264 C; 267 G; 317 T; 0 other;
     catggccaat caagatgttc ccgctaatgg aattcctcca gttgtaccgc cggttgttca        60
     acctgctccc atggatactg gccactggta cgatcagctc cacttggacg accgcacgcc       120
     agacgagttt caagtgatca ttggccttga cggtccatct caggccaggg ttcgagagtg       180
     gatcagcatg gtcgagtatc agggcttcga tccgttacac atttgcaagt gtattttacg       240
     caaggcgcct agtcaacggg aggcccagga ggatgtggcg aagatgatcg tggtggctat       300
     gacgcgcggc actgtgttgt cgaaggtgcg gaaggcgatc agtactagag gcgcggagct       360
     ggtggatcgt ttgattcagc gctacagcct cgtctctact ggcacggttg gcatggatcg       420
     caagaatgct ctcactttgg cccggatctg tgcgtgcttc ccggtcaaat gcgtccacat       480
     catgctattg ggcggaattg aacatcctga tcagctgccc aattatcctt ggcctctttg       540
     cttcccggct gctgctggag tcataccacg tcaccatata gagatgcgcg aactttacaa       600
     gacttggact ctgatgttcg cccgacgcac cacgaaacga ggtgctactc cggctagcaa       660
     cgagatcgct atcaatctgc tggaaattgg caatgattac taccggtgcc gcatgtggaa       720
     tatgtgcgtt tttctgatca atgaaatgag cgatctcacg ttggcctact ccaatggcac       780
     ttccttagtc acgccggccg aggaggtggt cagcctccaa gctgcagtta atcttgtcaa       840
     caccatcgaa ccgtgatcaa aatgaagtcg acatttcaaa ccttttcgtt taacagtaat       900
     cgagttgata tttccaatgt tgtcttttcg ttgttttatc atgctatttt ctgattcttt       960
     tttcttgact gtctatatat ttgttttacc atgtatttgt ttgcacttaa taaaatcatc      1020
     acacaaaaaa aacctggagg tatcgtcagt agattccaaa aatgatgcct ttattaaagt      1080
     tgtgaatttt atgattaatt tttgc                                            1105
//
