# Supplementary material for: De novo profiling of RNA viruses in Anopheles malaria vector mosquitoes from forest ecological zones in Senegal and Cambodia
Source: BMC Genomics. 2019 Aug 20;20:664. doi: 10.1186/s12864-019-6034-1 (PMC6702732; doi:10.1186/s12864-019-6034-1)
Supplement: Supplementary file 7 — Classified Virus Sequences. Sequence assemblies and annotations for the final 115 novel virus contigs non-redundant contigs > 500 nucleotides, classified by sequence similarity to known viruses. In EMBL flat sequence file format. (ZIP 208 kb) [file 12864_2019_6034_MOESM7_ESM.zip › RdRP1.2_BeaumontVirCamb.embl]

ID   XXX; XXX; linear ; XXX; XXX; XXX; XXX.
XX
AC   XXX;
XX
AC * _contig1
XX
PR   Project:PRJEB29993;
XX
DE   XXX
FH   Key             Location/Qualifiers
FH
FT   CDS             2..631
FT                   /locus_tag="RdRP1.2_BeaumontVirCamb_CDS01"
FT                   /inference="ab initio prediction:Prodigal:2.6,similar to
FT                   AA sequence:UniProtKB:U5N720"
FT                   /product="Large structural protein"
FT                   /codon_start=1
SQ   Sequence 633 BP; 211 A; 128 C; 136 G; 158 T; 0 other;
     cccagagctg caaagatcac aactgataga taggaacatg tgtttgatga tcaaagacac        60
     ctatggtgga agatttcaaa cactacttca cgcacagtac aagcaatatc cagaatatca       120
     ccccttacat gtagaatccg tcttggaatt gttcacatca ggtgacagac tgctcggatt       180
     atatggaaca caagcttaca aaggaattaa aatgttagaa ccactagtta tgggacgatt       240
     acaaaagata gtagaggagt gtagaccagt gatacctcct tttaaacact tccaagagca       300
     tcttgataga gaagtcaccg aaatttccga tgaaatgatg gaaatgctgg aattcagaga       360
     ggtcataaac ggaacagata acatcgacat cctcttgagt atgtacggct ctttccgatt       420
     gtggggccat ccgtttatcg attatcaaga aggattacga gctatgcacg ggaacacaac       480
     ccgcgaaact gacatcgatg gtcactacgc agacctgctg gcatctgact tcgcactgat       540
     ggtcttgaga gataagtaca tgaaagagaa gaaatggtat gtcgatgcag ctcttctctc       600
     tgatgatcat tatctcaaag atcatgaatt aat                                    633
//
