# Supplementary material for: De novo profiling of RNA viruses in Anopheles malaria vector mosquitoes from forest ecological zones in Senegal and Cambodia
Source: BMC Genomics. 2019 Aug 20;20:664. doi: 10.1186/s12864-019-6034-1 (PMC6702732; doi:10.1186/s12864-019-6034-1)
Supplement: Supplementary file 7 — Classified Virus Sequences. Sequence assemblies and annotations for the final 115 novel virus contigs non-redundant contigs > 500 nucleotides, classified by sequence similarity to known viruses. In EMBL flat sequence file format. (ZIP 208 kb) [file 12864_2019_6034_MOESM7_ESM.zip › CP_HVreovirusDak.embl]

ID   XXX; XXX; linear ; XXX; XXX; XXX; XXX.
XX
AC   XXX;
XX
AC * _contig1
XX
PR   Project:PRJEB29993;
XX
DE   XXX
FH   Key             Location/Qualifiers
FH
FT   CDS             113..403
FT                   /locus_tag="CP_HVreovirusDak_CDS01"
FT                   /inference="ab initio prediction:Prodigal:2.6"
FT                   /product="hypothetical protein fragment"
FT                   /codon_start=1
FT   CDS             691..1047
FT                   /locus_tag="CP_HVreovirusDak_CDS02"
FT                   /inference="ab initio prediction:Prodigal:2.6"
FT                   /product="hypothetical protein fragment"
FT                   /codon_start=1
FT   CDS             1996..2313
FT                   /locus_tag="CP_HVreovirusDak_CDS03"
FT                   /inference="ab initio prediction:Prodigal:2.6"
FT                   /product="hypothetical protein"
FT                   /codon_start=1
FT   CDS             2774..3127
FT                   /locus_tag="CP_HVreovirusDak_CDS04"
FT                   /inference="ab initio prediction:Prodigal:2.6"
FT                   /product="hypothetical protein"
FT                   /codon_start=1
FT   CDS             3358..3774
FT                   /locus_tag="CP_HVreovirusDak_CDS05"
FT                   /inference="ab initio prediction:Prodigal:2.6"
FT                   /product="hypothetical protein"
FT                   /codon_start=1
FT   CDS             4086..4853
FT                   /locus_tag="CP_HVreovirusDak_CDS06"
FT                   /inference="ab initio prediction:Prodigal:2.6,protein
FT                   motif:Pfam:PF09231.4"
FT                   /product="Rice dwarf virus p3"
FT                   /codon_start=1
SQ   Sequence 5674 BP; 1652 A; 1143 C; 1274 G; 1605 T; 0 other;
     tcgtgcagct ggtgcactcg tcgtacgagg ctgctactcg aaaggacgca agtcgatatc        60
     ggggtcgcag tactactact attgcgtctt gttactgtgg agacgtttga ccatgatcag       120
     cgccgctcac ggtgacgatg tgaaggactt gaatgagtac cttcaactcc gtatcgccag       180
     gctgtctgtc cctacagaca ttttcgagta tctctcgggc ataggtgatg tcactgactt       240
     cgccggagtc ccgtggagac tcgagatgct cacgggcatc tacgagctgc tcggagcgca       300
     cccagggctg ttgcggaatc cgaaccggaa aaaccgtcta ctgttaaaca atatcagagc       360
     aactgtagac catctggttt ggccagatcc gccgggaaga taatcgatag ggaggatgca       420
     gacgctgtgg gctaaggcat tcaagccaac ggtaatctcg ttggagtcaa gttcagaaag       480
     aaacgatccg ttactaaagt cgtcgatatt aatcgacgga gcatctgctg gcacactgcg       540
     cagacggctg ggtaaattcc aaaacgacta ttctgggttc gtgcagctgg tgcactcgtc       600
     gtacgaggct gctactcgaa aggacgcaag tcgatatcgg ggtcgcagta ctactactat       660
     tgcgtcttgt tactgtggag acgtttgacc atgatcagcg ccgctcacgg tgacgatgtg       720
     aaggacttga atgagtacct tcaactccgt atcgccaggc tgtctgtccc tacagacatt       780
     ttcgagtatc tctcgggcat aggtgatgtc actgacttcg ccggagtccc atggagactc       840
     gaaattggcg ccgagcttag cgccgagctc gtcgtcggtc tcagtggcca ttacggcaaa       900
     gtagatgttg gtaaccacca cctctatgag accatcccct cgccttttgt tgcgctgttc       960
     gctgtgttgc gggatcatca ctactaccgc ttctcgaaca tgaaggttaa taccaatata      1020
     ataccaaaca atctgcattt caagtgattg tattcttgga tattgtaaaa tggaagacgg      1080
     caatgccgca tatggtacga atatgtatcg gtacttggcg gaaagcgtta gtaatacgca      1140
     tgtcagttat gatttaacac tttatcaacc atcatccata aatatctaat ggaggacaca      1200
     tcgatagcga atttatattt ccactcagaa gtgatgtgta tgaatatcag ttcagtgtca      1260
     tgaaatgaat tgaatattgt cttgcccttt taagaataga tcggacgttc tctcgacatg      1320
     catctggcct gatgtgtcca gaatgctagt ggttggccgt cgcactctct ggacttgaat      1380
     cccatcgaaa accattggtc gattgtaaag aggatggtcc gtgagagagc cttagaccag      1440
     acgaccgatc agttgaatag agaaggattc caccatccac tattcagaac cttgtggagt      1500
     caatgcctaa caaatagtgt cgcaaggcga tagagaacag agggttcccg ataaaatact      1560
     gaaccatgat attgcggcga ctccacaagg taaggagtcc ttaagatgaa agttcttagt      1620
     gcggtccacc atctcgaatc ttgcatacat ccgtatgtct aggcagggta aaccaacgtg      1680
     agtatgatgt ttgcaaagca gttcagtacc attcagtgaa atgaatattg ccttaccctt      1740
     tcagacacac atcggccatt ctatcgtcat gaatccgtct attgtgattc gaatgctaaa      1800
     acgagtgacc aagcggggcc caacgggttt ggcagttacg cccaaatttg attctttcga      1860
     gaggtagttt ctcaacacat tcgcaacaga atgtagagtt ttgaaagaat taagaatgga      1920
     acccttcctc ttctggacaa atgggaagaa tctcagtccc tcttgattcc tatatctatt      1980
     accaaattta tcaatatgtt ggaatctgct actggattta aagatcttca ctcatttata      2040
     aagatttcca ggttcacttt ggaactgttg gtagatcaat cattgaatga caaaaactct      2100
     atcattgttc aatcttcaga gactcatttt acattgacca acaatttaga aactcattct      2160
     accattttca acaatcagat caaggaagtg cagaaacaga taatttattt atataatgga      2220
     tatgcaacca acaatgtaaa aggttttgac cttttggtag aaatggtgct taagttgttg      2280
     cagttcaatc taatgacgtt gttaagtgtg tagttagatc agctgagtat atccggggtg      2340
     gatccgtact cttagtgact attacgtctg agagtccggc taaactaact gattggttga      2400
     actgtcacat ctatacaaat attcggcaat ttttcggcaa agtgaaaaga ttatctttac      2460
     ggactataag aacaatggca tcggaaggag aagtagtgaa gaagcatttc tcaggagagg      2520
     aactgcggca attaaaagct agcgagagcg gggcgggatg gacttagcag ttctgcatgc      2580
     tgtcttatgg agacaagaag attaactatc ctgtctacta tagggctaaa gagggaggag      2640
     gaataaggag gcctgctatg ctgaatctaa gcgcttgaca agataccagg ttgtaaacct      2700
     cattcatgag agatacattc acctaggtca tgtaatcggt gtcttgatgc acttcccagg      2760
     cctaagacat ctcatggttg aatattctgc tgacccggat attaacgcgg aattggttgg      2820
     agaaaagaag aatgaagatg ggactatgat tagagggaag tatttccctc aaatggcaac      2880
     tgcagagact gcagtagttc gatccagacc cgagatggta tgcatggcat actatatctt      2940
     gatcctgatc aacaagaaca tagaaggcga gcaaactgag ggacatttca acgagtatac      3000
     aaggaagaga atggaggcat tctcttatgt gactttggga ggggatacct gcccgattga      3060
     gaccatacgc ttgctggtga ccggaggtga aaagtttaaa acgaaagaga tcactcagta      3120
     tggctgagac cgttgacaat tcaggccaga tacctgggaa ggaggtggct aaactgcgcc      3180
     tctcacaggt gcaatagaca ttagagccaa tccaacttta tgtagtaagt gaagtaaatg      3240
     aatatatttt tgaagtgcta tctacagcga aagaaaagat tatacctcgc gttgttattg      3300
     agataaagca gattgatgct gacgaaataa agagaatgtt ttctttggct ctattaaatg      3360
     ttcgtgatcc aggtggacac taatccagat acattgtacg gtatgccagt cgtaatatca      3420
     acgtttgtac ctccattaat tgagaaaata aatgccgttt tctcaagttt ttcctccttg      3480
     cattttcttg atttaaatat gtttataatc gctattgaga tgataagtga atatggaaat      3540
     cagctattaa gtaacatact cttggaagat gttaaggaaa acagtattgt tcacgttgat      3600
     ttatcaaaga tggggtcgag aaatcttttg aagttaattg atgagattaa aaatccaatt      3660
     ttaaagagac actataatat gtcggctagg atgcaattcg tggaagatga tgcccgtcaa      3720
     acccctgatt gggctgaaat acatccccaa atcctgagca ggcgcagctt ttaattgacg      3780
     ctgctactaa ttattctact gtagttgttc cctttttcaa agtcgagata gagatgttag      3840
     aaatggctca aaatctattt caagtgcaat attatcatcc aatatgcatg ttagctgatg      3900
     ttcaacgtcg attgtctgga gttgttacag tctccaatca ctcatcgaaa gatatattaa      3960
     ctaatccaac gcccaaattt cgagtaccta ggttattact aaattctatt aattatgagt      4020
     taatatacac gtggcctcaa ctagcaaaag atgctagaac gaagattcga gataacttga      4080
     ctaatatgac cgttcacata aaatcgttcg aggatgtggc taaagaggtt aataatatgg      4140
     ttaaaatgac aacagtcact gatcgtcctg gtttagaaat taaagattat ttaccagtcg      4200
     actctattac tagtacaatt caaaatgcat tttcatgtgt aataaatcca aaactttatc      4260
     gaatcggagg aacgctaccg gaattatatt tggatgactc agtttaccgg attattagtg      4320
     tctcactgtg gcagctatta actgttccgt catgtgtgac tatcgaatta agaagacaga      4380
     tcaataatat gtttgctaga tttatagtca cttataaact agatcaagct atcataaccg      4440
     cgatggctgc acatatacct gacaagacta gcccagattg ggtcagatcg gaagctgact      4500
     atcttgctat aatgtatgca aattacttag cacggttacg ggctggtaac cggaacgcgg      4560
     tttccgtaag ccattttttg caactctatt ttaggaatgt atatacaggt agagtactgg      4620
     agactataat gtttaatgga ttacacgtac aattgagcct catcatacct tatcttagtg      4680
     gtgctcaaac ttatgacgca tctccaactg atgggactat gcaagaggct agatatcaac      4740
     tttttaacat ccgcaatggg gtattactcc atactactta taataataat ggtgatccag      4800
     acatgcaacc atttttatca aaagttcaag cactcgatca tttgctcata tgatttgaaa      4860
     ggacaccctc tcaatatccg tcatctgatg ttaccaaagc tatacttact tttttgagtt      4920
     cacaggctat ataccgattt caaagagtct attacatgtt ccaggctagg attgcgcgat      4980
     tctcactcag tgcagagtgt gatccgataa ttagaagtga cgccagtata gaaagaaatg      5040
     aagatttact acctttaaaa ttggggaaga tgttaccagt ggtattttat ctacgtccac      5100
     aatatgaggc cggcgtaccg gctgatttag atttatctct aggcctgtct caggtcatct      5160
     cttcaatgat ccttctattt ctgtgccgag gaaacaacat tgataagatg ttaagatgtt      5220
     gttttgcggc cgcgactata aaagcgcgac gcaaccggct tcgttgtcgc agtaggtaaa      5280
     cgctactcca cgtttcttta tcgcaaattt ccgtgcaagt gcttaagtgt tgttattcgc      5340
     aatgccgcgc aaagtttatt ctgctgttga gattggccat gtcgtccgga tgtcggagca      5400
     gggacaaaca aatgtgagta tagtgtttta ataccagtgc agtgctgacc ggggcaggct      5460
     acgtcgaaat cctacgatca gtcatgcatc cccatgccca ggaaaacctg gcaaaccggc      5520
     gatggctatt ccaacacgac aacgactcga aacatacttg tcgtgttgct cgtgcttgga      5580
     tcggttagaa caatattggc gttctctcac gttgtcgcac tctccggacc tgaatcccat      5640
     cgagaatctt tggtctattg tgaagaggat ggtc                                  5674
//
