# Supplementary material for: De novo profiling of RNA viruses in Anopheles malaria vector mosquitoes from forest ecological zones in Senegal and Cambodia
Source: BMC Genomics. 2019 Aug 20;20:664. doi: 10.1186/s12864-019-6034-1 (PMC6702732; doi:10.1186/s12864-019-6034-1)
Supplement: Supplementary file 7 — Classified Virus Sequences. Sequence assemblies and annotations for the final 115 novel virus contigs non-redundant contigs > 500 nucleotides, classified by sequence similarity to known viruses. In EMBL flat sequence file format. (ZIP 208 kb) [file 12864_2019_6034_MOESM7_ESM.zip › RdRP1.6_UncVir2Camb.embl]

ID   XXX; XXX; linear ; XXX; XXX; XXX; XXX.
XX
AC   XXX;
XX
AC * _contig1
XX
PR   Project:PRJEB29993;
XX
DE   XXX
FH   Key             Location/Qualifiers
FH
FT   CDS             1..333
FT                   /locus_tag="RdRP1.6_UncVir2Camb_CDS01"
FT                   /inference="ab initio prediction:Prodigal:2.6,similar to
FT                   AA sequence:UniProtKB:V5KE37"
FT                   /product="RNA-dependent RNA polymerase-like protein
FT                   fragment"
FT                   /codon_start=1
FT   CDS             579..1418
FT                   /locus_tag="RdRP1.6_UncVir2Camb_CDS02"
FT                   /inference="ab initio prediction:Prodigal:2.6,similar to
FT                   AA sequence:UniProtKB:V5KE37"
FT                   /product="RNA-dependent RNA polymerase-like protein
FT                   fragment"
FT                   /codon_start=1
SQ   Sequence 1716 BP; 501 A; 295 C; 378 G; 542 T; 0 other;
     ttttataata tcaagatgga caagttagtg cgtgacccag tcgcgcgcgc atttggtgcc        60
     ctatgtaaca attcatttgg agtgaatgtc accgctttag gcaagggtat tgacgatatg       120
     ctcgaacgta tcgactcgta tattcatacg aatcgtagag aaatcgtttc catcggtgga       180
     gtggacgtga tttgttgcta cgaactcaat tggggagaga acgtatggaa ggatataaca       240
     gtttcgaatc aagtaccaat caagcatgct ttaataaatt taatggattg tagatcaaac       300
     attatgccta ttgcccgaat tctgtctttt tagatacttg gaaaataaat gaagatgccc       360
     cttgtcatgg ttttcttaca ggtagagggg ccgagaatgc tacgtatggt attttacatt       420
     tatacgagtt ttacgggttt ctgtctggtg tgaccaaacc cggtgtatgt gtcgaattat       480
     cttacctcgc tggaattata gataagttca aattacccat attcaaaagt aagcacgcag       540
     acaagagcgt catagacgat gttcaaggtt tctataacat gcccaatata gtcgaatctc       600
     ttctaaatgt ttgtgttttg cgtttgggta tggagaaaga atcctttcca ttaggcggtg       660
     aaaacatctc tttgtacagt gttcttgacg aggtggcctt acgtgtatgc gtatcgccca       720
     aaatcataat gaatgatatt tggaaatatt tggtctatgt tgttcggtat tcgggtgtgc       780
     ttactaaaga agacatcctc tatttctctc acagttccag aatgtcggct tatgttcgta       840
     gttacataca ggaggaggtc attgttagta actcattatt tgatccttat cgaaagtcgg       900
     aaatattttt agaagagatc aagaaaggta aaaagaagct tatcgatcat ggtttacatc       960
     ggttggataa gttatgtgat atgatattgt ctgtttccct caaaaatact gaaaaagacc      1020
     actttattat tgcgtgtaaa ttcctgctat ctttactctc cataccagga tacggtaggg      1080
     cgttaaactt ctcatcttca ccccgtagtg gggaggaaat ggataccgac gaattaggaa      1140
     ttggagaaag attgcgcgaa ttaattttac attttcatca gtgcgcagtt gaagccggtt      1200
     atgatatcgt acatcccaaa gaatggaaga ttacatgcat ttcgttctgg agatcgaccg      1260
     gtgcgggagt cgactccgaa actattgaaa ttatcgttga aggcgaagaa agaaaggtca      1320
     aagcgacgaa gaagcctacc attggcgcga tctatggtga tcgtgccttc cggttatcga      1380
     cattagatag aacgctgacg ctcgaatcaa attgctaact ttacttttaa aattatgctt      1440
     tgttcacgat gacaaagaga aataattgta acttgttttt tcaatactct attaataatt      1500
     tatgacagac tccttcaaac gatgtttgaa taatattttt gtggcgacca ctatatggat      1560
     catgtacagg agttagactt ctttgccagc tctgttggaa aaactgtttg ataccaatgc      1620
     ttggacattt ggatagtgat cgtgatgaca atgatccaga tgtactcaga ttttcacaag      1680
     cgttgagttg agagacactc ttgtagagat atgcat                                1716
//
