# Supplementary material for: De novo profiling of RNA viruses in Anopheles malaria vector mosquitoes from forest ecological zones in Senegal and Cambodia
Source: BMC Genomics. 2019 Aug 20;20:664. doi: 10.1186/s12864-019-6034-1 (PMC6702732; doi:10.1186/s12864-019-6034-1)
Supplement: Supplementary file 7 — Classified Virus Sequences. Sequence assemblies and annotations for the final 115 novel virus contigs non-redundant contigs > 500 nucleotides, classified by sequence similarity to known viruses. In EMBL flat sequence file format. (ZIP 208 kb) [file 12864_2019_6034_MOESM7_ESM.zip › LP1.2_CulexRhabdovCamb.embl]

ID   XXX; XXX; linear ; XXX; XXX; XXX; XXX.
XX
AC   XXX;
XX
AC * _contig1
XX
PR   Project:PRJEB29993;
XX
DE   XXX
FH   Key             Location/Qualifiers
FH
FT   CDS             3..1160
FT                   /locus_tag="LP1.2_CulexRhabdovCamb_CDS01"
FT                   /inference="ab initio prediction:Prodigal:2.6,similar to
FT                   AA sequence:UniProtKB:A0A068Q6K8"
FT                   /product="Large protein"
FT                   /gene="L_3"
FT                   /codon_start=1
SQ   Sequence 1454 BP; 459 A; 291 C; 298 G; 406 T; 0 other;
     ctgatttaga cactattgta gtcggcatta agcaagacag tcgtcaagat ttttattggt        60
     tgaattcttt atctttgcac agcaaatcga caaaagacag ctgtatgctg acagtttgtg       120
     gtcaaattgg attaattctc acctctggtg aatggatcca aacaggtcac ctccccaatg       180
     atgttatgaa agttcacaag aaacaaatca aaaactgttc tcttgaaact caaatgactg       240
     gttatctaaa atctgagtgg tcagaaacaa atctagttat ccaaatagac tacagcagat       300
     tgtataggtc ttgtgaacga ttgaaatggg ctttagtcaa taaggaacat ccatctctca       360
     tagacttaac atcgttattg cctcggaaag ttggaaatca ttcaggtttc ttcttaatta       420
     aaaacactct attgggaagt gaaagctaca actatgaaaa ggcaggattc ttctttgtca       480
     aacagcataa gaccttggga cgcatcataa ttggaggagg gtttgtgtgg tgtcaaactg       540
     gttctcagtt aatggacaga aatatggttc taatgattaa agacactctt ggaggtcgtt       600
     tccagaccct tctgcatagt gaatataaag ttcggcccaa atacccagaa gctcactaca       660
     aggacatcca tgcattgttc attgctggtg atacactctt gttagaacgt ggatctgcag       720
     gatataaagg gataaagcta ttggaaccat tagctcttag tgagatccac aaaagagcca       780
     gtgatatgcg tagtcgagtc ccaaagttta tccaatttga ggaacatctt tctaaagaag       840
     tcttagcaac tctcaaagac tgcccatctc tgcctgtttt caccaatatg attacatgtg       900
     cttcttcaat agaatctttg gtaacaatgt acggtagctt ccgactctgg ggccatccct       960
     tcatcagcta ttttgaagga ctaaaggcca tgcatcacaa caccacgctc aacactgaga      1020
     tagaagagat ttatgcaaac caaattgctt cagactttgt caagacagtt ctgcataaga      1080
     aaatgctaga agaaaaacgt tggatggtcc acaaagatct tgggtgctac aattccacac      1140
     ccgatagaac tcttacgtaa tgttaaagac ggaagtcctt ggtgtcaatt ttgcgataac      1200
     attgctcctt tcagtgatta tattacagtg agggtggggg gagcctttcc cgatccattg      1260
     aaaggtcgag gtccgtacga tccttatctg ggttccaaaa catctgagac aacaagtata      1320
     atacagccat gggagcgaga aacaaatatt ccgatcgaca aacgagctaa agcgatttca      1380
     aacgacacct taaaattcgt tgacggccgt tacgaagttg gattgctgtg gaaacgcgac      1440
     aatcatcaat ttcc                                                        1454
//
